# Supplementary material for: Improved RNA stability estimation indicates that transcriptional interference is frequent in diverse bacteria
Source: Commun Biol. 2023 Jul 15;6:732. doi: 10.1038/s42003-023-05097-2 (PMC10349824; doi:10.1038/s42003-023-05097-2)
Supplement: Supplementary file 4 — Supplementary Data 1 [file 42003_2023_5097_MOESM4_ESM.xlsx]

## Sheet: legend
Termination rates (before|after) event	mean of the calculated termination rates based on the fit with the RST model for the segment before and after the TI-event
p_value	t-test based p-Value for the TI-event based on the bin/probe wide terimation rate distributions in the consecutive segments
p_adjusted	BH adjusted p-Value
Segment gene names	genes belonging to the TU in which the RST event appears
Segment locus tags	locus tags belonging to the TU in which the RST event appears
strand	strand of RST event
RST_event_position	position of RST event
3'-3' overlapping transcription	logical if the RST event is associated with 3'-3' overllaping transcription, manually selected, only PCC7002
associated event	Termination event (based on synthesis rate differences) that co-locates with the TI-evnt
p_value	Manova based p-Value based on the intensity and HL value distributions in the respective Intensity and HL segments
p_adjusted	BH adjusted p-Value
FC_HL	log2 HL foldchange between the consecutive HL segments
FC_intensity	log2 intensity foldchange between the consecutive intensity segments
FC_HL_adapted	log2 HL foldchange between the consecutive adapted HL segments. The adapted HL segments contain the same probes/bins as the respective intensity fragments.
synthesis_ratio	log2 synthesis ratio: FC_intensity - FC_HL_adapted
event_position	position of termination event
gene	gene associated with the annotation event
locus_tag	locus tag associated with the annotation event
strand	strand of termination event

## Sheet: E. coli BW2513
Termination rates (before|after) event	p_value	p_adjusted	Segment gene names	Segment locus tags	strand	RST_event_position		associated event	p_value	p_adjusted	FC_HL	FC_intensity	FC_HL_adapted	synthesis_ratio	event_position	gene	locus_tag	strand
0.06|0.41	0.00103	0.00114	aceE|aceF|NA|lpdA|lpdA|NA	BW25113_RS00570|BW25113_RS00575|NA|BW25113_RS00580|BW25113_RS00580|NA	+	125525		Termination	0.0169	0.0261	NA	-2.37	-0.08	-2.29	125825			+
0.05|0.39	3.11e-08	6.06e-08	yagE|NA|yagF|yagF|NA	BW25113_RS01375|NA|BW25113_RS01380|BW25113_RS01380|NA	+	278975		Termination	0.000264	0.000578	NA	-1	-0.25	-0.76	279225	yagF	BW25113_RS01380	+
0|0.46	8.3e-14	2.93e-13	NA|sdhC|sdhD|sdhA|BW25113_RS03750|NA|sucA	NA|BW25113_RS03735|BW25113_RS03740|BW25113_RS03745|BW25113_RS03750|NA|BW25113_RS03760	+	754075		Termination	1.74e-14	1.56e-13	0.4	-0.38	0.4	-0.78	754225	sucA	BW25113_RS03760	+
0.02|0.59	7.85e-18	3.55e-17	NA|cydA|cydA|cydB|NA|cydX|ybgE	NA|BW25113_RS03800|BW25113_RS03800|BW25113_RS03805|NA|BW25113_RS03810|BW25113_RS03815	+	768425		Termination	0.0177	0.0272	0.07	-0.47	0.07	-0.54	768625	cydB	BW25113_RS03805	+
0|0.84	1.33e-12	4.29e-12	matP|NA|NA	BW25113_RS04955|NA|NA	+	1014500		Termination	7.92e-10	4.05e-09	2.17	-0.24	2.17	-2.41	1014500			+
0.01|0.56	4.68e-09	1.02e-08	BW25113_RS06390|BW25113_RS06390	BW25113_RS06390|BW25113_RS06390	+	1277075		Termination	9.25e-05	0.00022	0.21	-0.79	-0.09	-0.7	1276975	BW25113_RS06390	BW25113_RS06390	+
0.56|0.9	1.71e-06	2.58e-06	BW25113_RS06390|BW25113_RS06390|narH	BW25113_RS06390|BW25113_RS06390|BW25113_RS06395	+	1277825		Termination	2.05e-06	6.4e-06	0.21	-1.5	0.27	-1.76	1277825	BW25113_RS06390	BW25113_RS06390	+
0.02|0.41	8.88e-05	0.000117	NA|manX|BW25113_RS09515|BW25113_RS09520|BW25113_RS09520|NA	NA|BW25113_RS09510|BW25113_RS09515|BW25113_RS09520|BW25113_RS09520|NA	+	1898575		Termination	0.0973	0.129	-0.07	-0.32	-0.07	-0.25	1898275	BW25113_RS09520	BW25113_RS09520	+
0.03|0.8	1.58e-35	1.49e-34	glpA|glpA;glpB|glpB|glpB|glpB;glpC|glpC|NA	BW25113_RS11705|BW25113_RS11705;BW25113_RS11710|BW25113_RS11710|BW25113_RS11710|BW25113_RS11710;BW25113_RS11715|BW25113_RS11715|NA	+	2348275		Termination	1.74e-05	4.69e-05	-0.03	-1.51	-0.35	-1.16	2348025	glpB	BW25113_RS11710	+
0.04|0.59	5.76e-07	9.43e-07	dsdX|dsdA|dsdA|NA	BW25113_RS12340|BW25113_RS12345|BW25113_RS12345|NA	+	2473325		Termination	0.00271	0.0049	NA	-0.44	-0.31	-0.18	2473325	dsdA	BW25113_RS12345	+
0|0.58	2.59e-11	7.32e-11	srlA|srlE|srlB|srlB|srlD|NA|gutM	BW25113_RS14065|BW25113_RS14070|BW25113_RS14075|BW25113_RS14075|BW25113_RS14080|NA|BW25113_RS14085	+	2820875		Termination	5.27e-11	3.16e-10	NA	0.08	1.03	-0.8	2820775	srlB	BW25113_RS14075	+
0|0.36	7.99e-05	0.000106	tsgA|NA|BW25113_RS17445|BW25113_RS17445	BW25113_RS17440|NA|BW25113_RS17445|BW25113_RS17445	+	3489375		Termination	0.00578	0.00979	0.08	-0.87	0.08	-0.94	3489175	BW25113_RS17445	BW25113_RS17445	+
0.36|0.82	9.75e-06	1.43e-05	BW25113_RS17445|BW25113_RS17445|nirD|NA|nirC|cobA	BW25113_RS17445|BW25113_RS17445|BW25113_RS17450|NA|BW25113_RS17455|BW25113_RS17460	+	3489725		Termination	2.45e-07	8.84e-07	0.75	-0.43	0.82	-1.25	3489975	nirD	BW25113_RS17450	+
0|0.51	3.39e-13	1.13e-12	BW25113_RS18710|NA|lldP|lldR|lldD|NA	BW25113_RS18710|NA|BW25113_RS18715|BW25113_RS18720|BW25113_RS18725|NA	+	3773175		Termination	0.0169	0.0261	0.38	-0.12	0.38	-0.51	3773025	lldR	BW25113_RS18720	+
0|0.38	2.69e-08	5.43e-08	rbsD|rbsA|rbsC|rbsC|rbsB	BW25113_RS19480|BW25113_RS19485|BW25113_RS19490|BW25113_RS19490|BW25113_RS19495	+	3929575		Termination	5.41e-21	1.01e-19	2.25	0.44	2.25	-1.81	3929425	rbsC	BW25113_RS19490	+
0|0.26	8.18e-11	2.15e-10	dapF|BW25113_RS19785|BW25113_RS19785;xerC|xerC|xerC|yigB|NA|uvrD	BW25113_RS19780|BW25113_RS19785|BW25113_RS19785;BW25113_RS19790|BW25113_RS19790|BW25113_RS19790|BW25113_RS19795|NA|BW25113_RS19800	+	3989825		Termination	7.95e-11	4.68e-10	NA	-1.19	-0.2	-0.99	3989825	xerC	BW25113_RS19790	+
0.02|0.72	5.5e-07	9.14e-07	NA|BW25113_RS22810|yjjW;BW25113_RS22810|yjjW|yjjW	NA|BW25113_RS22810|BW25113_RS22805;BW25113_RS22810|BW25113_RS22805|BW25113_RS22805	-	4604926		Termination	3.94e-06	1.18e-05	-0.57	-1.21	-0.57	-0.64	4605226	yjjW	BW25113_RS22805	-
0.02|0.63	8.19e-22	4.63e-21	NA|frdA|BW25113_RS21585|BW25113_RS21585|frdC|frdD|NA	NA|BW25113_RS21590|BW25113_RS21585|BW25113_RS21585|BW25113_RS21580|BW25113_RS21575|NA	-	4370126		Termination	0.000354	0.000756	-0.9	-0.92	0.15	-1.07	4370176	BW25113_RS21585	BW25113_RS21585	-
0|0.34	5.3e-05	7.22e-05	NA|malF|malF|NA|malG	NA|BW25113_RS20935|BW25113_RS20935|NA|BW25113_RS20930	-	4233926		Termination	0.00897	0.0147	NA	-0.9	0.07	-0.91	4234101	malF	BW25113_RS20935	-
0.01|0.25	2.79e-10	7.01e-10	NA|hemC|hemD|hemX|hemX|hemY|NA	NA|BW25113_RS19760|BW25113_RS19755|BW25113_RS19750|BW25113_RS19750|BW25113_RS19745|NA	-	3981426		Termination	0.000774	0.00155	-0.22	-0.46	-0.22	-0.24	3981176	hemY	BW25113_RS19745	-
0.36|0.69	9.42e-15	3.55e-14	waaB|waaO|rfaJ|rfaY|NA|waaZ|BW25113_RS18815|BW25113_RS18815|NA	BW25113_RS18840|BW25113_RS18835|BW25113_RS18830|BW25113_RS18825|NA|BW25113_RS18820|BW25113_RS18815|BW25113_RS18815|NA	-	3791826		Termination	1.26e-12	9.01e-12	1.22	-0.55	1.22	-1.77	3791551			-
0.08|0.63	3.91e-11	1.08e-10	NA|glgB|glgB|glgX	NA|BW25113_RS17775|BW25113_RS17775|BW25113_RS17770	-	3566376		Termination	3.41e-10	1.81e-09	-0.5	-1.45	-0.5	-0.94	3566376	glgB	BW25113_RS17775	-
0.06|0.53	1.94e-23	1.29e-22	malP|malP|malQ|NA	BW25113_RS17705|BW25113_RS17705|BW25113_RS17700|NA	-	3543526		Termination	8.02e-20	1.31e-18	-0.61	-0.83	-0.61	-0.22	3543276	malQ	BW25113_RS17700	-
0|0.47	3.82e-17	1.66e-16	damX|NA|dam|dam|rpe|gph	BW25113_RS17555|NA|BW25113_RS17550|BW25113_RS17550|BW25113_RS17545|BW25113_RS17540	-	3508526		Termination	6.67e-12	4.41e-11	2.35	0.9	2.35	-1.45	3508476	dam	BW25113_RS17550	-
0.26|0.81	0.000179	0.000211	NA|BW25113_RS17075|BW25113_RS17075|zntR	NA|BW25113_RS17075|BW25113_RS17075|BW25113_RS17070	-	3432526		Termination	1.16e-06	3.79e-06	2.28	-0.45	2.11	-2.63	3432476	zntR	BW25113_RS17070	-
0|0.96	7.07e-49	1.14e-47	NA|NA	NA|NA	-	3422076		Termination	0.033	0.0484	0.43	-2.19	0.74	-2.15	3422126			-
0|0.56	6.97e-18	3.28e-17	arcB|arcB|NA|elbB|mtgA	BW25113_RS16635|BW25113_RS16635|NA|BW25113_RS16630|BW25113_RS16625	-	3344176		Termination	0.000205	0.000457	1.41	0.29	1.41	-1.12	3344426	arcB	BW25113_RS16635	-
0|0.52	0.00261	0.00273	BW25113_RS16145|BW25113_RS16140|BW25113_RS16140	BW25113_RS16145|BW25113_RS16140|BW25113_RS16140	-	3249926		Termination	8.97e-08	3.44e-07	1.15	-0.6	1.15	-1.76	3249976	BW25113_RS16140	BW25113_RS16140	-
0.02|0.64	8.63e-40	8.87e-39	NA|gcvT|gcvH|gcvP|gcvP|NA	NA|BW25113_RS15105|BW25113_RS15100|BW25113_RS15095|BW25113_RS15095|NA	-	3041876		Termination	1.28e-08	5.56e-08	NA	-1.2	-0.26	-0.94	3041576	gcvP	BW25113_RS15095	-
0.02|0.34	1.17e-07	2.13e-07	rlmD|NA|BW25113_RS14480|mazE|mazE|mazF|NA|mazG	BW25113_RS14485|NA|BW25113_RS14480|BW25113_RS14475|BW25113_RS14475|BW25113_RS14470|NA|BW25113_RS14465	-	2904476		Termination	2.43e-16	2.68e-15	0.74	-0.57	0.74	-1.31	2904326	mazF	BW25113_RS14470	-
0.01|0.38	3.01e-07	5.31e-07	cysJ|cysI|cysI|NA|cysH	BW25113_RS14380|BW25113_RS14375|BW25113_RS14375|NA|BW25113_RS14370	-	2881926		Termination	1.45e-08	6.26e-08	0.5	-0.08	0.5	-0.58	2881826	cysI	BW25113_RS14375	-
0.01|0.32	0.000178	0.000211	cysD|cysN|cysC;cysN|cysC|cysC|NA|BW25113_RS14305	BW25113_RS14320|BW25113_RS14315|BW25113_RS14310;BW25113_RS14315|BW25113_RS14310|BW25113_RS14310|NA|BW25113_RS14305	-	2867226		Termination	5.68e-06	1.67e-05	-1.48	-0.86	-0.37	-0.49	2867276	cysC	BW25113_RS14310	-
0.06|0.35	0.000255	0.000291	clpB|clpB|NA	BW25113_RS13540|BW25113_RS13540|NA	-	2725726		Termination	0.264	0.316	-0.09	-0.28	-0.09	-0.19	2725776	clpB	BW25113_RS13540	-
0.01|0.47	8.83e-11	2.27e-10	iscS|NA|iscU|iscA|hscB|hscA|fdx|iscX|NA|pepB	BW25113_RS13195|NA|BW25113_RS13190|BW25113_RS13185|BW25113_RS13180|BW25113_RS13175|BW25113_RS13170|BW25113_RS13165|NA|BW25113_RS13160	-	2649876		Termination	1.64e-14	1.48e-13	1.79	-0.96	1.76	-2.72	2649676	pepB	BW25113_RS13160	-
0|0.38	2.84e-16	1.15e-15	lrhA|NA|nuoA|BW25113_RS11945|nuoC|nuoE|nuoE|nuoF	BW25113_RS11955|NA|BW25113_RS11950|BW25113_RS11945|BW25113_RS11940|BW25113_RS11935|BW25113_RS11935|BW25113_RS11930	-	2395476		Termination	8.79e-21	1.63e-19	0.39	0.01	0.35	-0.34	2395476	nuoE	BW25113_RS11935	-
0|0.69	9.76e-22	5.25e-21	napF|napD|napA|napA|napG	BW25113_RS11520|BW25113_RS11515|BW25113_RS11510|BW25113_RS11510|BW25113_RS11505	-	2295376		Termination	0.000198	0.000443	-0.21	-1.1	-0.23	-0.87	2295676	napA	BW25113_RS11510	-
0|0.64	0.00167	0.0018	yejK|NA|NA	BW25113_RS11410|NA|NA	-	2276251		Termination	0.000971	0.00191	0.39	-1.19	0.39	-1.58	2276251			-
0|0.57	5.75e-23	3.42e-22	NA|BW25113_RS11320|fruK|fruA|fruA|NA	NA|BW25113_RS11320|BW25113_RS11315|BW25113_RS11310|BW25113_RS11310|NA	-	2254676		Termination	1.76e-06	5.57e-06	NA	-0.76	0.16	-0.91	2254576	fruA	BW25113_RS11310	-
0.02|0.56	1.53e-27	1.15e-26	modE|NA|modF|galE|galT|galK|galM|NA	BW25113_RS03955|NA|BW25113_RS03945|BW25113_RS03940|BW25113_RS03935|BW25113_RS03930|BW25113_RS03925|NA	-	785426		Termination	1.09e-07	4.14e-07	0.38	-0.12	0.38	-0.5	785376	galK	BW25113_RS03930	-

## Sheet: E. coli MG1665
Termination rates (before|after) event	p_value	p_adjusted	Segment gene names	Segment locus tags	strand	RST_event_position		associated event	p_value	p_adjusted	FC_HL	FC_intensity	FC_HL_adapted	synthesis_ratio	event_position	gene	locus_tag	strand
0.16|0.42	4.76e-08	1.09e-07	murC|ddlB|ftsQ|ftsQ|ftsA|NA	b0091|b0092|b0093|b0093|b0094|NA	+	103375		Termination	2.44e-07	8.77e-07	0.63	-0.3	0.63	-0.93	103275	ftsQ	b0093	+
0.42|0.86	4.26e-20	4.05e-19	ftsQ|ftsA|NA|ftsZ|NA	b0093|b0094|NA|b0095|NA	+	105325		Termination	9.03e-05	0.000205	0.79	0.18	0.79	-0.55	105425	ftsZ	b0095	+
0.18|0.42	8.97e-06	1.42e-05	aceE|aceE|aceF|NA|lpd	b0114|b0114|b0115|NA|b0116	+	125625		Termination	2.43e-11	1.68e-10	0.22	-0.1	0.22	-0.32	125775	aceF	b0115	+
0.02|0.54	8.39e-27	2.39e-25	rlmL|uup|NA|pqiA|pqiA|pqiB|ymbA|NA|rmf	b0948|b0949|NA|b0950|b0950|b0951|b0952|NA|b0953	+	1012375		Termination	6.55e-07	2.17e-06	1	0.65	0.87	-0.22	1012175	pqiA	b0950	+
0|0.85	1.32e-08	3.58e-08	NA|matP|NA	NA|b0956|NA	+	1018550		Termination	2.11e-06	6.42e-06	2.93	-1.55	2.51	-4.25	1018425			+
0.33|0.73	4.67e-15	2.96e-14	flgJ|NA|flgK|flgK|NA|flgL	b1081|NA|b1082|b1082|NA|b1083	+	1139175		Termination	3.87e-12	3.01e-11	1.5	0.67	1.5	-0.83	1139325	flgL	b1083	+
0.01|0.6	6.09e-11	2.31e-10	lolC|lolD|lolE|NA|nagK|NA|cobB	b1116|b1117|b1118|NA|b1119|NA|b1120	+	1178825		Termination	8.37e-06	2.3e-05	0.9	0.31	0.9	-0.59	1178925	cobB	b1120	+
0.01|0.38	1.6e-13	8.29e-13	NA|oppA|oppB|oppC|oppD|oppF|oppF|NA	NA|b1243|b1244|b1245|b1246|b1247|b1247|NA	+	1303875		Termination	8.87e-09	4.05e-08	0.05	0.19	0.19	0	1303575	oppD	b1246	+
0.05|0.94	1.12e-13	6.38e-13	ydhO|NA|sodB|NA	b1655|NA|b1656|NA	+	1733425		Termination	8.85e-26	3.39e-24	7.28	5.55	7.28	-1.75	1733425	sodB	b1656	+
0.03|0.52	2.03e-06	3.62e-06	tsgA|NA|nirB|nirD|nirD|NA|nirC|cysG	b3364|NA|b3365|b3366|b3366|NA|b3367|b3368	+	3494825		Termination	4.48e-13	4.03e-12	1.13	0.16	1.14	-0.99	3495050	nirC	b3367	+
0.03|0.28	8.93e-22	1.22e-20	wecA|NA|wzzE|wecB|wecC|rffG|rffG|rffH|rffH;wecD|wecD|wecE|NA|wzxE|wzxE;wecF|wecF	b3784|NA|b3785|b3786|b3787|b3788|b3788|b3789|b3789;b3790|b3790|b3791|NA|b3792|b3792;b4481|b4481	+	3971375		Termination	7.6e-16	1.01e-14	0.31	-0.21	0.37	-0.58	3971475	rffG	b3788	+
0.35|0.55	2.56e-08	6.34e-08	rpoB|NA|rpoC|rpoC|NA	b3987|NA|b3988|b3988|NA	+	4186075		Termination	3.29e-08	1.37e-07	0.27	0	0.27	-0.27	4185775	rpoC	b3988	+
0.55|0.79	1.78e-06	3.27e-06	rpoC|NA|NA|yjaZ	b3988|NA|NA|b3989	+	4187700		Termination	5.89e-19	1.14e-17	-0.65	-7.19	-0.65	-6.54	4187700			+
0.04|0.74	7.01e-10	2.22e-09	NA|osmY|osmY|NA	NA|b4376|b4376|NA	+	4609475		Termination	0.00166	0.00294	2.64	0.36	2.64	-2.29	4609325			+
0.16|0.51	2.39e-18	1.95e-17	waaS|NA|waaB|waaR|waaR|NA|waaJ|waaY|waaZ|waaU	b3629|NA|b3628|b3627|b3627|NA|b3626|b3625|b3624|b3623	-	3800525		Termination	0.000508	0.00099	0.46	0.38	0.46	-0.08	3800275	waaR	b3627	-
0.51|0.8	1.07e-21	1.22e-20	waaR|NA|waaJ|waaY|waaZ|waaU|waaU|NA	b3627|NA|b3626|b3625|b3624|b3623|b3623|NA	-	3796675		Termination	6.29e-06	1.77e-05	1.06	-0.61	1.06	-1.65	3796425	waaU	b3623	-
0.01|0.65	1.04e-43	5.93e-42	hofQ|NA|aroK|aroB|damX|dam|dam|rpe|gph|trpS	b3391|NA|b3390|b3389|b3388|b3387|b3387|b3386|b3385|b3384	-	3513125		Termination	1.02e-14	1.18e-13	2.65	0.31	2.59	-2.28	3513175	dam	b3387	-
0.33|0.91	7.55e-23	1.43e-21	NA|rpsM|rpsK|rpsD|rpoA|rplQ|NA|yhdN|zntR|arfA	NA|b3298|b3297|b3296|b3295|b3294|NA|b3293|b3292|b4550	-	3437600		Termination	0.000249	0.000514	0.94	-8.98	0.94	-9.92	3437600			-
0.04|0.69	0.0222	0.0226	NA|trmI|yggL|yggN|ansB	NA|b2960|b2959|b2958|b2957	-	3098775		Termination	8.61e-05	0.000197	NA	-1.88	-0.92	-0.96	3098925			-
0.02|0.43	2.68e-07	5.27e-07	rlmD|NA|relA|mazE|mazF|mazF|NA|mazG	b2785|NA|b2784|b2783|b2782|b2782|NA|b2781	-	2908825		Termination	4.35e-05	0.000105	0.94	-0.36	0.94	-1.3	2908925	mazF	b2782	-
0.01|0.28	1.03e-07	2.17e-07	rodZ|NA|ispG|hisS|yfgM|bamB|der|der	b2516|NA|b2515|b2514|b2513|b2512|b2511|b2511	-	2635275		Termination	3.48e-06	1.02e-05	0.05	-0.57	0.05	-0.63	2635475			-
0.28|0.64	1.46e-07	2.97e-07	der|der|NA|yfgJ	b2511|b2511|NA|b2510	-	2634025		Termination	8.47e-09	3.88e-08	0.83	-0.43	0.83	-1.25	2634025	der	b2511	-
0.01|0.46	1.06e-05	1.63e-05	NA|rfbB|rfbD;rfbB|rfbD|rfbD|NA|rfbA	NA|b2041|b2040;b2041|b2040|b2040|NA|b2039	-	2109225		Termination	1.46e-24	5.05e-23	1.41	-0.23	1.47	-1.7	2109225	rfbD	b2040	-
0.02|0.76	3.45e-12	1.51e-11	rfbC|wzxB|wzxB|glf	b2038|b2037|b2037|b2036	-	2106475		Termination	6.67e-17	9.93e-16	NA	0.45	2.02	-1.6	2106475	wzxB	b2037	-
0.01|0.51	5.44e-09	1.55e-08	sapA|sapB|sapC|sapD|sapF|sapF|NA|ycjD	b1294|b1293|b1292|b1291|b1290|b1290|NA|b1289	-	1350025		Termination	2.2e-06	6.68e-06	0.13	-1.62	-0.1	-1.53	1349925	sapF	b1290	-
0|0.61	5.37e-06	9e-06	NA|potA|potB|potC|potD;potC|potD	NA|b1126|b1125|b1124|b1123;b1124|b1123	-	1182075		Termination	6.53e-45	1.11e-42	1.78	1.42	1.78	-0.32	1182025	potD	b1123	-

## Sheet: K. aerogenes
Termination rates (before|after) event	p_value	p_adjusted	Segment gene names	Segment locus tags	strand	RST_event_position		associated event	p_value	p_adjusted	FC_HL	FC_intensity	FC_HL_adapted	synthesis_ratio	event_position	gene	locus_tag	strand
0.01|0.27	1.73e-05	1.95e-05	emrA|emrB|emrB|NA	EAE_RS01515|EAE_RS01520|EAE_RS01520|NA	+	303475		Termination	0.0098	0.0179	-0.5	-0.75	-0.4	-0.35	303475	emrB	EAE_RS01520	+
0.02|0.59	4.07e-20	2.16e-19	dhaM|NA|EAE_RS03925|NA	EAE_RS03920|NA|EAE_RS03925|NA	+	808275		Termination	0.00728	0.0137	0.24	-0.78	0.24	-1.02	808125	dhaM	EAE_RS03920	+
0.32|0.59	4.76e-10	8.55e-10	NA|trmH|recG|recG|NA|glpX|fpr	NA|EAE_RS06520|EAE_RS06525|EAE_RS06525|NA|EAE_RS06530|EAE_RS06535	+	1338125		Termination	1.19e-08	6.72e-08	NA	-0.95	0.29	-1.24	1338275	recG	EAE_RS06525	+
0.06|0.33	2.7e-07	3.49e-07	rbsK|rbsR|rbsR|NA	EAE_RS07345|EAE_RS07350|EAE_RS07350|NA	+	1509225		Termination	9.73e-07	3.89e-06	NA	-1.41	-0.29	-1.12	1508975	rbsR	EAE_RS07350	+
0.07|0.48	1.58e-15	5.58e-15	NA|rpoB|rpoB|NA	NA|EAE_RS08310|EAE_RS08310|NA	+	1708975		Termination	0.0368	0.0592	NA	-1.98	0.02	-2.08	1709075	rpoB	EAE_RS08310	+
0.07|0.5	3.08e-10	5.73e-10	metH|metH|NA	EAE_RS08480|EAE_RS08480|NA	+	1754525		Termination	4.97e-06	1.78e-05	-0.41	-0.73	-0.44	-0.29	1754475	metH	EAE_RS08480	+
0|0.63	8.29e-05	9.06e-05	dinF|EAE_RS08645|EAE_RS08645|NA	EAE_RS08640|EAE_RS08645|EAE_RS08645|NA	+	1789575		Termination	1.06e-08	6.02e-08	3.7	1.63	3.38	-0.69	1789575	EAE_RS08645	EAE_RS08645	+
0.01|0.41	8.46e-15	2.42e-14	carA|carB|carB|NA|EAE_RS11205	EAE_RS11195|EAE_RS11200|EAE_RS11200|NA|EAE_RS11205	+	2341825		Termination	0.0149	0.0262	-0.18	-0.39	-0.18	-0.26	2341725	carB	EAE_RS11200	+
0|0.76	7.26e-06	8.46e-06	ubiF|NA|NA	EAE_RS14180|NA|NA	+	3001575		Termination	6.5e-46	1.39e-43	5.55	0.98	5.55	-4.57	3001575			+
0.29|0.63	3.41e-07	4.3e-07	EAE_RS14385|EAE_RS14390|pcp|pcp|nei|NA	EAE_RS14385|EAE_RS14390|EAE_RS14395|EAE_RS14395|EAE_RS14400|NA	+	3041725		Termination	2.46e-05	7.72e-05	0.99	0.82	1.05	-0.15	3041675	pcp	EAE_RS14395	+
0.01|0.38	2.7e-20	1.51e-19	gsiA|NA|gsiB|gsiB|NA|gsiC|gsiD	EAE_RS15020|NA|EAE_RS15025|EAE_RS15025|NA|EAE_RS15030|EAE_RS15035	+	3169275		Termination	5.73e-19	1.14e-17	0.77	0.25	0.83	-0.58	3169075	gsiA	EAE_RS15020	+
0.01|0.45	3.31e-19	1.46e-18	mukF|mukF;mukE|mukE|mukE|mukE;mukB|mukB	EAE_RS15475|EAE_RS15475;EAE_RS15480|EAE_RS15480|EAE_RS15480|EAE_RS15480;EAE_RS15485|EAE_RS15485	+	3273225		Termination	9.98e-16	1.47e-14	-0.26	-1.09	-0.26	-0.83	3273125	mukE	EAE_RS15480	+
0.02|0.39	6.94e-20	3.34e-19	rlmKL|NA|EAE_RS15575|pqiA	EAE_RS15570|NA|EAE_RS15575|EAE_RS15580	+	3300150		Termination	1.87e-05	6e-05	-0.45	-0.59	-0.45	-0.13	3300025	rlmKL	EAE_RS15570	+
0|0.55	6.17e-12	1.36e-11	NA|matP|NA	NA|EAE_RS15610|NA	+	3309100		Termination	0.00164	0.00354	0.52	-1.24	0.45	-1.69	3309100			+
0.01|0.32	2.28e-16	8.95e-16	EAE_RS15810|EAE_RS15810|cheR|EAE_RS15820	EAE_RS15810|EAE_RS15810|EAE_RS15815|EAE_RS15820	+	3361075		Termination	1.59e-05	5.17e-05	-0.22	-0.72	-0.34	-0.37	3360875	EAE_RS15810	EAE_RS15810	+
0.16|0.43	3.57e-12	8.23e-12	EAE_RS15885|NA|flgG|flgH|EAE_RS15900|EAE_RS15900|flgJ|NA	EAE_RS15885|NA|EAE_RS15890|EAE_RS15895|EAE_RS15900|EAE_RS15900|EAE_RS15905|NA	+	3375875		Termination	3.92e-07	1.71e-06	NA	-0.92	0.15	-1.06	3376025	EAE_RS15900	EAE_RS15900	+
0|0.32	1.75e-05	1.95e-05	prfA|prmC|prmC|sirB2	EAE_RS17000|EAE_RS17005|EAE_RS17005|EAE_RS17010	+	3611525		Termination	1e-08	5.71e-08	-0.73	-1.75	-0.96	-0.8	3611475	prmC	EAE_RS17005	+
0.03|0.4	3.36e-12	7.91e-12	EAE_RS17105|narH|narH	EAE_RS17105|EAE_RS17110|EAE_RS17110	+	3638725		Termination	0.118	0.166	0.01	-0.34	0.01	-0.35	3638975	narH	EAE_RS17110	+
0.4|0.63	1.29e-07	1.75e-07	narH|narH|narJ|narI|NA	EAE_RS17110|EAE_RS17110|EAE_RS17115|EAE_RS17120|NA	+	3640075		Termination	4.13e-07	1.79e-06	0.24	-0.58	0.24	-0.82	3639975	narH	EAE_RS17110	+
0.28|0.58	1.57e-11	3.33e-11	menB|menC|menC|menE|NA	EAE_RS24535|EAE_RS24530|EAE_RS24530|EAE_RS24525|NA	-	5186026		Termination	9.46e-11	7.38e-10	NA	-1.53	-0.33	-1.2	5185926	menC	EAE_RS24530	-
0.13|0.49	6.47e-08	9.53e-08	EAE_RS25080|NA|hchA|hchA|EAE_RS21890|NA	EAE_RS25080|NA|EAE_RS21895|EAE_RS21895|EAE_RS21890|NA	-	4635326		Termination	1.61e-10	1.21e-09	1.33	-0.17	1.33	-1.5	4635176	EAE_RS21890	EAE_RS21890	-
0|0.62	1e-21	6.24e-21	fdnG|fdnG|NA|fdxH|fdnI	EAE_RS20135|EAE_RS20135|NA|EAE_RS20130|EAE_RS20125	-	4257676		Termination	6.73e-08	3.34e-07	0.08	-1.16	0.08	-1.24	4257576	fdnG	EAE_RS20135	-
0.03|0.44	1.09e-20	6.42e-20	mrdA|mrdA|mrdB|rlpA|NA|dacA	EAE_RS14080|EAE_RS14080|EAE_RS14075|EAE_RS14070|NA|EAE_RS14065	-	2978026		Termination	0.000185	0.000488	0.98	-0.91	-0.27	-0.65	2977926	mrdA	EAE_RS14080	-
0.01|0.31	6.98e-10	1.19e-09	treC|treC|NA	EAE_RS09880|EAE_RS09880|NA	-	2046576		Termination	3.07e-07	1.36e-06	-0.79	-0.8	-0.7	-0.1	2046476	treC	EAE_RS09880	-
0|0.67	0.000504	0.000524	EAE_RS06040|NA|NA|EAE_RS06035	EAE_RS06040|NA|NA|EAE_RS06035	-	1235626		Termination	0.000302	0.000768	2.8	-0.36	2.8	-2.46	1235376	EAE_RS06035	EAE_RS06035	-
0.03|0.43	4.12e-35	8.73e-34	glgB|glgB|glgX|NA|glgC|glgA|glgP	EAE_RS05485|EAE_RS05485|EAE_RS05480|NA|EAE_RS05475|EAE_RS05470|EAE_RS05465	-	1115276		Termination	0.00959	0.0175	0.45	-0.22	0.45	-0.71	1115376	glgB	EAE_RS05485	-
0.01|0.45	1.36e-40	3.6e-39	aroB|NA|damX|damX|NA|dam|rpe|gph|trpS	EAE_RS05255|NA|EAE_RS05250|EAE_RS05250|NA|EAE_RS05245|EAE_RS05240|EAE_RS05235|EAE_RS05230	-	1058276		Termination	0.00552	0.0106	-0.09	-0.86	-0.02	-0.84	1058526	aroB	EAE_RS05255	-
0.05|0.79	1.09e-10	2.1e-10	EAE_RS01225|NA|NA	EAE_RS01225|NA|NA	-	248926		Termination	0.716	0.772	0.89	0.41	0.65	-0.24	249076			-

## Sheet: Synechoccocus PCC7002
Termination rates (before|after) event	p_value	p_adjusted	Segment locus tags	Segment locus tags	strand	RST_event_position	3'-3' overlapping transcription		associated event	p_value	p_adjusted	FC_HL	FC_intensity	FC_HL_adapted	synthesis_ratio	event_position	gene	locus_tag	strand
0.01|0.57	5.66e-05	6.74e-05	dnaA|NA|SYNPCC7002_RS00015|NA	SYNPCC7002_RS00010|NA|SYNPCC7002_RS00015|NA	+	3425	TRUE		Termination	1e-07	3.2e-07	-0.36	-2.65	-0.29	-2.36	3375			+
0.04|0.67	6.2e-17	3.66e-16	SYNPCC7002_RS00075|NA|SYNPCC7002_RS00080|NA	SYNPCC7002_RS00075|NA|SYNPCC7002_RS00080|NA	+	11525	TRUE		Termination	3.35e-05	6.33e-05	-0.24	-1.3	-0.24	-1.06	11525			+
0|0.49	1.92e-10	4.73e-10	SYNPCC7002_RS00120|NA|ftsZ|thiD|thiD|NA	SYNPCC7002_RS00120|NA|SYNPCC7002_RS00125|SYNPCC7002_RS00130|SYNPCC7002_RS00130|NA	+	22825	TRUE		Termination	0.00479	0.00639	-0.24	-0.83	-0.4	-0.44	22625	thiD	SYNPCC7002_RS00130	+
0.03|0.4	3.9e-27	9.39e-26	NA|SYNPCC7002_RS00230|SYNPCC7002_RS00235|SYNPCC7002_RS00240|SYNPCC7002_RS00245|SYNPCC7002_RS00250|SYNPCC7002_RS00250|NA	NA|SYNPCC7002_RS00230|SYNPCC7002_RS00235|SYNPCC7002_RS00240|SYNPCC7002_RS00245|SYNPCC7002_RS00250|SYNPCC7002_RS00250|NA	+	56825	FALSE		Termination	1.34e-14	1.37e-13	-0.48	-1.58	0.04	-1.63	56625	SYNPCC7002_RS00250	SYNPCC7002_RS00250	+
0|0.49	3.3e-05	4.12e-05	NA|SYNPCC7002_RS00385|SYNPCC7002_RS16340|NA	NA|SYNPCC7002_RS00385|SYNPCC7002_RS16340|NA	+	82825	TRUE		Termination	2.75e-06	6.41e-06	NA	-2.45	0.47	-2.92	82775			+
0.01|0.62	1.48e-06	2.23e-06	SYNPCC7002_RS00570|NA|NA	SYNPCC7002_RS00570|NA|NA	+	116825	TRUE		Termination	5.91e-10	2.88e-09	1.09	-0.72	1.09	-1.86	116525			+
0|0.39	8.96e-06	1.22e-05	NA|der|der|NA|SYNPCC7002_RS00615	NA|SYNPCC7002_RS00610|SYNPCC7002_RS00610|NA|SYNPCC7002_RS00615	+	125525	TRUE		Termination	1.94e-14	1.95e-13	1.1	-2.58	1.1	-3.69	125775	SYNPCC7002_RS00615	SYNPCC7002_RS00615	+
0.02|0.63	1.23e-06	1.92e-06	SYNPCC7002_RS00680|NA|SYNPCC7002_RS00685|NA	SYNPCC7002_RS00680|NA|SYNPCC7002_RS00685|NA	+	138675	TRUE		Termination	2.25e-05	4.37e-05	NA	-1.87	0.39	-2.26	138875			+
0|0.41	4.97e-10	1.14e-09	NA|SYNPCC7002_RS00895|NA|SYNPCC7002_RS00905	NA|SYNPCC7002_RS00895|NA|SYNPCC7002_RS00905	+	190725	TRUE		Termination	2.09e-11	1.33e-10	-0.5	-2.56	-0.5	-2.06	190425			+
0.21|0.6	1.92e-16	1.07e-15	SYNPCC7002_RS00995|SYNPCC7002_RS01000|hypA|hypB|hypF|hypF	SYNPCC7002_RS00995|SYNPCC7002_RS01000|SYNPCC7002_RS01005|SYNPCC7002_RS01010|SYNPCC7002_RS01015|SYNPCC7002_RS01015	+	214275	FALSE		Termination	0.000154	0.000256	-0.19	-1.03	-0.23	-0.8	214225	hypF	SYNPCC7002_RS01015	+
0.01|0.42	1.68e-05	2.16e-05	SYNPCC7002_RS01385|queC|NA|SYNPCC7002_RS01400|SYNPCC7002_RS01400|NA	SYNPCC7002_RS01385|SYNPCC7002_RS01390|NA|SYNPCC7002_RS01400|SYNPCC7002_RS01400|NA	+	298725	TRUE		Termination	2.06e-06	4.92e-06	NA	-1.28	0.21	-1.49	298975			+
0|0.25	1.58e-05	2.04e-05	bioB|NA|SYNPCC7002_RS01530|SYNPCC7002_RS01530|NA|SYNPCC7002_RS01535	SYNPCC7002_RS01525|NA|SYNPCC7002_RS01530|SYNPCC7002_RS01530|NA|SYNPCC7002_RS01535	+	325425	FALSE		Termination	2.64e-05	5.08e-05	0.06	-1.07	0.06	-1.13	325275	SYNPCC7002_RS01530	SYNPCC7002_RS01530	+
0.25|0.76	2.29e-10	5.51e-10	SYNPCC7002_RS01530|NA|SYNPCC7002_RS01535|SYNPCC7002_RS01535|NA	SYNPCC7002_RS01530|NA|SYNPCC7002_RS01535|SYNPCC7002_RS01535|NA	+	326125	TRUE		Termination	2.61e-08	9.48e-08	0.77	-2.14	0.77	-2.91	325975	SYNPCC7002_RS01535	SYNPCC7002_RS01535	+
0|0.4	2.04e-13	7.69e-13	NA|SYNPCC7002_RS01565|SYNPCC7002_RS01570|NA|SYNPCC7002_RS01575	NA|SYNPCC7002_RS01565|SYNPCC7002_RS01570|NA|SYNPCC7002_RS01575	+	333675	TRUE		Termination	1.66e-05	3.31e-05	NA	-1.21	0.11	-1.32	333475	SYNPCC7002_RS01570	SYNPCC7002_RS01570	+
0|0.68	7.02e-22	9.55e-21	SYNPCC7002_RS01635|SYNPCC7002_RS01640|SYNPCC7002_RS01640|NA|SYNPCC7002_RS01645	SYNPCC7002_RS01635|SYNPCC7002_RS01640|SYNPCC7002_RS01640|NA|SYNPCC7002_RS01645	+	347925	FALSE		Termination	0.0131	0.0166	-0.12	-0.3	-0.23	-0.06	348125	SYNPCC7002_RS01640	SYNPCC7002_RS01640	+
0.03|0.55	2.7e-08	5.12e-08	SYNPCC7002_RS02140|SYNPCC7002_RS16060|SYNPCC7002_RS16060|NA	SYNPCC7002_RS02140|SYNPCC7002_RS16060|SYNPCC7002_RS16060|NA	+	458275	TRUE		Termination	5.19e-06	1.14e-05	NA	-1.77	0.29	-2.06	458575			+
0|0.56	5.79e-07	9.44e-07	NA|SYNPCC7002_RS02160|SYNPCC7002_RS16930|SYNPCC7002_RS02170|SYNPCC7002_RS02170|NA	NA|SYNPCC7002_RS02160|SYNPCC7002_RS16930|SYNPCC7002_RS02170|SYNPCC7002_RS02170|NA	+	465625	FALSE		Termination	2.58e-07	7.51e-07	-0.01	-1.78	-0.01	-1.77	465325	SYNPCC7002_RS02170	SYNPCC7002_RS02170	+
0.02|0.58	1.58e-08	3.05e-08	NA|SYNPCC7002_RS02200|SYNPCC7002_RS02205|NA	NA|SYNPCC7002_RS02200|SYNPCC7002_RS02205|NA	+	471775	TRUE		Termination	3.31e-08	1.18e-07	NA	-1.68	0.03	-1.71	471825			+
0|0.49	1.22e-06	1.91e-06	NA|SYNPCC7002_RS02430|NA	NA|SYNPCC7002_RS02430|NA	+	522325	TRUE		Termination	2.31e-05	4.48e-05	NA	-1.43	0.03	-1.45	522375			+
0.01|0.67	3.08e-14	1.3e-13	NA|SYNPCC7002_RS02495|SYNPCC7002_RS02500|SYNPCC7002_RS02500|NA	NA|SYNPCC7002_RS02495|SYNPCC7002_RS02500|SYNPCC7002_RS02500|NA	+	535425	TRUE		Termination	3.26e-11	2e-10	NA	-1.82	0.16	-1.98	535225			+
0|0.62	2.68e-05	3.37e-05	minE|NA|SYNPCC7002_RS16065|SYNPCC7002_RS02565|NA	SYNPCC7002_RS02555|NA|SYNPCC7002_RS16065|SYNPCC7002_RS02565|NA	+	548175	TRUE		Termination	1.98e-06	4.74e-06	NA	-3.24	-0.24	-3.01	548175			+
0.06|0.51	1.07e-08	2.09e-08	NA|rpsP|SYNPCC7002_RS02580|NA	NA|SYNPCC7002_RS02575|SYNPCC7002_RS02580|NA	+	550125	TRUE		Termination	5.26e-05	9.57e-05	NA	-3.27	-0.45	-2.82	550075			+
0.02|0.52	2.58e-12	8.5e-12	rseP|NA|SYNPCC7002_RS02950|SYNPCC7002_RS02955|SYNPCC7002_RS02955|NA|SYNPCC7002_RS02960	SYNPCC7002_RS02945|NA|SYNPCC7002_RS02950|SYNPCC7002_RS02955|SYNPCC7002_RS02955|NA|SYNPCC7002_RS02960	+	623175	FALSE		Termination	0.00245	0.00339	-0.15	-0.56	-0.49	-0.08	622975	SYNPCC7002_RS02950	SYNPCC7002_RS02950	+
0.01|0.24	3.38e-14	1.4e-13	NA|SYNPCC7002_RS02970|SYNPCC7002_RS02975|SYNPCC7002_RS02975|NA|argS	NA|SYNPCC7002_RS02970|SYNPCC7002_RS02975|SYNPCC7002_RS02975|NA|SYNPCC7002_RS02980	+	628225	FALSE		Termination	0.0696	0.0814	0.19	-0.28	0.19	-0.46	628425	argS	SYNPCC7002_RS02980	+
0.01|0.29	7.66e-05	8.95e-05	SYNPCC7002_RS03000|NA|SYNPCC7002_RS03010|SYNPCC7002_RS03015|SYNPCC7002_RS03015	SYNPCC7002_RS03000|NA|SYNPCC7002_RS03010|SYNPCC7002_RS03015|SYNPCC7002_RS03015	+	634875	FALSE		Termination	4.73e-12	3.39e-11	NA	-0.84	0.15	-0.99	634975	SYNPCC7002_RS03015	SYNPCC7002_RS03015	+
0|0.56	2.37e-06	3.48e-06	NA|SYNPCC7002_RS03190|NA	NA|SYNPCC7002_RS03190|NA	+	672275	TRUE		Termination	8.55e-10	4.07e-09	-0.67	-4.02	-0.75	-3.27	672275			+
0|0.43	9.23e-07	1.46e-06	SYNPCC7002_RS03490|NA|SYNPCC7002_RS03495|SYNPCC7002_RS03500|NA	SYNPCC7002_RS03490|NA|SYNPCC7002_RS03495|SYNPCC7002_RS03500|NA	+	731375	TRUE		Termination	2.56e-17	3.54e-16	1.31	0.21	1.31	-1.1	731075	SYNPCC7002_RS03500	SYNPCC7002_RS03500	+
0|0.53	6.86e-06	9.63e-06	NA|SYNPCC7002_RS03880|SYNPCC7002_RS03885|SYNPCC7002_RS03890|NA|SYNPCC7002_RS03900	NA|SYNPCC7002_RS03880|SYNPCC7002_RS03885|SYNPCC7002_RS03890|NA|SYNPCC7002_RS03900	+	808175	FALSE		Termination	4.14e-06	9.3e-06	-0.16	-1.64	-0.16	-1.48	807925	SYNPCC7002_RS03890	SYNPCC7002_RS03890	+
0.01|0.58	3.39e-14	1.4e-13	SYNPCC7002_RS03990|NA|SYNPCC7002_RS03995|SYNPCC7002_RS04000|SYNPCC7002_RS04005|SYNPCC7002_RS04010|NA|SYNPCC7002_RS04020	SYNPCC7002_RS03990|NA|SYNPCC7002_RS03995|SYNPCC7002_RS04000|SYNPCC7002_RS04005|SYNPCC7002_RS04010|NA|SYNPCC7002_RS04020	+	830675	FALSE		Termination	7.94e-08	2.59e-07	1.1	-1.68	0.31	-1.98	830575			+
0.01|0.52	3.43e-05	4.24e-05	SYNPCC7002_RS04470|NA|SYNPCC7002_RS04475|NA	SYNPCC7002_RS04470|NA|SYNPCC7002_RS04475|NA	+	929725	TRUE		Termination	0.00147	0.0021	0.42	-1.5	0.42	-1.92	929475			+
0|0.51	0.000496	0.000532	SYNPCC7002_RS04500|NA|NA	SYNPCC7002_RS04500|NA|NA	+	935575	TRUE		Termination	4.12e-05	7.67e-05	NA	-1.72	0.02	-1.75	935375			+
0.05|0.49	9.41e-19	7.18e-18	NA|SYNPCC7002_RS04875|SYNPCC7002_RS04880|SYNPCC7002_RS04880|NA	NA|SYNPCC7002_RS04875|SYNPCC7002_RS04880|SYNPCC7002_RS04880|NA	+	1005575	TRUE		Termination	0.0409	0.049	0.18	-0.32	0.16	-0.48	1005425	SYNPCC7002_RS04880	SYNPCC7002_RS04880	+
0.01|0.46	1.3e-05	1.7e-05	NA|SYNPCC7002_RS05560|SYNPCC7002_RS05565|NA	NA|SYNPCC7002_RS05560|SYNPCC7002_RS05565|NA	+	1147125	TRUE		Termination	2.39e-05	4.62e-05	NA	-1.55	0.05	-1.61	1147025			+
0|0.64	7.73e-12	2.42e-11	NA|SYNPCC7002_RS05710|SYNPCC7002_RS05715|NA	NA|SYNPCC7002_RS05710|SYNPCC7002_RS05715|NA	+	1181225	TRUE		Termination	8.39e-07	2.19e-06	NA	-1.97	0.21	-2.19	1181125			+
0|0.64	7.73e-12	2.42e-11	NA|SYNPCC7002_RS05710|SYNPCC7002_RS05715|NA	NA|SYNPCC7002_RS05710|SYNPCC7002_RS05715|NA	+	1181225	FALSE		Termination	4.48e-06	9.99e-06	NA	-1.52	0.5	-2.02	1181525			+
0.03|0.44	1.82e-14	8.26e-14	NA|SYNPCC7002_RS05825|SYNPCC7002_RS05830|mnmE|mnmE|NA	NA|SYNPCC7002_RS05825|SYNPCC7002_RS05830|SYNPCC7002_RS05835|SYNPCC7002_RS05835|NA	+	1201475	FALSE		Termination	1.07e-07	3.39e-07	NA	-1.78	-0.47	-1.32	1201275	mnmE	SYNPCC7002_RS05835	+
0.01|0.4	7.71e-06	1.07e-05	SYNPCC7002_RS06030|NA|SYNPCC7002_RS06040|SYNPCC7002_RS06045|NA	SYNPCC7002_RS06030|NA|SYNPCC7002_RS06040|SYNPCC7002_RS06045|NA	+	1254175	TRUE		Termination	4.47e-10	2.23e-09	NA	-2.01	0.07	-2.12	1254425			+
0.04|0.54	1.82e-07	3.18e-07	NA|SYNPCC7002_RS06075|SYNPCC7002_RS06080|SYNPCC7002_RS06080|NA	NA|SYNPCC7002_RS06075|SYNPCC7002_RS06080|SYNPCC7002_RS06080|NA	+	1261925	TRUE		Termination	4.91e-10	2.43e-09	0.84	-0.37	0.67	-1.04	1261625	SYNPCC7002_RS06075	SYNPCC7002_RS06075	+
0|0.66	1.36e-05	1.76e-05	NA|SYNPCC7002_RS06135|SYNPCC7002_RS06140|SYNPCC7002_RS06145|NA	NA|SYNPCC7002_RS06135|SYNPCC7002_RS06140|SYNPCC7002_RS06145|NA	+	1273075	TRUE		Termination	0.267	0.292	0.27	-0.28	0.27	-0.55	1272975	SYNPCC7002_RS06145	SYNPCC7002_RS06145	+
0.02|0.74	8.83e-09	1.77e-08	secA|NA|NA|SYNPCC7002_RS06305	SYNPCC7002_RS06300|NA|NA|SYNPCC7002_RS06305	+	1303175	TRUE		Termination	3.43e-08	1.22e-07	NA	-3.24	0.25	-3.49	1303175			+
0|0.55	1.29e-05	1.7e-05	NA|SYNPCC7002_RS06315|NA	NA|SYNPCC7002_RS06315|NA	+	1309275	TRUE		Termination	0.00268	0.00369	0.38	-0.55	-0.2	-0.35	1308975	SYNPCC7002_RS06315	SYNPCC7002_RS06315	+
0|0.44	2.17e-18	1.62e-17	NA|SYNPCC7002_RS06565|SYNPCC7002_RS06570|SYNPCC7002_RS06575|SYNPCC7002_RS06575|tmk|NA	NA|SYNPCC7002_RS06565|SYNPCC7002_RS06570|SYNPCC7002_RS06575|SYNPCC7002_RS06575|SYNPCC7002_RS06580|NA	+	1371575	TRUE		Termination	0.00032	0.000504	0.6	-0.7	0.01	-0.68	1371425	SYNPCC7002_RS06575	SYNPCC7002_RS06575	+
0.01|0.42	3.26e-07	5.49e-07	NA|SYNPCC7002_RS06880|NA	NA|SYNPCC7002_RS06880|NA	+	1438425	TRUE		Termination	1.19e-09	5.52e-09	NA	-1.89	0.02	-1.91	1438625			+
0.03|0.83	9.1e-47	4.75e-45	NA|NA	NA|NA	+	1466225	FALSE		Termination	3.07e-09	1.32e-08	NA	-3.56	-0.33	-3.54	1466225			+
0|0.28	1.9e-05	2.42e-05	NA|SYNPCC7002_RS07455|SYNPCC7002_RS07460|SYNPCC7002_RS07460	NA|SYNPCC7002_RS07455|SYNPCC7002_RS07460|SYNPCC7002_RS07460	+	1569975	FALSE		Termination	0.00101	0.00147	0.19	-0.56	0.08	-0.64	1569775	SYNPCC7002_RS07460	SYNPCC7002_RS07460	+
0|0.61	6.94e-07	1.11e-06	NA|SYNPCC7002_RS07965|SYNPCC7002_RS07975|SYNPCC7002_RS07975|NA	NA|SYNPCC7002_RS07965|SYNPCC7002_RS07975|SYNPCC7002_RS07975|NA	+	1673325	TRUE		Termination	2.61e-07	7.59e-07	NA	-1.65	0.33	-1.99	1673325	SYNPCC7002_RS07975	SYNPCC7002_RS07975	+
0|0.44	3.3e-09	7.03e-09	NA|SYNPCC7002_RS07995|SYNPCC7002_RS08000|SYNPCC7002_RS08005|prmC|prmC|NA	NA|SYNPCC7002_RS07995|SYNPCC7002_RS08000|SYNPCC7002_RS08005|SYNPCC7002_RS08010|SYNPCC7002_RS08010|NA	+	1678025	FALSE		Termination	2.39e-08	8.74e-08	-0.64	-2.13	-0.74	-1.39	1677825	prmC	SYNPCC7002_RS08010	+
0|0.36	5.46e-07	8.99e-07	SYNPCC7002_RS08015|SYNPCC7002_RS08020|SYNPCC7002_RS08020|SYNPCC7002_RS08025|NA|SYNPCC7002_RS08030	SYNPCC7002_RS08015|SYNPCC7002_RS08020|SYNPCC7002_RS08020|SYNPCC7002_RS08025|NA|SYNPCC7002_RS08030	+	1680675	FALSE		Termination	5.32e-08	1.82e-07	0.18	-0.83	0.52	-1.35	1680925	SYNPCC7002_RS08025	SYNPCC7002_RS08025	+
0.23|0.61	5.44e-12	1.72e-11	SYNPCC7002_RS08030|NA|SYNPCC7002_RS08035|NA	SYNPCC7002_RS08030|NA|SYNPCC7002_RS08035|NA	+	1685025	TRUE		Termination	0.00075	0.00112	0.94	-2.24	0.1	-2.34	1684775			+
0|0.39	4.86e-09	1.02e-08	hemC|hemC|NA|SYNPCC7002_RS08070	SYNPCC7002_RS08065|SYNPCC7002_RS08065|NA|SYNPCC7002_RS08070	+	1691425	TRUE		Termination	5.36e-07	1.45e-06	NA	-2.69	-0.23	-2.47	1691375	hemC	SYNPCC7002_RS08065	+
0|0.41	7.46e-06	1.04e-05	NA|SYNPCC7002_RS08275|SYNPCC7002_RS08280|SYNPCC7002_RS08280|NA	NA|SYNPCC7002_RS08275|SYNPCC7002_RS08280|SYNPCC7002_RS08280|NA	+	1733775	TRUE		Termination	2.41e-16	3.05e-15	-0.84	-2.04	-0.84	-1.2	1733475	SYNPCC7002_RS08280	SYNPCC7002_RS08280	+
0.03|0.5	2.79e-07	4.75e-07	NA|SYNPCC7002_RS16150|NA	NA|SYNPCC7002_RS16150|NA	+	1841525	TRUE		Termination	4.25e-09	1.79e-08	0.93	-1.25	0.11	-1.36	1841275			+
0.33|0.67	9.58e-12	2.86e-11	ileS|ileS|NA|SYNPCC7002_RS08800	SYNPCC7002_RS08795|SYNPCC7002_RS08795|NA|SYNPCC7002_RS08800	+	1844975	TRUE		Termination	1.9e-05	3.74e-05	NA	-2.12	0.11	-2.23	1845225	SYNPCC7002_RS08800	SYNPCC7002_RS08800	+
0.03|0.63	9.88e-20	8.84e-19	SYNPCC7002_RS09050|NA|SYNPCC7002_RS09055|NA	SYNPCC7002_RS09050|NA|SYNPCC7002_RS09055|NA	+	1895825	TRUE		Termination	8.78e-08	2.84e-07	NA	-1.61	0.2	-1.81	1895875			+
0|0.35	2.4e-05	3.03e-05	NA|hemF|panB|panB|panB;lnt|lnt	NA|SYNPCC7002_RS09155|SYNPCC7002_RS09160|SYNPCC7002_RS09160|SYNPCC7002_RS09160;SYNPCC7002_RS09165|SYNPCC7002_RS09165	+	1917075	FALSE		Termination	1.07e-10	5.97e-10	0.43	-3.17	0.28	-3.45	1917025	panB	SYNPCC7002_RS09160	+
0.01|0.73	1.75e-17	1.12e-16	NA|SYNPCC7002_RS09620|tilS|tilS|NA	NA|SYNPCC7002_RS09620|SYNPCC7002_RS09625|SYNPCC7002_RS09625|NA	+	2007425	FALSE		Termination	0.102	0.117	-0.19	-0.36	-0.25	-0.11	2007225			+
0.01|0.83	1.01e-08	1.99e-08	NA|SYNPCC7002_RS09630|NA	NA|SYNPCC7002_RS09630|NA	+	2009775	TRUE		Termination	2.79e-08	1.01e-07	1.2	-1.98	1.2	-3.19	2009525			+
0|0.22	8.57e-05	9.82e-05	NA|SYNPCC7002_RS09665|SYNPCC7002_RS09670|pds|pds	NA|SYNPCC7002_RS09665|SYNPCC7002_RS09670|SYNPCC7002_RS09675|SYNPCC7002_RS09675	+	2018175	FALSE		Termination	1.6e-11	1.04e-10	-0.49	-1.27	-0.49	-0.77	2018025	pds	SYNPCC7002_RS09675	+
0.01|0.57	2.34e-07	4.02e-07	pds|NA|SYNPCC7002_RS09680|NA|SYNPCC7002_RS09690	SYNPCC7002_RS09675|NA|SYNPCC7002_RS09680|NA|SYNPCC7002_RS09690	+	2020175	TRUE		Termination	2.4e-05	4.64e-05	NA	-1.74	0.42	-2.16	2020475			+
0|0.56	2.69e-06	3.92e-06	NA|SYNPCC7002_RS09770|NA	NA|SYNPCC7002_RS09770|NA	+	2035975	TRUE		Termination	0.00783	0.0102	NA	-1.68	-0.2	-1.48	2035975			+
0|0.57	1.85e-05	2.36e-05	psaA|NA|psaB|psaB|NA|SYNPCC7002_RS09810	SYNPCC7002_RS09800|NA|SYNPCC7002_RS09805|SYNPCC7002_RS09805|NA|SYNPCC7002_RS09810	+	2044675	FALSE		Termination	3.14e-30	1e-28	-2.57	-6.67	-2.57	-4.09	2044825			+
0|0.45	3.49e-06	4.97e-06	NA|SYNPCC7002_RS09840|SYNPCC7002_RS09845|SYNPCC7002_RS09850|SYNPCC7002_RS09850|NA	NA|SYNPCC7002_RS09840|SYNPCC7002_RS09845|SYNPCC7002_RS09850|SYNPCC7002_RS09850|NA	+	2054025	FALSE		Termination	0.0185	0.0231	0.53	-1.04	0.13	-1.17	2053825	SYNPCC7002_RS09850	SYNPCC7002_RS09850	+
0.06|0.75	7.92e-12	2.45e-11	NA|SYNPCC7002_RS09895|SYNPCC7002_RS09900|SYNPCC7002_RS09905|NA	NA|SYNPCC7002_RS09895|SYNPCC7002_RS09900|SYNPCC7002_RS09905|NA	+	2067675	TRUE		Termination	1.37e-07	4.24e-07	0.91	-2.62	0.91	-3.53	2067825			+
0.02|0.59	1.97e-09	4.37e-09	SYNPCC7002_RS10025|NA|SYNPCC7002_RS10030|SYNPCC7002_RS10035|NA	SYNPCC7002_RS10025|NA|SYNPCC7002_RS10030|SYNPCC7002_RS10035|NA	+	2090275	TRUE		Termination	8.73e-08	2.83e-07	NA	-1.51	0.07	-1.58	2090175	SYNPCC7002_RS10035	SYNPCC7002_RS10035	+
0|0.48	1.1e-05	1.47e-05	SYNPCC7002_RS10115|NA|SYNPCC7002_RS10120|SYNPCC7002_RS16710|NA	SYNPCC7002_RS10115|NA|SYNPCC7002_RS10120|SYNPCC7002_RS16710|NA	+	2111275	TRUE		Termination	8.68e-09	3.46e-08	NA	-2.71	-0.15	-2.68	2111125			+
0.01|0.48	0.000387	0.000418	NA|hisD|NA	NA|SYNPCC7002_RS10220|NA	+	2137025	TRUE		Termination	8.25e-05	0.000144	NA	-1.86	0.33	-2.19	2137075			+
0.04|0.66	4.77e-08	8.89e-08	SYNPCC7002_RS10530|NA|SYNPCC7002_RS10535|NA	SYNPCC7002_RS10530|NA|SYNPCC7002_RS10535|NA	+	2193625	TRUE		Termination	3.99e-06	8.98e-06	1.07	-1.1	0.96	-2.06	2193325			+
0.02|0.64	6.53e-17	3.78e-16	NA|SYNPCC7002_RS10550|NA	NA|SYNPCC7002_RS10550|NA	+	2199175	TRUE		Termination	3.81e-08	1.34e-07	NA	-1.35	-0.19	-1.17	2199225			+
0|0.48	1.04e-05	1.4e-05	SYNPCC7002_RS10710|NA|NA|SYNPCC7002_RS10725	SYNPCC7002_RS10710|NA|NA|SYNPCC7002_RS10725	+	2233375	TRUE		Termination	0.000615	0.000926	-0.98	-3.71	-0.61	-3.1	2233225			+
0|0.29	2.66e-10	6.36e-10	SYNPCC7002_RS10740|NA|SYNPCC7002_RS10745|SYNPCC7002_RS10750|dnaK|dnaK|NA|SYNPCC7002_RS10760|SYNPCC7002_RS10765	SYNPCC7002_RS10740|NA|SYNPCC7002_RS10745|SYNPCC7002_RS10750|SYNPCC7002_RS10755|SYNPCC7002_RS10755|NA|SYNPCC7002_RS10760|SYNPCC7002_RS10765	+	2241775	FALSE		Termination	1.24e-08	4.78e-08	0.89	-0.83	0.4	-1.23	2241625	dnaK	SYNPCC7002_RS10755	+
0|0.42	1.09e-23	1.71e-22	SYNPCC7002_RS10790|NA|SYNPCC7002_RS10795|SYNPCC7002_RS10800|SYNPCC7002_RS10805|SYNPCC7002_RS10805|NA|SYNPCC7002_RS10810|SYNPCC7002_RS10815|SYNPCC7002_RS10820	SYNPCC7002_RS10790|NA|SYNPCC7002_RS10795|SYNPCC7002_RS10800|SYNPCC7002_RS10805|SYNPCC7002_RS10805|NA|SYNPCC7002_RS10810|SYNPCC7002_RS10815|SYNPCC7002_RS10820	+	2252825	FALSE		Termination	2.37e-06	5.59e-06	-0.49	-0.71	-0.3	-0.41	2252975	SYNPCC7002_RS10810	SYNPCC7002_RS10810	+
0.11|0.53	1.5e-21	1.88e-20	SYNPCC7002_RS10820|NA|SYNPCC7002_RS10825|SYNPCC7002_RS10825	SYNPCC7002_RS10820|NA|SYNPCC7002_RS10825|SYNPCC7002_RS10825	+	2264175	FALSE		Termination	0.000189	0.000309	0.44	-0.46	0.44	-0.84	2264175	SYNPCC7002_RS10825	SYNPCC7002_RS10825	+
0.53|0.77	9.98e-05	0.000114	SYNPCC7002_RS10825|SYNPCC7002_RS10825|NA	SYNPCC7002_RS10825|SYNPCC7002_RS10825|NA	+	2265325	TRUE		Termination	4.76e-08	1.64e-07	1.42	-0.26	1.42	-1.6	2265325	SYNPCC7002_RS10825	SYNPCC7002_RS10825	+
0.01|0.24	8.86e-09	1.77e-08	NA|SYNPCC7002_RS10840|SYNPCC7002_RS10840|NA	NA|SYNPCC7002_RS10840|SYNPCC7002_RS10840|NA	+	2270325	FALSE		Termination	2.17e-09	9.58e-09	0.62	-0.19	0.54	-0.72	2270275	SYNPCC7002_RS10840	SYNPCC7002_RS10840	+
0.24|0.75	8.7e-11	2.25e-10	SYNPCC7002_RS10840|NA|NA	SYNPCC7002_RS10840|NA|NA	+	2271375	TRUE		Termination	2.93e-06	6.78e-06	NA	-2.53	0.29	-2.82	2271375			+
0|0.53	9.09e-06	1.24e-05	SYNPCC7002_RS10975|NA|NA	SYNPCC7002_RS10975|NA|NA	+	2299925	FALSE		Termination	0.0418	0.05	0.09	-1.09	0.09	-1.18	2299775	SYNPCC7002_RS10975	SYNPCC7002_RS10975	+
0.1|0.65	3.98e-11	1.12e-10	SYNPCC7002_RS11085|NA|SYNPCC7002_RS11090|secG|SYNPCC7002_RS11100|SYNPCC7002_RS11100|NA	SYNPCC7002_RS11085|NA|SYNPCC7002_RS11090|SYNPCC7002_RS11095|SYNPCC7002_RS11100|SYNPCC7002_RS11100|NA	+	2321775	FALSE		Termination	1.84e-08	6.88e-08	NA	-1.62	0.09	-1.72	2321675	SYNPCC7002_RS11100	SYNPCC7002_RS11100	+
0.01|0.43	4.33e-08	8.12e-08	SYNPCC7002_RS11105|SYNPCC7002_RS11105|NA	SYNPCC7002_RS11105|SYNPCC7002_RS11105|NA	+	2323075	TRUE		Termination	6.03e-07	1.62e-06	NA	-1.23	-0.17	-1.06	2323075	SYNPCC7002_RS11105	SYNPCC7002_RS11105	+
0.07|0.58	3.75e-05	4.6e-05	SYNPCC7002_RS11160|NA|SYNPCC7002_RS11170|NA|SYNPCC7002_RS11175	SYNPCC7002_RS11160|NA|SYNPCC7002_RS11170|NA|SYNPCC7002_RS11175	+	2335225	TRUE		Termination	1.18e-10	6.54e-10	0.84	-0.08	0.82	-0.9	2334925	SYNPCC7002_RS11170	SYNPCC7002_RS11170	+
0.02|0.6	3.27e-11	9.48e-11	SYNPCC7002_RS11395|NA|SYNPCC7002_RS11400|NA	SYNPCC7002_RS11395|NA|SYNPCC7002_RS11400|NA	+	2382625	TRUE		Termination	7.16e-07	1.9e-06	1.09	-2.99	1.09	-4.08	2382625			+
0|0.46	2.7e-05	3.38e-05	SYNPCC7002_RS11435|NA|SYNPCC7002_RS11445|NA	SYNPCC7002_RS11435|NA|SYNPCC7002_RS11445|NA	+	2391025	TRUE		Termination	1.68e-10	9.01e-10	-0.88	-2.9	-0.88	-2.02	2391025			+
0.01|0.46	0.000113	0.000128	SYNPCC7002_RS11635|NA|SYNPCC7002_RS11640|SYNPCC7002_RS11640|NA	SYNPCC7002_RS11635|NA|SYNPCC7002_RS11640|SYNPCC7002_RS11640|NA	+	2429325	TRUE		Termination	0.000576	0.000873	NA	-1.95	0.27	-2.22	2429525			+
0.03|0.36	2.08e-15	1.05e-14	NA|gltB|gltB|NA	NA|SYNPCC7002_RS11860|SYNPCC7002_RS11860|NA	+	2475475	FALSE		Termination	3.74e-06	8.47e-06	0.23	-0.38	0.23	-0.61	2475525	gltB	SYNPCC7002_RS11860	+
0.06|0.5	9.07e-12	2.73e-11	SYNPCC7002_RS11940|NA|SYNPCC7002_RS11945|SYNPCC7002_RS11945	SYNPCC7002_RS11940|NA|SYNPCC7002_RS11945|SYNPCC7002_RS11945	+	2496875	FALSE		Termination	0.0291	0.0354	0.05	-0.25	0.05	-0.3	2496875	SYNPCC7002_RS11945	SYNPCC7002_RS11945	+
0|0.44	1.42e-06	2.16e-06	NA|SYNPCC7002_RS11985|SYNPCC7002_RS11985	NA|SYNPCC7002_RS11985|SYNPCC7002_RS11985	+	2505475	FALSE		Termination	0.0181	0.0226	0.09	-0.5	0.09	-0.59	2505275	SYNPCC7002_RS11985	SYNPCC7002_RS11985	+
0.01|0.47	2.9e-08	5.47e-08	NA|SYNPCC7002_RS12030|SYNPCC7002_RS12035|SYNPCC7002_RS12035|NA|aqpZ	NA|SYNPCC7002_RS12030|SYNPCC7002_RS12035|SYNPCC7002_RS12035|NA|SYNPCC7002_RS12040	+	2522125	TRUE		Termination	2.45e-07	7.16e-07	3.89	-0.8	0.28	-1.08	2522125	SYNPCC7002_RS12035	SYNPCC7002_RS12035	+
0.07|0.66	8.58e-14	3.4e-13	accA|NA|SYNPCC7002_RS16730|folE|folE|NA	SYNPCC7002_RS12115|NA|SYNPCC7002_RS16730|SYNPCC7002_RS12120|SYNPCC7002_RS12120|NA	+	2537975	FALSE		Termination	7.06e-14	6.67e-13	2.13	0.58	1.86	-1.29	2537775			+
0.02|0.57	1.4e-06	2.14e-06	NA|SYNPCC7002_RS12140|SYNPCC7002_RS12145|NA	NA|SYNPCC7002_RS12140|SYNPCC7002_RS12145|NA	+	2545975	TRUE		Termination	6.71e-12	4.71e-11	1.03	-1.69	1.03	-2.72	2545975			+
0.22|0.69	4.1e-15	1.94e-14	metH|SYNPCC7002_RS12240|NA|asnS|NA	SYNPCC7002_RS12235|SYNPCC7002_RS12240|NA|SYNPCC7002_RS12245|NA	+	2573375	TRUE		Termination	3.79e-07	1.06e-06	0.82	-0.71	0.04	-0.75	2573075	asnS	SYNPCC7002_RS12245	+
0.02|0.47	0.000165	0.000184	SYNPCC7002_RS12280|NA|chlP|SYNPCC7002_RS12290|SYNPCC7002_RS12290|NA|SYNPCC7002_RS12295	SYNPCC7002_RS12280|NA|SYNPCC7002_RS12285|SYNPCC7002_RS12290|SYNPCC7002_RS12290|NA|SYNPCC7002_RS12295	+	2582475	FALSE		Termination	0.084	0.0974	-0.11	-0.51	-0.18	-0.33	2582275	SYNPCC7002_RS12290	SYNPCC7002_RS12290	+
0|0.58	3.55e-07	5.94e-07	SYNPCC7002_RS12295|NA|SYNPCC7002_RS12300|NA	SYNPCC7002_RS12295|NA|SYNPCC7002_RS12300|NA	+	2584625	TRUE		Termination	0.000531	0.000809	0.12	-1.38	-0.24	-1.14	2584575			+
0|0.62	9.03e-08	1.63e-07	NA|SYNPCC7002_RS12785|NA	NA|SYNPCC7002_RS12785|NA	+	2696625	TRUE		Termination	1.88e-16	2.41e-15	-0.66	-5.6	-0.66	-4.94	2696625			+
0|0.33	3.82e-05	4.65e-05	SYNPCC7002_RS13130|NA|SYNPCC7002_RS13135|SYNPCC7002_RS13140|NA|SYNPCC7002_RS13150	SYNPCC7002_RS13130|NA|SYNPCC7002_RS13135|SYNPCC7002_RS13140|NA|SYNPCC7002_RS13150	+	2785575	TRUE		Termination	1.57e-06	3.85e-06	NA	-1.86	0.15	-2.01	2785775			+
0.11|0.59	2.19e-09	4.76e-09	SYNPCC7002_RS13150|SYNPCC7002_RS13150|NA	SYNPCC7002_RS13150|SYNPCC7002_RS13150|NA	+	2786975	FALSE		Termination	4.08e-05	7.6e-05	NA	-1.38	0.28	-1.66	2786975	SYNPCC7002_RS13150	SYNPCC7002_RS13150	+
0.01|0.34	1.81e-08	3.48e-08	NA|SYNPCC7002_RS13385|SYNPCC7002_RS13390|SYNPCC7002_RS13390|NA	NA|SYNPCC7002_RS13385|SYNPCC7002_RS13390|SYNPCC7002_RS13390|NA	+	2836275	FALSE		Termination	1.38e-11	9.05e-11	-0.5	-1.15	-0.47	-0.69	2835975	SYNPCC7002_RS13390	SYNPCC7002_RS13390	+
0.01|0.58	3.5e-10	8.24e-10	SYNPCC7002_RS13730|NA|SYNPCC7002_RS13735|NA	SYNPCC7002_RS13730|NA|SYNPCC7002_RS13735|NA	+	2902225	TRUE		Termination	0.0427	0.051	-0.02	-0.79	-0.02	-0.77	2901975	SYNPCC7002_RS13735	SYNPCC7002_RS13735	+
0|0.37	6.15e-11	1.65e-10	SYNPCC7002_RS13890|NA|SYNPCC7002_RS13895|SYNPCC7002_RS13900|NA|SYNPCC7002_RS13905	SYNPCC7002_RS13890|NA|SYNPCC7002_RS13895|SYNPCC7002_RS13900|NA|SYNPCC7002_RS13905	+	2938275	TRUE		Termination	2.85e-23	6.05e-22	-1.4	-6.84	-1.53	-5.31	2938275			+
0|0.42	1.09e-20	1.26e-19	NA|SYNPCC7002_RS14075|SYNPCC7002_RS14075|NA	NA|SYNPCC7002_RS14075|SYNPCC7002_RS14075|NA	-	2978826	TRUE		Termination	4.43e-05	8.19e-05	0.04	-1.23	0.53	-1.76	2979076	SYNPCC7002_RS14075	SYNPCC7002_RS14075	-
0.03|0.8	2.5e-06	3.66e-06	NA|NA|SYNPCC7002_RS13760	NA|NA|SYNPCC7002_RS13760	-	2905951	FALSE		Termination	0.0297	0.0362	3.63	-0.72	3.63	-4.35	2905951			-
0|0.46	3.4e-06	4.86e-06	SYNPCC7002_RS13445|NA|SYNPCC7002_RS13440|SYNPCC7002_RS13435|SYNPCC7002_RS13430|SYNPCC7002_RS13425|SYNPCC7002_RS13425	SYNPCC7002_RS13445|NA|SYNPCC7002_RS13440|SYNPCC7002_RS13435|SYNPCC7002_RS13430|SYNPCC7002_RS13425|SYNPCC7002_RS13425	-	2842876	FALSE		Termination	7.94e-08	2.59e-07	NA	-1.61	-0.23	-1.38	2842876	SYNPCC7002_RS13425	SYNPCC7002_RS13425	-
0|0.47	0.00136	0.0014	NA|SYNPCC7002_RS13325|NA	NA|SYNPCC7002_RS13325|NA	-	2820676	TRUE		Termination	5.5e-06	1.21e-05	-0.47	-1.19	-0.47	-0.73	2820826	SYNPCC7002_RS13325	SYNPCC7002_RS13325	-
0.1|0.78	7.99e-16	4.24e-15	SYNPCC7002_RS13255|NA|SYNPCC7002_RS13250|SYNPCC7002_RS13245|SYNPCC7002_RS13240|SYNPCC7002_RS13235|SYNPCC7002_RS13230|SYNPCC7002_RS13225|SYNPCC7002_RS13220|SYNPCC7002_RS13220|NA	SYNPCC7002_RS13255|NA|SYNPCC7002_RS13250|SYNPCC7002_RS13245|SYNPCC7002_RS13240|SYNPCC7002_RS13235|SYNPCC7002_RS13230|SYNPCC7002_RS13225|SYNPCC7002_RS13220|SYNPCC7002_RS13220|NA	-	2799876	TRUE		Termination	6.66e-08	2.23e-07	NA	-1.32	0.09	-1.41	2800176	SYNPCC7002_RS13220	SYNPCC7002_RS13220	-
0|0.4	4.09e-10	9.55e-10	SYNPCC7002_RS13185|NA|SYNPCC7002_RS13180|SYNPCC7002_RS13180|NA|SYNPCC7002_RS13175	SYNPCC7002_RS13185|NA|SYNPCC7002_RS13180|SYNPCC7002_RS13180|NA|SYNPCC7002_RS13175	-	2792826	FALSE		Termination	7.11e-05	0.000126	-0.38	-1.24	-0.53	-0.7	2792876	SYNPCC7002_RS13180	SYNPCC7002_RS13180	-
0|0.56	6.29e-07	1.02e-06	SYNPCC7002_RS12945|NA|SYNPCC7002_RS12940|NA	SYNPCC7002_RS12945|NA|SYNPCC7002_RS12940|NA	-	2737176	TRUE		Termination	0.000163	0.00027	-0.31	-1.81	-0.31	-1.5	2737176			-
0.01|0.41	1.69e-07	2.99e-07	SYNPCC7002_RS12890|NA|SYNPCC7002_RS12885|NA	SYNPCC7002_RS12890|NA|SYNPCC7002_RS12885|NA	-	2721276	TRUE		Termination	1.23e-09	5.69e-09	NA	-1.87	-0.07	-1.8	2721126			-
0.01|0.5	1.89e-13	7.21e-13	NA|topA|SYNPCC7002_RS12620|SYNPCC7002_RS12620	NA|SYNPCC7002_RS12625|SYNPCC7002_RS12620|SYNPCC7002_RS12620	-	2651976	TRUE		Termination	1.65e-09	7.44e-09	0.95	-0.29	0.95	-1.24	2652176	topA	SYNPCC7002_RS12625	-
0|0.55	1.99e-05	2.52e-05	NA|SYNPCC7002_RS12485|argB|NA	NA|SYNPCC7002_RS12485|SYNPCC7002_RS12480|NA	-	2626126	TRUE		Termination	7.65e-11	4.4e-10	-0.19	-1.97	-0.16	-1.81	2626176			-
0.01|0.66	0.000314	0.000344	NA|SYNPCC7002_RS12305|NA	NA|SYNPCC7002_RS12305|NA	-	2584226	TRUE		Termination	0.00119	0.00172	0.76	-1.74	0.88	-2.61	2584526			-
0.03|0.74	4.16e-63	4.34e-61	NA|SYNPCC7002_RS12165|SYNPCC7002_RS12160|NA|SYNPCC7002_RS12155|SYNPCC7002_RS12150	NA|SYNPCC7002_RS12165|SYNPCC7002_RS12160|NA|SYNPCC7002_RS12155|SYNPCC7002_RS12150	-	2547976	FALSE		Termination	2e-07	5.98e-07	0.77	-0.21	0.77	-0.98	2547926			-
0.04|0.69	4.59e-17	2.82e-16	SYNPCC7002_RS11815|NA|SYNPCC7002_RS11810|SYNPCC7002_RS11805|SYNPCC7002_RS11805|NA|SYNPCC7002_RS11800	SYNPCC7002_RS11815|NA|SYNPCC7002_RS11810|SYNPCC7002_RS11805|SYNPCC7002_RS11805|NA|SYNPCC7002_RS11800	-	2463676	FALSE		Termination	4.61e-10	2.3e-09	0.44	-1.25	0.51	-1.76	2463876	SYNPCC7002_RS11805	SYNPCC7002_RS11805	-
0.02|0.57	2.1e-09	4.6e-09	NA|clpB|NA	NA|SYNPCC7002_RS11655|NA	-	2432076	TRUE		Termination	3.72e-09	1.58e-08	NA	-2.17	-0.26	-1.9	2432126			-
0.01|0.43	0.00451	0.00457	NA|SYNPCC7002_RS11265|SYNPCC7002_RS11260|NA	NA|SYNPCC7002_RS11265|SYNPCC7002_RS11260|NA	-	2351626	TRUE		Termination	1.18e-05	2.43e-05	0.42	-1.29	0.42	-1.73	2351626			-
0.01|0.54	7.76e-07	1.23e-06	NA|SYNPCC7002_RS16995|SYNPCC7002_RS10895|NA	NA|SYNPCC7002_RS16995|SYNPCC7002_RS10895|NA	-	2280426	TRUE		Termination	0.000136	0.000228	NA	-1.92	0.36	-2.27	2280226			-
0.02|0.33	1.54e-09	3.47e-09	SYNPCC7002_RS10885|SYNPCC7002_RS10885|NA|SYNPCC7002_RS10880	SYNPCC7002_RS10885|SYNPCC7002_RS10885|NA|SYNPCC7002_RS10880	-	2277626	FALSE		Termination	0.000241	0.000387	0.32	-2.24	0.56	-2.8	2277326			-
0|0.43	6.34e-05	7.52e-05	SYNPCC7002_RS10505|NA|NA	SYNPCC7002_RS10505|NA|NA	-	2184126	TRUE		Termination	0.0478	0.0568	NA	-2.16	-0.17	-2	2184026			-
0.01|0.53	0.00125	0.0013	NA|clpS|SYNPCC7002_RS10350|SYNPCC7002_RS10345|NA	NA|SYNPCC7002_RS10355|SYNPCC7002_RS10350|SYNPCC7002_RS10345|NA	-	2155326	TRUE		Termination	0.000648	0.000972	0.09	-1.06	-0.02	-1.04	2155326			-
0.04|0.62	2.96e-27	7.72e-26	NA|fusA|fusA|tuf	NA|SYNPCC7002_RS10285|SYNPCC7002_RS10285|SYNPCC7002_RS10280	-	2147026	FALSE		Termination	3.74e-05	7e-05	0.34	0.2	0.34	-0.14	2147026	fusA	SYNPCC7002_RS10285	-
0.62|0.4	8.56e-12	2.63e-11	fusA|tuf|NA|rpsJ|SYNPCC7002_RS10270|SYNPCC7002_RS10265|SYNPCC7002_RS10260	SYNPCC7002_RS10285|SYNPCC7002_RS10280|NA|SYNPCC7002_RS10275|SYNPCC7002_RS10270|SYNPCC7002_RS10265|SYNPCC7002_RS10260	-	2144526	FALSE		Termination	3.79e-29	1.13e-27	-1.62	-1.92	-1.55	-0.37	2144526			-
0|0.39	7.18e-05	8.42e-05	NA|SYNPCC7002_RS10040|SYNPCC7002_RS10040|NA	NA|SYNPCC7002_RS10040|SYNPCC7002_RS10040|NA	-	2090276	TRUE		Termination	1.24e-06	3.11e-06	NA	-1.18	0.18	-1.37	2090326	SYNPCC7002_RS10040	SYNPCC7002_RS10040	-
0|0.78	1.48e-15	7.72e-15	NA|SYNPCC7002_RS10020|NA	NA|SYNPCC7002_RS10020|NA	-	2085526	TRUE		Termination	4.43e-19	7.27e-18	-0.71	-5.37	-0.9	-4.47	2085526			-
0.02|0.59	8.12e-13	2.82e-12	SYNPCC7002_RS09880|NA|SYNPCC7002_RS09875|SYNPCC7002_RS09875|SYNPCC7002_RS09870	SYNPCC7002_RS09880|NA|SYNPCC7002_RS09875|SYNPCC7002_RS09875|SYNPCC7002_RS09870	-	2059676	FALSE		Termination	0.000106	0.000181	0.42	-1.01	0.03	-1.05	2059676	SYNPCC7002_RS09875	SYNPCC7002_RS09875	-
0.01|0.49	4.13e-18	2.81e-17	NA|miaB|SYNPCC7002_RS09580|SYNPCC7002_RS09580|SYNPCC7002_RS09575|NA|SYNPCC7002_RS16985|SYNPCC7002_RS09565	NA|SYNPCC7002_RS09585|SYNPCC7002_RS09580|SYNPCC7002_RS09580|SYNPCC7002_RS09575|NA|SYNPCC7002_RS16985|SYNPCC7002_RS09565	-	1998176	FALSE		Termination	4.97e-10	2.46e-09	0.65	-0.75	0.65	-1.4	1997876	SYNPCC7002_RS09575	SYNPCC7002_RS09575	-
0|0.26	4.77e-11	1.32e-10	NA|SYNPCC7002_RS09235|SYNPCC7002_RS09230|SYNPCC7002_RS09230|NA	NA|SYNPCC7002_RS09235|SYNPCC7002_RS09230|SYNPCC7002_RS09230|NA	-	1932576	FALSE		Termination	2.66e-15	3.01e-14	-0.35	-1.73	-0.5	-1.22	1932876	SYNPCC7002_RS09230	SYNPCC7002_RS09230	-
0.04|0.39	4.58e-22	6.52e-21	NA|sufB|sufB|NA|sufC|sufD|SYNPCC7002_RS09070	NA|SYNPCC7002_RS09085|SYNPCC7002_RS09085|NA|SYNPCC7002_RS09080|SYNPCC7002_RS09075|SYNPCC7002_RS09070	-	1902676	TRUE		Termination	0.362	0.389	0.01	-0.14	0.01	-0.15	1902626	sufB	SYNPCC7002_RS09085	-
0|0.45	0.000523	0.000559	NA|SYNPCC7002_RS08955|SYNPCC7002_RS08950|sfsA|NA	NA|SYNPCC7002_RS08955|SYNPCC7002_RS08950|SYNPCC7002_RS08945|NA	-	1871176	TRUE		Termination	0.000447	0.000688	NA	-1.89	-0.21	-1.69	1871176			-
0|0.5	3.68e-05	4.53e-05	SYNPCC7002_RS08455|NA|NA	SYNPCC7002_RS08455|NA|NA	-	1771326	TRUE		Termination	3.1e-08	1.11e-07	-0.26	-1.28	-0.44	-0.84	1771376			-
0|0.37	0.000781	0.00082	proS|proS	SYNPCC7002_RS08295|SYNPCC7002_RS08295	-	1736576	FALSE		Termination	1.39e-06	3.46e-06	NA	-0.94	-0.07	-0.87	1736626	proS	SYNPCC7002_RS08295	-
0.02|0.51	3.37e-05	4.19e-05	SYNPCC7002_RS08205|NA|SYNPCC7002_RS08200|NA|hisF	SYNPCC7002_RS08205|NA|SYNPCC7002_RS08200|NA|SYNPCC7002_RS08190	-	1715026	TRUE		Termination	3.48e-06	7.95e-06	NA	-1.47	0.29	-1.78	1715026			-
0|0.53	8.48e-05	9.76e-05	NA|NA	NA|NA	-	1669726	TRUE		Termination	0.0186	0.0232	0.67	-2.74	0.67	-3.4	1669726			-
0|0.49	1.29e-06	2e-06	NA|SYNPCC7002_RS07905|SYNPCC7002_RS07900|SYNPCC7002_RS07895|SYNPCC7002_RS07890|NA	NA|SYNPCC7002_RS07905|SYNPCC7002_RS07900|SYNPCC7002_RS07895|SYNPCC7002_RS07890|NA	-	1656676	TRUE		Termination	1.11e-07	3.5e-07	NA	-1.17	0.03	-1.2	1656626			-
0.01|0.56	6.16e-11	1.65e-10	SYNPCC7002_RS07700|SYNPCC7002_RS16675|clpP|NA|clpX|SYNPCC7002_RS07685|SYNPCC7002_RS07685|NA|glgA	SYNPCC7002_RS07700|SYNPCC7002_RS16675|SYNPCC7002_RS07695|NA|SYNPCC7002_RS07690|SYNPCC7002_RS07685|SYNPCC7002_RS07685|NA|SYNPCC7002_RS07680	-	1618026	FALSE		Termination	5.93e-07	1.59e-06	NA	-0.97	0.26	-1.23	1618176	SYNPCC7002_RS07685	SYNPCC7002_RS07685	-
0|0.29	3.68e-17	2.3e-16	SYNPCC7002_RS16975|NA|SYNPCC7002_RS07480|SYNPCC7002_RS07475|SYNPCC7002_RS07475|NA|SYNPCC7002_RS07470	SYNPCC7002_RS16975|NA|SYNPCC7002_RS07480|SYNPCC7002_RS07475|SYNPCC7002_RS07475|NA|SYNPCC7002_RS07470	-	1574626	FALSE		Termination	3.02e-11	1.86e-10	-0.19	-1.54	-0.19	-1.35	1574726	SYNPCC7002_RS07475	SYNPCC7002_RS07475	-
0.01|0.64	4.76e-10	1.1e-09	NA|SYNPCC7002_RS07465|NA	NA|SYNPCC7002_RS07465|NA	-	1571026	TRUE		Termination	4.18e-09	1.76e-08	-0.33	-1.5	-0.44	-1.07	1571276			-
0|0.7	9.52e-13	3.27e-12	SYNPCC7002_RS07375|NA|SYNPCC7002_RS07370|SYNPCC7002_RS07365|SYNPCC7002_RS07360|NA|SYNPCC7002_RS07355	SYNPCC7002_RS07375|NA|SYNPCC7002_RS07370|SYNPCC7002_RS07365|SYNPCC7002_RS07360|NA|SYNPCC7002_RS07355	-	1547751	FALSE		Termination	3.37e-13	2.89e-12	3.2	2.46	3.2	-0.75	1547751			-
0|0.56	2.08e-09	4.58e-09	NA|tal|SYNPCC7002_RS07305|opcA|NA|SYNPCC7002_RS07290	NA|SYNPCC7002_RS07310|SYNPCC7002_RS07305|SYNPCC7002_RS07300|NA|SYNPCC7002_RS07290	-	1530776	TRUE		Termination	1.02e-06	2.61e-06	0.84	-1.27	0.28	-1.59	1531026	opcA	SYNPCC7002_RS07300	-
0|0.57	1.58e-12	5.32e-12	SYNPCC7002_RS06855|NA|modA|NA	SYNPCC7002_RS06855|NA|SYNPCC7002_RS06850|NA	-	1430126	TRUE		Termination	5.9e-05	0.000106	NA	-1.21	-0.02	-1.2	1429876	modA	SYNPCC7002_RS06850	-
0|0.26	2.16e-10	5.24e-10	NA|SYNPCC7002_RS06835|SYNPCC7002_RS06830|SYNPCC7002_RS06825|SYNPCC7002_RS06820|SYNPCC7002_RS06815|SYNPCC7002_RS06815|NA	NA|SYNPCC7002_RS06835|SYNPCC7002_RS06830|SYNPCC7002_RS06825|SYNPCC7002_RS06820|SYNPCC7002_RS06815|SYNPCC7002_RS06815|NA	-	1424876	FALSE		Termination	3.74e-33	1.5e-31	-0.95	-1.96	-1.07	-0.89	1424926	SYNPCC7002_RS06815	SYNPCC7002_RS06815	-
0|0.37	8.03e-05	9.31e-05	NA|SYNPCC7002_RS06625|SYNPCC7002_RS06625	NA|SYNPCC7002_RS06625|SYNPCC7002_RS06625	-	1380926	FALSE		Termination	0.656	0.679	-0.09	-0.12	-0.09	-0.03	1381126	SYNPCC7002_RS06625	SYNPCC7002_RS06625	-
0.01|0.59	1.36e-05	1.76e-05	SYNPCC7002_RS06225|NA|SYNPCC7002_RS06220|NA	SYNPCC7002_RS06225|NA|SYNPCC7002_RS06220|NA	-	1283126	TRUE		Termination	1.72e-05	3.42e-05	1.37	-2.48	1.23	-3.71	1283376			-
0.02|0.43	5.73e-08	1.05e-07	NA|SYNPCC7002_RS06110|SYNPCC7002_RS06105|SYNPCC7002_RS06100|SYNPCC7002_RS06095|SYNPCC7002_RS06095|NA	NA|SYNPCC7002_RS06110|SYNPCC7002_RS06105|SYNPCC7002_RS06100|SYNPCC7002_RS06095|SYNPCC7002_RS06095|NA	-	1265076	FALSE		Termination	0.0568	0.067	-0.2	-0.22	-0.2	-0.02	1265176	SYNPCC7002_RS06095	SYNPCC7002_RS06095	-
0|0.39	8.8e-14	3.44e-13	NA|SYNPCC7002_RS06090|SYNPCC7002_RS06085|SYNPCC7002_RS06085|NA	NA|SYNPCC7002_RS06090|SYNPCC7002_RS06085|SYNPCC7002_RS06085|NA	-	1262776	FALSE		Termination	0.103	0.118	0.02	-0.25	0.19	-0.44	1262926	SYNPCC7002_RS06085	SYNPCC7002_RS06085	-
0.39|0.83	7.36e-07	1.18e-06	SYNPCC7002_RS06085|NA|NA	SYNPCC7002_RS06085|NA|NA	-	1261976	TRUE		Termination	7.51e-08	2.48e-07	NA	-1.25	0.6	-1.84	1262076			-
0|0.5	0.000741	0.000781	NA|SYNPCC7002_RS06055|SYNPCC7002_RS06050|NA	NA|SYNPCC7002_RS06055|SYNPCC7002_RS06050|NA	-	1253876	TRUE		Termination	0.0404	0.0484	0	-0.49	-0.3	-0.19	1254126			-
0.02|0.3	3.79e-05	4.63e-05	NA|ftsH|yidD|SYNPCC7002_RS05855|SYNPCC7002_RS05855|NA|ols	NA|SYNPCC7002_RS05865|SYNPCC7002_RS05860|SYNPCC7002_RS05855|SYNPCC7002_RS05855|NA|SYNPCC7002_RS05850	-	1214726	FALSE		Termination	0.0027	0.00372	-0.21	-0.59	-0.21	-0.38	1214576	SYNPCC7002_RS05855	SYNPCC7002_RS05855	-
0|0.43	0.00767	0.00772	SYNPCC7002_RS05725|NA|gshB|gshB|NA	SYNPCC7002_RS05725|NA|SYNPCC7002_RS05720|SYNPCC7002_RS05720|NA	-	1181126	TRUE		Termination	3.98e-07	1.11e-06	NA	-1.07	0.16	-1.23	1181176	gshB	SYNPCC7002_RS05720	-
0|0.38	1.15e-38	4e-37	NA|SYNPCC7002_RS05690|SYNPCC7002_RS05685|SYNPCC7002_RS05685|NA|SYNPCC7002_RS05680|SYNPCC7002_RS05675|SYNPCC7002_RS05670	NA|SYNPCC7002_RS05690|SYNPCC7002_RS05685|SYNPCC7002_RS05685|NA|SYNPCC7002_RS05680|SYNPCC7002_RS05675|SYNPCC7002_RS05670	-	1173526	FALSE		Termination	0.000121	0.000205	-0.02	-0.73	-0.04	-0.69	1173826	SYNPCC7002_RS05685	SYNPCC7002_RS05685	-
0|0.56	0.000105	0.000119	SYNPCC7002_RS05570|NA|NA	SYNPCC7002_RS05570|NA|NA	-	1145826	TRUE		Termination	0.00867	0.0113	0.09	-0.97	0.09	-1.06	1145926			-
0|0.36	0.000146	0.000163	SYNPCC7002_RS05455|NA|SYNPCC7002_RS05450|SYNPCC7002_RS05445|SYNPCC7002_RS05445|NA|SYNPCC7002_RS05440	SYNPCC7002_RS05455|NA|SYNPCC7002_RS05450|SYNPCC7002_RS05445|SYNPCC7002_RS05445|NA|SYNPCC7002_RS05440	-	1122826	FALSE		Termination	5.26e-07	1.43e-06	0.55	-0.67	0.55	-1.22	1122826	SYNPCC7002_RS05445	SYNPCC7002_RS05445	-
0.02|0.44	3.33e-06	4.78e-06	NA|SYNPCC7002_RS05390|SYNPCC7002_RS05385|SYNPCC7002_RS05385|NA	NA|SYNPCC7002_RS05390|SYNPCC7002_RS05385|SYNPCC7002_RS05385|NA	-	1110876	TRUE		Termination	1.45e-09	6.59e-09	NA	-1.69	-0.47	-1.22	1111026	SYNPCC7002_RS05385	SYNPCC7002_RS05385	-
0|0.3	8.62e-20	7.94e-19	NA|acpP|fabF|fabF|NA|tkt	NA|SYNPCC7002_RS05105|SYNPCC7002_RS05100|SYNPCC7002_RS05100|NA|SYNPCC7002_RS05095	-	1063776	FALSE		Termination	1.1e-06	2.79e-06	1.02	-1.87	0.12	-2	1063476	fabF	SYNPCC7002_RS05100	-
0.3|0.77	3.5e-20	3.91e-19	fabF|NA|tkt|tkt|NA	SYNPCC7002_RS05100|NA|SYNPCC7002_RS05095|SYNPCC7002_RS05095|NA	-	1060626	TRUE		Termination	6.56e-08	2.2e-07	0.47	0.21	0.47	-0.26	1060626	tkt	SYNPCC7002_RS05095	-
0.01|0.58	1.99e-07	3.46e-07	NA|SYNPCC7002_RS05085|NA	NA|SYNPCC7002_RS05085|NA	-	1057376	TRUE		Termination	5.02e-08	1.72e-07	NA	-1.74	0.16	-1.9	1057326			-
0.03|0.63	1.79e-06	2.67e-06	NA|SYNPCC7002_RS05070|SYNPCC7002_RS05065|SYNPCC7002_RS05060|NA	NA|SYNPCC7002_RS05070|SYNPCC7002_RS05065|SYNPCC7002_RS05060|NA	-	1048026	TRUE		Termination	1.1e-05	2.28e-05	-0.41	-2.99	-0.41	-2.58	1048076			-
0|0.52	8.09e-05	9.34e-05	NA|SYNPCC7002_RS04810|NA	NA|SYNPCC7002_RS04810|NA	-	990876	TRUE		Termination	6.91e-05	0.000123	NA	-1.27	-0.36	-0.91	990976			-
0.07|0.56	5.29e-20	5.17e-19	NA|thiC|SYNPCC7002_RS04140|SYNPCC7002_RS04140|NA|SYNPCC7002_RS04135|SYNPCC7002_RS04130	NA|SYNPCC7002_RS04150|SYNPCC7002_RS04140|SYNPCC7002_RS04140|NA|SYNPCC7002_RS04135|SYNPCC7002_RS04130	-	858326	FALSE		Termination	1.44e-09	6.57e-09	0.19	-2.24	0.09	-2.33	858476			-
0.07|0.41	3.97e-11	1.12e-10	SYNPCC7002_RS03820|SYNPCC7002_RS03815|NA	SYNPCC7002_RS03820|SYNPCC7002_RS03815|NA	-	794626	TRUE		Termination	3.77e-11	2.28e-10	NA	-1.13	0.92	-2.05	794626	SYNPCC7002_RS03815	SYNPCC7002_RS03815	-
0.04|0.44	3.62e-20	3.91e-19	SYNPCC7002_RS03625|NA|ctaD|SYNPCC7002_RS03615|SYNPCC7002_RS03615|NA|SYNPCC7002_RS03610	SYNPCC7002_RS03625|NA|SYNPCC7002_RS03620|SYNPCC7002_RS03615|SYNPCC7002_RS03615|NA|SYNPCC7002_RS03610	-	755876	TRUE		Termination	2.83e-06	6.57e-06	0.55	-0.07	0.45	-0.52	756176	ctaD	SYNPCC7002_RS03620	-
0.02|0.44	1.31e-06	2.02e-06	SYNPCC7002_RS03565|SYNPCC7002_RS03560|NA|SYNPCC7002_RS03555|SYNPCC7002_RS16940|SYNPCC7002_RS03550|SYNPCC7002_RS03550|NA	SYNPCC7002_RS03565|SYNPCC7002_RS03560|NA|SYNPCC7002_RS03555|SYNPCC7002_RS16940|SYNPCC7002_RS03550|SYNPCC7002_RS03550|NA	-	741776	FALSE		Termination	2.37e-07	6.96e-07	NA	-1.33	0.18	-1.51	741926	SYNPCC7002_RS03550	SYNPCC7002_RS03550	-
0.01|0.6	7.79e-11	2.03e-10	NA|acsF|SYNPCC7002_RS03530|SYNPCC7002_RS03525|SYNPCC7002_RS03520|SYNPCC7002_RS03520|NA	NA|SYNPCC7002_RS03535|SYNPCC7002_RS03530|SYNPCC7002_RS03525|SYNPCC7002_RS03520|SYNPCC7002_RS03520|NA	-	735176	TRUE		Termination	4.34e-08	1.51e-07	0.67	-0.72	0.67	-1.39	734976	SYNPCC7002_RS03520	SYNPCC7002_RS03520	-
0.02|0.63	1.89e-10	4.69e-10	dnaJ|SYNPCC7002_RS03465;dnaJ|SYNPCC7002_RS03465|rsgA;SYNPCC7002_RS03465|rsgA	SYNPCC7002_RS03470|SYNPCC7002_RS03465;SYNPCC7002_RS03470|SYNPCC7002_RS03465|SYNPCC7002_RS03460;SYNPCC7002_RS03465|SYNPCC7002_RS03460	-	721476	FALSE		Termination	0.0121	0.0154	0.21	-0.51	0.15	-0.66	721676	SYNPCC7002_RS03465	SYNPCC7002_RS03465	-
0.03|0.56	6.69e-07	1.08e-06	NA|SYNPCC7002_RS03415|trpE|NA	NA|SYNPCC7002_RS03415|SYNPCC7002_RS03410|NA	-	709776	TRUE		Termination	1.06e-06	2.7e-06	NA	-1.45	0.29	-1.74	709826	trpE	SYNPCC7002_RS03410	-
0|0.63	8.74e-12	2.66e-11	NA|SYNPCC7002_RS03205|SYNPCC7002_RS03205	NA|SYNPCC7002_RS03205|SYNPCC7002_RS03205	-	673476	FALSE		Termination	0.00457	0.00612	0.08	-1.52	0.08	-1.6	673476	SYNPCC7002_RS03205	SYNPCC7002_RS03205	-
0.02|0.74	1.2e-44	5.37e-43	SYNPCC7002_RS03090|NA|rimO|rimO|NA|SYNPCC7002_RS03080	SYNPCC7002_RS03090|NA|SYNPCC7002_RS03085|SYNPCC7002_RS03085|NA|SYNPCC7002_RS03080	-	649576	FALSE		Termination	0.256	0.281	-0.22	-0.46	0.08	-0.54	649676	rimO	SYNPCC7002_RS03085	-
0.01|0.75	2.15e-06	3.17e-06	pyrF|NA|SYNPCC7002_RS02715|grxD|SYNPCC7002_RS02705|SYNPCC7002_RS02705|NA	SYNPCC7002_RS02720|NA|SYNPCC7002_RS02715|SYNPCC7002_RS02710|SYNPCC7002_RS02705|SYNPCC7002_RS02705|NA	-	573526	TRUE		Termination	4.8e-05	8.82e-05	-1.5	-3.02	-1.5	-1.51	573576	SYNPCC7002_RS02705	SYNPCC7002_RS02705	-
0.06|0.72	1.06e-20	1.26e-19	plsX|NA|SYNPCC7002_RS02610|NA	SYNPCC7002_RS02615|NA|SYNPCC7002_RS02610|NA	-	554126	TRUE		Termination	9.88e-11	5.55e-10	NA	-2.45	0.5	-2.95	553926			-
0.01|0.47	0.000326	0.000354	SYNPCC7002_RS02510|NA|NA	SYNPCC7002_RS02510|NA|NA	-	536276	FALSE		Termination	0.0112	0.0144	-1.84	-3.12	-0.4	-2.72	535976			-
0.02|0.75	2.27e-09	4.9e-09	SYNPCC7002_RS02310|NA|SYNPCC7002_RS02305|NA	SYNPCC7002_RS02310|NA|SYNPCC7002_RS02305|NA	-	495176	TRUE		Termination	8.35e-05	0.000146	0.39	-0.7	0.35	-1.05	495426	SYNPCC7002_RS02305	SYNPCC7002_RS02305	-
0.01|0.5	0.00142	0.00146	SYNPCC7002_RS02250|NA|SYNPCC7002_RS02245|NA	SYNPCC7002_RS02250|NA|SYNPCC7002_RS02245|NA	-	482576	TRUE		Termination	9.71e-07	2.5e-06	0.72	-1.56	0.71	-2.27	482876			-
0.01|0.32	7.59e-18	5.05e-17	urtA|NA|SYNPCC7002_RS01965|urtC|urtD|larE|larE|NA|SYNPCC7002_RS01945	SYNPCC7002_RS01970|NA|SYNPCC7002_RS01965|SYNPCC7002_RS01960|SYNPCC7002_RS01955|SYNPCC7002_RS01950|SYNPCC7002_RS01950|NA|SYNPCC7002_RS01945	-	417126	FALSE		Termination	1.43e-20	2.59e-19	0.47	-2.26	0.47	-2.73	417176	larE	SYNPCC7002_RS01950	-
0|0.68	1.22e-10	3.1e-10	SYNPCC7002_RS01520|folB|folK|NA|SYNPCC7002_RS01505|SYNPCC7002_RS01505|NA	SYNPCC7002_RS01520|SYNPCC7002_RS01515|SYNPCC7002_RS01510|NA|SYNPCC7002_RS01505|SYNPCC7002_RS01505|NA	-	321926	FALSE		Termination	2.75e-09	1.19e-08	3.92	1.72	3.92	-2.14	321926	SYNPCC7002_RS01505	SYNPCC7002_RS01505	-
0|0.36	3.56e-12	1.16e-11	SYNPCC7002_RS01280|SYNPCC7002_RS01280|NA|SYNPCC7002_RS16920|SYNPCC7002_RS01275	SYNPCC7002_RS01280|SYNPCC7002_RS01280|NA|SYNPCC7002_RS16920|SYNPCC7002_RS01275	-	271726	FALSE		Termination	9.07e-10	4.3e-09	-0.49	-1.17	-0.55	-0.62	271926	SYNPCC7002_RS01280	SYNPCC7002_RS01280	-
0|0.56	5.1e-05	6.09e-05	SYNPCC7002_RS00700|NA|NA|SYNPCC7002_RS00695	SYNPCC7002_RS00700|NA|NA|SYNPCC7002_RS00695	-	139876	FALSE		Termination	9.74e-07	2.51e-06	NA	-3.45	-0.21	-3.24	139876			-
0.05|0.57	4.69e-15	2.19e-14	NA|SYNPCC7002_RS00470|SYNPCC7002_RS00465|SYNPCC7002_RS00460|SYNPCC7002_RS00455|SYNPCC7002_RS00455|NA	NA|SYNPCC7002_RS00470|SYNPCC7002_RS00465|SYNPCC7002_RS00460|SYNPCC7002_RS00455|SYNPCC7002_RS00455|NA	-	93126	TRUE		Termination	5.91e-09	2.43e-08	0.65	-1.29	0.17	-1.46	92826	SYNPCC7002_RS00455	SYNPCC7002_RS00455	-
0|0.61	3.53e-09	7.47e-09	SYNPCC7002_RS00415|NA|SYNPCC7002_RS00410|SYNPCC7002_RS00405|SYNPCC7002_RS00400|SYNPCC7002_RS00400|NA	SYNPCC7002_RS00415|NA|SYNPCC7002_RS00410|SYNPCC7002_RS00405|SYNPCC7002_RS00400|SYNPCC7002_RS00400|NA	-	84476	FALSE		Termination	0.000142	0.000238	NA	-2.15	-0.02	-2.13	84376	SYNPCC7002_RS00400	SYNPCC7002_RS00400	-
0.03|0.36	1.17e-05	1.55e-05	fabZ|NA|lpxA|lpxB|lpxB	SYNPCC7002_RS00355|NA|SYNPCC7002_RS00350|SYNPCC7002_RS00345|SYNPCC7002_RS00345	-	75476	FALSE		Termination	9.25e-08	2.98e-07	NA	-1.27	0.16	-1.43	75426	lpxB	SYNPCC7002_RS00345	-
0|0.5	6.59e-06	9.29e-06	NA|SYNPCC7002_RS00260|SYNPCC7002_RS00255|NA	NA|SYNPCC7002_RS00260|SYNPCC7002_RS00255|NA	-	59076	TRUE		Termination	2.27e-05	4.41e-05	NA	-1.56	-0.51	-1.05	59176			-
0.06|0.48	5.13e-20	5.17e-19	lysS|NA|SYNPCC7002_RS00170|SYNPCC7002_RS00170|NA|SYNPCC7002_RS00165	SYNPCC7002_RS00175|NA|SYNPCC7002_RS00170|SYNPCC7002_RS00170|NA|SYNPCC7002_RS00165	-	31676	FALSE		Termination	3.14e-08	1.12e-07	0.38	-0.25	0.38	-0.63	31876	lysS	SYNPCC7002_RS00175	-

## Sheet: Synechocystis PCC6803
Termination rates (before|after) event	p_value	p_adjusted	Segment gene names	Segment locus tags	strand	RST_event_position		associated event	p_value	p_adjusted	FC_HL	FC_intensity	FC_HL_adapted	synthesis_ratio	event_position	gene	locus_tag	strand
0.1|0.58	3.42e-08	7.08e-08	slr1611|slr1612|slr1612|NA|slr1613	slr1611|slr1612|slr1612|NA|slr1613	+	358360		Termination	1.94e-06	1.12e-05	0.55	-0.72	0.55	-1.27	358638			+
0.37|0.8	7.06e-08	1.36e-07	NA|ssr1768|slr1081|slr1082|slr1083|NA|slr1084|slr1085	NA|ssr1768|slr1081|slr1082|slr1083|NA|slr1084|slr1085	+	386051		Termination	0.000395	0.00133	2.25	0.75	2.25	-1.5	386196	slr1084	slr1084	+
0|0.37	0.00133	0.00143	sqdB|sqdB|ssr1698	slr1020|slr1020|ssr1698	+	637348		Termination	0.0005	0.00163	NA	-2.23	-0.1	-2.14	637522	sqdB	slr1020	+
0.14|0.7	5.37e-11	2.4e-10	ncr0410|NA|sigG|slr1546|slr1547|slr1547|NA	ncr0410|NA|slr1545|slr1546|slr1547|slr1547|NA	+	985437		Termination	3.16e-06	1.73e-05	NA	-2.25	0.32	-2.57	985437	slr1547	slr1547	+
0.14|0.5	1.19e-12	6.9e-12	pntA|slr1240|slr1241|ssr2066|ssr2066|ssr2067|pntB	slr1239|slr1240|slr1241|ssr2066|ssr2066|ssr2067|slr1434	+	1.05658e+06		Termination	0.0205	0.0418	0.18	-0.32	0.18	-0.51	1.0564e+06	slr1241	slr1241	+
0.44|0.71	3.54e-13	2.28e-12	slr1855|slr1856|glgX|NA|slr1859|icfG|icfG|slr1861|NA|slr1862	slr1855|slr1856|slr1857|NA|slr1859|slr1860|slr1860|slr1861|NA|slr1862	+	1.19737e+06		Termination	2.74e-07	1.88e-06	0.38	-1.38	0.38	-1.8	1.19748e+06	icfG	slr1860	+
0.19|0.49	4.72e-09	1.24e-08	slr1272|slr1273|ncr0830|NA|pilM|slr1275|slr1276|gspD|gspD|NA	slr1272|slr1273|ncr0830|NA|slr1274|slr1275|slr1276|slr1277|slr1277|NA	+	1.86969e+06		Termination	6.03e-09	5.51e-08	0.49	-0.03	0.49	-0.54	1.86985e+06	gspD	slr1277	+
0.09|0.38	6.36e-09	1.48e-08	ispD|fbpII|NA|slr0953|ncr0960;ssr1600|ssr1600|slr0954|slr0954|slr0955|NA	slr0951|slr0952|NA|slr0953|ncr0960;ssr1600|ssr1600|slr0954|slr0954|slr0955|NA	+	2024752		Termination	0.0243	0.0485	-0.32	-2.03	-0.32	-1.71	2024853	slr0954	slr0954	+
0.08|0.6	1.48e-09	5.05e-09	hik43|ams1|ams1	slr0322|slr0323|slr0323	+	2274944		Termination	0.286	0.384	-1.68	-0.14	0.46	-0.6	2274944	ams1	slr0323	+
0.02|0.36	1.7e-11	8.96e-11	slr0082|slr0082|NA|crhR	slr0082|slr0082|NA|slr0083	+	2887477		Termination	2.47e-11	3.22e-10	1.48	0.8	1.48	-0.64	2.88767e+06	crhR	slr0083	+
0.01|0.31	8.31e-07	1.3e-06	ncr1530|NA|slr0105|slr0105|slr0106	ncr1530|NA|slr0105|slr0105|slr0106	+	2979430		Termination	0.0813	0.136	-0.39	-0.5	-0.39	-0.12	2.97914e+06	slr0105	slr0105	+
0.25|0.76	9.22e-11	3.82e-10	NA|ndhI|ndhG|ndhE|NA	NA|sll0520|sll0521|sll0522|NA	-	3.26702e+06		Termination	2.47e-06	1.39e-05	NA	-1.95	0.25	-2.2	3.26702e+06			-
0.12|0.52	4.96e-11	2.4e-10	NA|sll0381|sll0382|cbiM|cbiM|NA|sll0384|sll0385;sll0384|sll0385	NA|sll0381|sll0382|sll0383|sll0383|NA|sll0384|sll0385;sll0384|sll0385	-	2.69339e+06		Termination	8.87e-05	0.000354	-0.49	-1.08	-0.3	-0.77	2.69357e+06	cbiM	sll0383	-
0.05|0.37	7.48e-05	9.23e-05	ycf22|sll0752|NA|folD|ycf33|sll0754|ycf42|ycf42|NA|sll0756	sll0751|sll0752|NA|sll0753|ssl1417|sll0754|sll0755|sll0755|NA|sll0756	-	2416118		Termination	0.00055	0.00178	0.31	-0.96	0.31	-1.28	2.41595e+06	sll0756	sll0756	-
0.31|0.67	3.65e-06	5.43e-06	sll1528|sll1530|sll1531|sll1531|NA	sll1528|sll1530|sll1531|sll1531|NA	-	2053228		Termination	0.000388	0.00131	0.48	-0.57	0.48	-1.05	2053228	sll1531	sll1531	-
0.2|0.48	2.61e-09	7.97e-09	ncl0800|NA|hoxE|hoxF|NA|sll1222|hoxU|hoxY|ssl2420|sll1225	ncl0800|NA|sll1220|sll1221|NA|sll1222|sll1223|sll1224|ssl2420|sll1225	-	1676361		Termination	0.563	0.646	0.05	-0.2	0.05	-0.25	1.67648e+06	hoxF	sll1221	-
0.06|0.53	1.93e-15	2.8e-14	sll1762|NA|sll1763|sll1764|sll1765|sll1765|NA|aslB	sll1762|NA|sll1763|sll1764|sll1765|sll1765|NA|sll1766	-	1231555		Termination	0.000138	0.00052	-0.15	-1.22	-0.15	-1.09	1.23147e+06	sll1765	sll1765	-
0.13|0.36	0.000154	0.000175	NA|ncl0490|ssl2501|ssl2502|bgtB|sll1271|sll1271|ssl2507;sll2507|ssl2507|NA	NA|ncl0490|ssl2501|ssl2502|sll1270|sll1271|sll1271|ssl2507;sll2507|ssl2507|NA	-	1113521		Termination	0.0175	0.0363	-0.14	-0.43	-0.14	-0.29	1113571	sll1271	sll1271	-
0.34|0.68	1.27e-14	1.05e-13	rpl23|rpl2|rps19|NA|rpl22|rps3|rpl16|rpl29|rps17|rpl14|rpl24|rpl5|rps8|rpl6|rpl18|rps5|NA|rpl15|sll1814|secY	sll1801|sll1802|ssl3432|NA|sll1803|sll1804|sll1805|ssl3436|ssl3437|sll1806|sll1807|sll1808|sll1809|sll1810|sll1811|sll1812|NA|sll1813|sll1814	-	834370		Termination	0.0123	0.0269	0.28	-0.64	0.28	-0.98	834370	rps5	sll1812	-
0.45|0.76	3.62e-07	6e-07	pilJ|NA|hik39|hik39|NA|ssl2559|pobA;ssl2559|pobA	sll1294|NA|sll1296|sll1296|NA|ssl2559|sll1297;ssl2559|sll1297	-	684625		Termination	2.68e-05	0.00012	0.27	-0.77	0.34	-1.13	684625	hik39	sll1296	-
0.05|0.38	1.04e-08	2.32e-08	NA|dnaK|dnaK|NA|dnaJ	NA|sll1932|sll1932|NA|sll1933	-	601162		Termination	0.0401	0.0746	0.02	-0.63	0.02	-0.47	600976	dnaK	sll1932	-
0.21|0.77	2.53e-09	7.97e-09	sll1503|sll1504|sll1505|ssl2920|ssl2921|vapB	sll1503|sll1504|sll1505|ssl2920|ssl2921|ssl2922	-	475785		Termination	1.47e-06	8.72e-06	1.39	-0.06	1.39	-1.44	476080	sll1503	sll1503	-
0.07|0.42	3.39e-15	3.28e-14	NA|gltD|ccmK2|NA|ccmK1|ccmL|ccmM|ccmN	NA|sll1027|sll1028|NA|sll1029|sll1030|sll1031|sll1032	-	219491		Termination	1.41e-29	1.73e-27	2.08	1.69	2.08	-0.39	219760			-
