# Supplementary material for: Improved RNA stability estimation indicates that transcriptional interference is frequent in diverse bacteria
Source: Commun Biol. 2023 Jul 15;6:732. doi: 10.1038/s42003-023-05097-2 (PMC10349824; doi:10.1038/s42003-023-05097-2)
Supplement: Supplementary file 6 — Supplementary Data 3 [file 42003_2023_5097_MOESM6_ESM.zip]

Archive with 5 entries (5 files):
- E_coli_BW25113.pdf
- E_coli_MG1655.pdf
- Klebsiella_aerogenes_KCTC2190.pdf
- SynechococcusPCC7002.pdf
- Synechocystis_PCC6803.pdf
