# Supplementary material for: Improved RNA stability estimation indicates that transcriptional interference is frequent in diverse bacteria
Source: Commun Biol. 2023 Jul 15;6:732. doi: 10.1038/s42003-023-05097-2 (PMC10349824; doi:10.1038/s42003-023-05097-2)
Supplement: Supplementary file 7 — Supplementary Data 4 [file 42003_2023_5097_MOESM7_ESM.xlsx]

## Sheet: legend
event	All borders between half-life (HL) segments may correspond to a significant HL event. The significance is tested based on the probe/bin wise HL-distributions of the distinct HL-segments.
p_value HL	t-test p-value based on the probe/bin wise HL-distributions of the distinct HL-segments
p_adjusted HL	BH adjusted p-Value
FC_HL	fold change - ratio between the mean HL of the consecutive segments. mean_second_segment/mean_first_segment
event_position	genomic position of HL event
gene	gene associated with HL-segment
locus_tag	locus tag associated with HL-segment
strand	strand of HL-segment
gap_fragments	distance [nt] between the last probe/bin of the first HL segment to the first probe/bin of the scond HL-segment
Dar & Sorek in operon	Logical if the HL-event was reported in Dar & Sorek 2018 (https://doi.org/10.1371/journal.pgen.1007354)
in_gene	Logical if the HL-event lies within an annotated gene. Requirements: absolute HL_FC >= 0.75, p_adjusted_HL <= 0.05, event needs to be at least 100 nt upstream or downstream of the anotaed gene borders.
in_tu	Logical if the HL-event lies within a transcriptional unit. Requirements: absolute HL_FC >= 1, p_adjusted_HL <= 0.05, no major termination site: synthesis_ratio >= -0.5, no strong iTSS: synthesis_ratio <= -0.2
associated event	Synthesis_ratio event - termination or TSS - associated with the HL event
p_value	Manova based p-Value based on the intensity and HL value distributions in the respective Intensity and HL segments
p_adjusted	BH adjusted p-Value
FC_HL	log2 HL foldchange between the consecutive HL segments
FC_intensity	log2 intensity foldchange between the consecutive intensity segments
FC_HL_adapted	log2 HL foldchange between the consecutive adapted HL segments. The adapted HL segments contain the same probes/bins as the respective intensity fragments.
synthesis_ratio	log2 synthesis ratio: FC_intensity - FC_HL_adapted

## Sheet: E. coli BW25113
event	p_value HL	p_adjusted HL	FC_HL	event_position	gene	locus_tag	strand	gap_fragments	Dar & Sorek in operon	in_gene	in_tu		associated event	p_value	p_adjusted	FC_HL	FC_intensity	FC_HL_adapted	synthesis_ratio
HL_event	0.466	0.523	0.06	3725	thrB	BW25113_RS00015	+	50	FALSE	FALSE	FALSE		iTSS_II	0.413	0.465	0.06	0.18	0.1	0.08
HL_event	0.177	0.225	-0.15	4325	thrC	BW25113_RS00020	+	50	FALSE	FALSE	FALSE		Termination	0.295	0.346	-0.15	-0.35	-0.15	-0.2
HL_event	7.89e-21	1.58e-19	-1.4	9225			+	50	FALSE	FALSE	FALSE		Termination	7.41e-19	1.96e-17	NA	-3.27	-1.4	-1.91
HL_event	5.1e-07	1.9e-06	-1.4	9925			+	50	FALSE	FALSE	FALSE		Termination	1.78e-08	9.88e-08	-1.4	-2.13	-1.4	-0.73
HL_event	4.3e-16	5.14e-15	-0.68	14225	dnaJ	BW25113_RS00075	+	50	FALSE	FALSE	FALSE		Termination	3.58e-19	9.89e-18	-0.68	-2.57	-0.68	-1.89
HL_event	3e-27	1.16e-25	1.23	22075	ribF	BW25113_RS00120	+	50	FALSE	TRUE	TRUE		Termination	2.79e-21	1.12e-19	1.23	0.83	1.23	-0.4
HL_event	2.6e-05	7.41e-05	-0.2	24725	ileS	BW25113_RS00125	+	50	FALSE	FALSE	FALSE		iTSS_II	0.00758	0.0134	-0.2	0.44	-0.12	0.56
HL_event	0.0133	0.0219	-4.87	74175	setA	BW25113_RS00350	+	250	FALSE	FALSE	FALSE		iTSS_II	0.0153	0.025	-4.87	-3.22	-4.87	1.65
HL_event	1.93e-09	1.06e-08	0.58	89525	BW25113_RS00420	BW25113_RS00420	+	50	FALSE	FALSE	FALSE		Termination	1.04e-08	6.04e-08	0.58	-1.48	0.68	-2.27
HL_event	0.348	0.407	-0.26	92175	murF	BW25113_RS00430	+	50	FALSE	FALSE	FALSE		Termination	0.602	0.645	-0.26	-0.4	-0.26	-0.14
HL_event	0.738	0.778	0.09	92325	murF	BW25113_RS00430	+	50	FALSE	FALSE	FALSE		Termination	0.925	0.935	0.09	-0.09	0.09	-0.18
HL_event	0.259	0.315	-0.16	93025	mraY	BW25113_RS00435	+	50	FALSE	FALSE	FALSE		iTSS_II	0.222	0.271	-0.16	0.25	-0.16	0.41
HL_event	0.0901	0.124	0.13	96175	murG	BW25113_RS00450	+	50	FALSE	FALSE	FALSE		Termination	0.24	0.289	0.13	0.01	0.13	-0.13
HL_event	0.12	0.16	0.14	98975	BW25113_RS00460	BW25113_RS00460	+	50	FALSE	FALSE	FALSE		iTSS_II	9.61e-08	4.65e-07	0.14	0.89	0.14	0.74
HL_event	0.00013	0.000321	1.04	101225	ftsA	BW25113_RS00470	+	50	TRUE	TRUE	TRUE		Termination	1.14e-09	7.9e-09	1.04	0.63	1.04	-0.42
HL_event	9.36e-06	2.86e-05	1.32	101825	ftsZ	BW25113_RS00475	+	50	FALSE	FALSE	FALSE		Termination	4.83e-06	1.71e-05	1.32	0.48	1.32	-0.53
HL_event	0.000951	0.00198	-0.61	102025	ftsZ	BW25113_RS00475	+	50	FALSE	FALSE	FALSE		iTSS_II	2.74e-05	8.45e-05	-0.61	-0.09	-0.61	0.52
HL_event	0.436	0.494	-0.21	102875	ftsZ	BW25113_RS00475	+	50	FALSE	FALSE	FALSE		iTSS_II	0.0873	0.12	-0.21	0.47	-0.21	0.68
HL_event	1.11e-15	1.27e-14	-2.18	104225	secM	BW25113_RS00485	+	50	FALSE	FALSE	FALSE		iTSS_II	4.05e-22	1.83e-20	-2.18	1.51	-2.05	3.55
HL_event	0.377	0.436	-0.05	106325	secA	BW25113_RS00490	+	50	FALSE	FALSE	FALSE		iTSS_II	0.685	0.723	-0.05	-0.04	-0.05	0.02
HL_event	5.09e-07	1.9e-06	0.7	107275	secA	BW25113_RS00490	+	50	FALSE	FALSE	FALSE		iTSS_II	2.51e-07	1.13e-06	0.7	1.08	0.62	0.46
HL_event	2.04e-36	1.69e-34	2.69	119475			+	50	FALSE	FALSE	FALSE		Termination	5.84e-12	5.61e-11	2.69	-0.03	2.17	-2.2
HL_event	1.14e-12	9.19e-12	-0.3	121075	aceE	BW25113_RS00570	+	50	FALSE	FALSE	FALSE		Termination	0.0059	0.0107	-0.3	-0.52	-0.3	-0.22
HL_event	0.415	0.474	-0.05	121575	aceE	BW25113_RS00570	+	50	FALSE	FALSE	FALSE		Termination	0.583	0.627	-0.05	-0.2	-0.05	-0.15
HL_event	5.15e-12	3.89e-11	0.24	124325			+	50	FALSE	FALSE	FALSE		iTSS_II	3.77e-14	5.01e-13	0.24	0.94	0.24	0.71
HL_event	0.0237	0.037	-0.14	129125	acnB	BW25113_RS00590	+	50	FALSE	FALSE	FALSE		Termination	0.00506	0.00925	-0.14	-0.78	-0.14	-0.63
HL_event	0.19	0.239	-0.09	130325	acnB	BW25113_RS00590	+	50	FALSE	FALSE	FALSE		iTSS_II	0.139	0.18	-0.09	0.46	-0.09	0.55
HL_event	8.3e-08	3.56e-07	-0.93	138525			+	50	FALSE	FALSE	FALSE		Termination	5.31e-10	3.89e-09	-0.93	-2.24	-1.02	-1.22
HL_event	1.26e-10	8.23e-10	1.1	139225			+	50	FALSE	FALSE	TRUE		Termination	6.3e-06	2.19e-05	1.1	0.94	1.03	-0.09
HL_event	3.93e-17	5.27e-16	-1.82	141025			+	50	FALSE	FALSE	FALSE		iTSS_II	5.1e-10	3.76e-09	-1.82	-1.03	-1.82	0.77
HL_event	0.149	0.194	-0.11	167625	fhuD	BW25113_RS00765	+	50	FALSE	FALSE	FALSE		Termination	0.0915	0.125	-0.11	-0.36	-0.04	-0.32
HL_event	2.57e-10	1.61e-09	1.43	172975	clcA	BW25113_RS00780	+	50	FALSE	FALSE	FALSE		iTSS_II	3.27e-10	2.47e-09	1.43	3.03	1.43	1.6
HL_event	4.56e-17	6.05e-16	1.15	177375	degP	BW25113_RS00810	+	50	FALSE	FALSE	FALSE		iTSS_II	7.01e-16	1.2e-14	1.15	1.6	1.15	0.45
HL_event	0.11	0.148	-0.37	188525	pyrH	BW25113_RS00855	+	50	FALSE	FALSE	FALSE		Termination	0.268	0.319	-0.37	-1.06	-0.37	-0.74
HL_event	0.00068	0.00147	-0.62	189175			+	50	FALSE	FALSE	FALSE		iTSS_II	2.8e-08	1.5e-07	-0.62	0.98	-0.58	1.55
HL_event	2.6e-07	1.02e-06	-1.66	190050	ispC	BW25113_RS00865	+	100	FALSE	FALSE	TRUE		HL_event	2.6e-07	1.17e-06	-1.66	NA	NA	NA
HL_event	0.0084	0.0145	0.16	194375	rseP	BW25113_RS00880	+	50	FALSE	FALSE	FALSE		Termination	0.443	0.493	0.16	-0.34	-0.14	-0.2
HL_event	2.63e-07	1.04e-06	1.67	196900			+	100	FALSE	FALSE	TRUE		HL_event	2.63e-07	1.18e-06	1.67	NA	NA	NA
HL_event	5.82e-06	1.85e-05	-1.02	197525	lpxD	BW25113_RS00895	+	50	FALSE	FALSE	TRUE		iTSS_II	2.3e-10	1.8e-09	NA	-0.8	-1.02	0.18
HL_event	4.31e-05	0.000118	-0.41	199475	lpxA	BW25113_RS00905	+	50	FALSE	FALSE	FALSE		iTSS_II	0.00193	0.00389	-0.41	-0.27	-0.41	0.14
HL_event	0.0105	0.0178	-0.19	201225	rnhB	BW25113_RS00915	+	50	FALSE	FALSE	FALSE		Termination	3.47e-07	1.51e-06	-0.19	-0.83	-0.19	-0.65
HL_event	0.225	0.278	-0.3	203775	dnaE	BW25113_RS00920	+	50	FALSE	FALSE	FALSE		iTSS_II	0.262	0.313	-0.3	-0.16	-0.3	0.14
HL_event	0.000605	0.00131	-1.01	208875	tilS	BW25113_RS00940	+	50	FALSE	FALSE	FALSE		iTSS_II	3.21e-06	1.16e-05	-1.01	0.03	-1.01	1.03
HL_event	0.789	0.824	0.04	220275			+	50	FALSE	FALSE	FALSE		Termination	0.0941	0.128	0.04	-2.24	0.29	-2.12
HL_event	0.267	0.323	-0.67	222075			+	150	FALSE	FALSE	FALSE		iTSS_II	0.16	0.203	-0.67	-0.46	-0.67	0.87
HL_event	2.54e-06	8.49e-06	1.31	222275			+	50	FALSE	FALSE	FALSE		iTSS_II	0.0412	0.0614	NA	2.11	1.45	1.02
HL_event	1.49e-05	4.41e-05	1.83	225425	BW25113_RS01035	BW25113_RS01035	+	50	FALSE	FALSE	TRUE		Int_event	0.301	0.352	NA	5.3	NA	NA
HL_event	1.87e-17	2.62e-16	-1.65	240825	BW25113_RS01130	BW25113_RS01130	+	50	FALSE	FALSE	FALSE		iTSS_II	1.56e-13	1.88e-12	-1.65	-1.15	-1.57	0.42
HL_event	3.15e-09	1.69e-08	2.34	254350	BW25113_RS01215	BW25113_RS01215	+	100	FALSE	FALSE	TRUE		HL_event	3.15e-09	2.02e-08	2.34	NA	NA	NA
HL_event	2.69e-17	3.69e-16	0.97	257225	proA	BW25113_RS01230	+	50	FALSE	FALSE	FALSE		Termination	2.22e-17	4.56e-16	0.97	-0.15	0.97	-1.12
HL_event	0.0157	0.0255	-4.11	258725			+	50	FALSE	FALSE	FALSE		iTSS_II	6.98e-06	2.41e-05	NA	-3.72	-4.11	0.23
HL_event	0.398	0.457	-0.23	278200	yagE	BW25113_RS01375	+	100	FALSE	FALSE	FALSE		HL_event	0.398	0.45	-0.23	NA	NA	NA
HL_event	0.00393	0.00726	0.71	370575			+	50	FALSE	FALSE	FALSE		Termination	0.0203	0.0322	0.71	0.43	0.71	-0.28
HL_event	3.36e-14	3.29e-13	1.86	422325	tgt	BW25113_RS02100	+	50	FALSE	TRUE	TRUE		Termination	1.04e-15	1.71e-14	1.86	1.37	1.48	-0.11
HL_event	7.68e-07	2.8e-06	0.38	422775	yajC	BW25113_RS02105	+	50	FALSE	FALSE	FALSE		iTSS_II	2.2e-06	8.22e-06	0.38	0.94	0.38	0.56
HL_event	1.13e-10	7.42e-10	-2.14	423250	secD	BW25113_RS02110	+	100	TRUE	TRUE	TRUE		HL_event	1.13e-10	9.27e-10	-2.14	NA	NA	NA
HL_event	8.49e-16	9.89e-15	1.17	430075			+	50	FALSE	FALSE	FALSE		iTSS_II	4.97e-26	3.98e-24	1.17	1.6	1.17	0.43
HL_event	3.56e-15	3.9e-14	-1.12	431175	thiL	BW25113_RS02160	+	50	FALSE	FALSE	FALSE		Termination	1.78e-14	2.48e-13	-1.12	-2.25	-1.12	-1.13
HL_event	0.235	0.289	-0.2	440525	yajQ	BW25113_RS02205	+	50	FALSE	FALSE	FALSE		Termination	0.065	0.0924	-0.2	-1.47	-0.2	-1.27
HL_event	1.54e-08	7.42e-08	-1.84	450350			+	100	FALSE	FALSE	FALSE		iTSS_II	3.84e-05	0.000115	NA	-0.14	-2.29	2.12
HL_event	0.278	0.334	-0.08	451475	tig	BW25113_RS02260	+	50	FALSE	FALSE	FALSE		iTSS_II	0.385	0.437	-0.08	-0.05	-0.11	0.06
HL_event	0.406	0.465	-0.04	456025	lon	BW25113_RS02275	+	50	FALSE	FALSE	FALSE		iTSS_II	0.727	0.762	-0.04	-0.03	-0.04	0.01
HL_event	0.00108	0.00222	0.82	456775			+	50	FALSE	FALSE	FALSE		Termination	1.05e-06	4.24e-06	0.82	-0.7	0.81	-1.51
HL_event	0.362	0.421	0.17	456975	hupB	BW25113_RS02280	+	50	FALSE	FALSE	FALSE		Termination	0.824	0.851	0.17	-0.14	0.16	-0.29
HL_event	0.166	0.213	-4.72	463825			+	250	FALSE	FALSE	FALSE		iTSS_II	0.0136	0.0225	-4.72	-2.64	-4.72	2.09
HL_event	1.01e-15	1.16e-14	1.87	486825			+	50	FALSE	FALSE	FALSE		iTSS_II	8.65e-14	1.09e-12	1.87	3.19	1.87	1.32
HL_event	4.11e-17	5.48e-16	-1.57	487525			+	50	FALSE	FALSE	FALSE		Termination	3.89e-20	1.26e-18	-1.57	-2.31	-1.57	-0.74
HL_event	0.00216	0.00421	0.38	488525	dnaX	BW25113_RS02430	+	50	FALSE	FALSE	FALSE		Termination	0.00574	0.0104	0.38	0.12	0.38	-0.26
HL_event	7.89e-06	2.45e-05	1.53	489375	dnaX	BW25113_RS02430	+	50	FALSE	TRUE	TRUE		Termination	1.81e-05	5.71e-05	1.53	0.91	1.17	-0.26
HL_event	0.176	0.224	-0.18	489875	recR	BW25113_RS02440	+	50	FALSE	FALSE	FALSE		Termination	0.000667	0.0015	-0.18	-1.18	-0.31	-0.87
HL_event	5.99e-17	7.79e-16	0.55	490525			+	50	FALSE	FALSE	FALSE		Termination	0.000166	0.000426	0.55	-3.6	0.47	-4.07
HL_event	2.92e-20	5.45e-19	-2.41	493500			+	200	FALSE	FALSE	FALSE		Termination	1.98e-19	5.89e-18	-2.41	-4.27	-2.41	-1.86
HL_event	0.001	0.00207	1.82	609350	fes	BW25113_RS03040	+	100	FALSE	FALSE	FALSE		Termination	9.67e-08	4.68e-07	1.82	0.77	1.82	-1.05
HL_event	0.142	0.185	-0.33	609725	entF	BW25113_RS03050	+	50	FALSE	FALSE	FALSE		Termination	1.58e-07	7.39e-07	-0.33	-0.79	-0.33	-0.46
HL_event	2.11e-06	7.13e-06	0.7	623175	entB	BW25113_RS03095	+	50	FALSE	FALSE	FALSE		Termination	1.16e-11	1.08e-10	0.7	0.23	0.7	-0.47
HL_event	5.11e-08	2.26e-07	-0.98	623925	entB	BW25113_RS03095	+	50	FALSE	FALSE	FALSE		iTSS_II	2.39e-09	1.55e-08	-0.98	-0.43	-0.98	0.52
HL_event	0.0978	0.133	2.62	634350			+	100	FALSE	FALSE	FALSE		HL_event	0.0978	0.132	2.62	NA	NA	NA
HL_event	0.0132	0.0218	-0.44	634575	ahpC	BW25113_RS03150	+	50	FALSE	FALSE	FALSE		iTSS_II	0.0356	0.0536	-0.44	-0.04	-0.44	0.4
HL_event	0.0188	0.03	-0.47	634725	ahpC	BW25113_RS03150	+	50	FALSE	FALSE	FALSE		Termination	0.00142	0.00294	-0.47	-0.53	-0.47	-0.06
HL_event	8.33e-08	3.57e-07	-1.97	635150			+	100	FALSE	FALSE	TRUE		HL_event	8.33e-08	4.11e-07	-1.97	NA	NA	NA
HL_event	4.89e-09	2.55e-08	1.91	699150			+	100	FALSE	FALSE	FALSE		Termination	0.0491	0.0716	1.91	0.99	1.91	-0.92
HL_event	0.000118	0.000294	-0.46	699875	nagE	BW25113_RS03500	+	50	FALSE	FALSE	FALSE		Termination	2.36e-05	7.34e-05	-0.46	-1.24	-0.45	-0.78
HL_event	0.0462	0.0683	-0.28	700575	nagE	BW25113_RS03500	+	50	FALSE	FALSE	FALSE		iTSS_II	0.0758	0.106	-0.28	0.38	-0.28	0.66
HL_event	2.12e-12	1.66e-11	1.12	708975	seqA	BW25113_RS03550	+	50	FALSE	FALSE	FALSE		Termination	9.73e-12	9.16e-11	1.12	-0.13	1.12	-1.25
HL_event	0.00111	0.00228	-0.27	709825	pgm	BW25113_RS03555	+	50	FALSE	FALSE	FALSE		iTSS_II	0.00986	0.0169	-0.27	-0.18	-0.22	0.05
HL_event	0.00027	0.000631	-0.39	739275	pxpB	BW25113_RS03680	+	50	FALSE	FALSE	FALSE		Termination	0.000274	0.000672	-0.39	-0.49	-0.39	-0.09
HL_event	2.41e-07	9.58e-07	-0.52	740175	pxpC	BW25113_RS03685	+	50	FALSE	FALSE	FALSE		iTSS_II	1.08e-06	4.35e-06	-0.52	-0.32	-0.52	0.2
HL_event	1.4e-17	1.99e-16	0.65	751325	sdhD	BW25113_RS03740	+	50	FALSE	FALSE	FALSE		Termination	5.87e-17	1.15e-15	0.65	-0.19	0.65	-0.84
HL_event	0.336	0.394	-0.07	752775	sdhA	BW25113_RS03745	+	50	FALSE	FALSE	FALSE		iTSS_II	0.517	0.564	-0.07	0.05	-0.07	0.12
HL_event	0.000362	0.000824	0.39	754075			+	50	FALSE	FALSE	FALSE		iTSS_II	0.003	0.00581	0.39	0.52	0.39	0.13
HL_event	0.917	0.932	0.01	754625	sucA	BW25113_RS03760	+	50	FALSE	FALSE	FALSE		Termination	1.01e-05	3.36e-05	0.01	-0.96	0.01	-0.97
HL_event	0.0795	0.111	-0.21	757000	odhB	BW25113_RS03765	+	100	FALSE	FALSE	FALSE		HL_event	0.0795	0.11	-0.21	NA	NA	NA
HL_event	0.000857	0.0018	0.49	757325	odhB	BW25113_RS03765	+	50	FALSE	FALSE	FALSE		Termination	0.00165	0.00337	0.49	-0.37	0.49	-0.87
HL_event	0.113	0.152	-0.12	757925	odhB	BW25113_RS03765	+	50	FALSE	FALSE	FALSE		iTSS_II	0.188	0.234	-0.12	0.09	-0.18	0.27
HL_event	0.117	0.156	-0.17	767225	cydA	BW25113_RS03800	+	50	FALSE	FALSE	FALSE		Termination	0.309	0.359	NA	-0.3	-0.17	-0.26
HL_event	0.813	0.845	-0.01	768375	cydA	BW25113_RS03800	+	50	FALSE	FALSE	FALSE		Termination	0.0627	0.0896	-0.01	-0.45	-0.01	-0.47
HL_event	1.66e-05	4.86e-05	0.68	771875	tolA	BW25113_RS03835	+	50	FALSE	FALSE	FALSE		Termination	2.89e-06	1.06e-05	0.68	0.13	0.68	-0.55
HL_event	1.77e-12	1.4e-11	1	773125			+	50	FALSE	FALSE	FALSE		iTSS_II	1.65e-11	1.52e-10	1	1.5	1	0.5
HL_event	0.00429	0.00786	1.14	774400	tolB	BW25113_RS03840	+	100	FALSE	FALSE	TRUE		HL_event	0.00429	0.008	1.14	NA	NA	NA
HL_event	0.167	0.214	0.19	774625	pal	BW25113_RS03845	+	50	FALSE	FALSE	FALSE		iTSS_II	0.197	0.244	0.19	0.29	0.19	0.1
HL_event	1.85e-09	1.02e-08	-1.08	775125	cpoB	BW25113_RS03850	+	50	FALSE	FALSE	FALSE		Termination	8.77e-14	1.09e-12	-1.08	-2.15	-1.08	-1.07
HL_event	4.49e-06	1.45e-05	0.93	790525			+	250	FALSE	FALSE	FALSE		Termination	0.000561	0.00128	0.93	-4.1	0.72	-4.82
HL_event	2.82e-11	1.99e-10	-1.52	791425	modB	BW25113_RS03970	+	50	FALSE	TRUE	FALSE		iTSS_II	2.61e-13	3.04e-12	-1.52	-0.66	-1.52	0.87
HL_event	0.168	0.215	1.48	794025			+	50	FALSE	FALSE	FALSE		Termination	0.0392	0.0586	1.48	0.55	1.48	-0.93
HL_event	0.0922	0.127	0.99	794125	pgl	BW25113_RS03985	+	50	FALSE	FALSE	FALSE		Termination	0.0678	0.0956	0.99	-0.45	0.99	-1.44
HL_event	8.09e-05	0.000209	3.62	813550	moaB	BW25113_RS04065	+	100	FALSE	FALSE	TRUE		HL_event	8.09e-05	0.000223	3.62	NA	NA	NA
HL_event	0.000299	0.000693	-1.28	813900	moaB	BW25113_RS04065	+	200	FALSE	TRUE	TRUE		HL_event	0.000299	0.000727	-1.28	NA	NA	NA
HL_event	0.000873	0.00183	2.9	830725	ybiB	BW25113_RS04155	+	150	FALSE	FALSE	FALSE		Termination	0.000136	0.000355	2.9	0.44	2.9	-2.22
HL_event	0.00059	0.00128	0.7	845925	ompX	BW25113_RS04230	+	50	FALSE	FALSE	FALSE		iTSS_II	1.04e-05	3.45e-05	0.7	1.1	0.68	0.42
HL_event	1.59e-17	2.24e-16	-1.58	888200	rimK	BW25113_RS04420	+	100	FALSE	TRUE	TRUE		iTSS_II	8.06e-06	2.74e-05	-1.58	-1.41	-1.58	0.11
HL_event	9.6e-05	0.000244	-1.14	900725	BW25113_RS04500	BW25113_RS04500	+	50	FALSE	TRUE	FALSE		iTSS_II	0.000208	0.000523	-1.14	-0.98	-1.14	0.22
HL_event	2.37e-14	2.36e-13	3.2	918775	clpA	BW25113_RS04580	+	250	FALSE	FALSE	TRUE		HL_event	2.37e-14	3.25e-13	3.2	NA	NA	NA
HL_event	5.89e-05	0.000157	-0.31	919525	clpA	BW25113_RS04580	+	50	FALSE	FALSE	FALSE		iTSS_II	0.000313	0.000755	NA	-0.28	-0.31	0.01
HL_event	0.163	0.209	0.48	920275	clpA	BW25113_RS04580	+	50	FALSE	FALSE	FALSE		Termination	0.0033	0.00635	0.48	-1.27	0.48	-1.82
HL_event	0.000833	0.00175	0.25	920775	clpA	BW25113_RS04580	+	50	FALSE	FALSE	FALSE		Termination	0.00274	0.00536	0.25	-0.31	0.25	-0.65
HL_event	0.159	0.205	0.51	920975	clpA	BW25113_RS04580	+	50	FALSE	FALSE	FALSE		iTSS_II	0.00264	0.00519	0.51	0.72	0.51	0.21
HL_event	1.92e-10	1.23e-09	-1.9	928625			+	50	FALSE	FALSE	FALSE		iTSS_II	1.92e-43	1.84e-40	-1.9	-1.57	-1.9	0.33
HL_event	1.66e-09	9.24e-09	0.43	932375	ftsK	BW25113_RS04620	+	50	FALSE	FALSE	FALSE		Termination	5.54e-08	2.82e-07	0.43	0.24	0.46	-0.21
HL_event	0.215	0.267	-0.16	954475	aroA	BW25113_RS04710	+	50	FALSE	FALSE	FALSE		Termination	0.0776	0.108	-0.16	-1.43	-0.16	-1.27
HL_event	3.16e-16	3.85e-15	1.09	957425			+	50	FALSE	FALSE	FALSE		iTSS_II	4.14e-05	0.000123	1.09	1.82	1	0.82
HL_event	0.012	0.0201	-0.18	958725	rpsA	BW25113_RS04725	+	50	FALSE	FALSE	FALSE		iTSS_II	0.0602	0.0864	-0.18	-0.17	-0.18	0.01
HL_event	8.95e-14	8.33e-13	-1.21	967200			+	200	FALSE	FALSE	FALSE		Termination	1.22e-12	1.27e-11	-1.21	-2.34	-1.21	-1.13
HL_event	6.54e-16	7.68e-15	0.51	971425	mukE	BW25113_RS04785	+	50	FALSE	FALSE	FALSE		Termination	1.97e-16	3.69e-15	0.51	0.46	0.51	-0.05
HL_event	1.06e-19	1.88e-18	0.45	973925	mukB	BW25113_RS04790	+	50	FALSE	FALSE	FALSE		Termination	2.21e-17	4.56e-16	0.45	-0.1	0.45	-0.55
HL_event	0.847	0.873	-0.03	975825	mukB	BW25113_RS04790	+	50	FALSE	FALSE	FALSE		iTSS_II	0.885	0.901	-0.03	0.06	-0.03	0.09
HL_event	0.151	0.196	0.19	977925	ldtD	BW25113_RS04795	+	50	FALSE	FALSE	FALSE		Termination	0.448	0.498	0.19	-0.05	0.19	-0.24
HL_event	1.27e-07	5.25e-07	0.75	979125	gloC	BW25113_RS04805	+	50	FALSE	FALSE	FALSE		Termination	3.45e-07	1.51e-06	0.75	0.01	0.75	-0.74
HL_event	0.0522	0.076	-0.12	988125	pepN	BW25113_RS04835	+	50	FALSE	FALSE	FALSE		Termination	0.338	0.389	-0.12	-0.27	-0.12	-0.15
HL_event	1.6e-12	1.27e-11	-2.47	1001325			+	150	FALSE	FALSE	FALSE		iTSS_II	2.23e-07	1.02e-06	-2.47	-0.14	-2.47	2.33
HL_event	0.314	0.371	-0.12	1007725	pqiA	BW25113_RS04925	+	50	FALSE	FALSE	FALSE		Termination	0.000449	0.00105	NA	-1.36	-0.12	-1.25
HL_event	3.66e-11	2.54e-10	1.07	1008575	pqiA	BW25113_RS04925	+	50	FALSE	TRUE	TRUE		Termination	3.3e-07	1.45e-06	1.07	0.73	1.07	-0.34
HL_event	0.0146	0.0239	1.66	1014525			+	150	FALSE	FALSE	TRUE		HL_event	0.0146	0.024	1.66	NA	NA	NA
HL_event	0.00341	0.00639	0.7	1014825			+	250	FALSE	FALSE	FALSE		Termination	0.00523	0.00954	NA	0.48	0.7	-0.48
HL_event	0.975	0.98	0	1023625	BW25113_RS05010	BW25113_RS05010	+	50	FALSE	FALSE	FALSE		Termination	0.306	0.357	0	-1.06	0	-1.06
HL_event	0.00102	0.00211	-0.58	1075975	putP	BW25113_RS05285	+	50	FALSE	FALSE	FALSE		Termination	0.00306	0.00592	-0.58	-0.61	-0.58	-0.03
HL_event	8.83e-24	2.39e-22	1.81	1077675			+	50	FALSE	FALSE	FALSE		Termination	2.82e-24	1.62e-22	1.81	0.76	1.81	-1.05
HL_event	8.52e-17	1.1e-15	-0.97	1078725	BW25113_RS05300	BW25113_RS05300	+	50	FALSE	TRUE	FALSE		iTSS_II	2.25e-14	3.1e-13	-0.97	-0.56	-0.97	0.4
HL_event	0.00402	0.00742	-0.35	1094425	BW25113_RS05380	BW25113_RS05380	+	50	FALSE	FALSE	FALSE		iTSS_II	7.17e-06	2.46e-05	-0.35	1.12	-0.35	1.47
HL_event	2.69e-21	5.73e-20	-2.05	1095825	BW25113_RS05390	BW25113_RS05390	+	50	FALSE	FALSE	FALSE		iTSS_II	1.39e-17	3.03e-16	-2.05	2.65	-2.05	4.7
HL_event	4.42e-16	5.25e-15	-0.71	1106275	mdoG	BW25113_RS05465	+	50	FALSE	FALSE	FALSE		iTSS_II	1.03e-15	1.7e-14	-0.71	-0.34	-0.71	0.37
HL_event	0.0218	0.0342	-0.23	1107325	mdoH	BW25113_RS05470	+	50	FALSE	FALSE	FALSE		Termination	0.0477	0.0698	-0.23	-0.36	-0.23	-0.12
HL_event	0.0306	0.0469	-0.46	1108675	mdoH	BW25113_RS05470	+	50	FALSE	FALSE	FALSE		iTSS_II	0.0874	0.12	-0.46	0.29	-0.46	0.75
HL_event	6.46e-08	2.81e-07	1.03	1121575	rimJ	BW25113_RS05555	+	50	FALSE	FALSE	FALSE		Termination	1.96e-08	1.08e-07	1.03	-0.44	1.03	-1.47
HL_event	6.33e-09	3.24e-08	-1.3	1122225	BW25113_RS05560	BW25113_RS05560	+	50	FALSE	FALSE	FALSE		iTSS_II	3.74e-13	4.24e-12	-1.3	-0.5	-1.3	0.8
HL_event	4.39e-07	1.66e-06	0.97	1142750	yceD	BW25113_RS05665	+	100	FALSE	FALSE	FALSE		HL_event	4.39e-07	1.88e-06	0.97	NA	NA	NA
HL_event	8.65e-14	8.1e-13	0.95	1143975	plsX	BW25113_RS05675	+	50	FALSE	TRUE	FALSE		iTSS_II	3.5e-14	4.68e-13	NA	1.1	0.95	0.24
HL_event	1.09e-13	1e-12	0.67	1144925	BW25113_RS05680	BW25113_RS05680	+	50	FALSE	FALSE	FALSE		iTSS_II	8.4e-08	4.14e-07	0.67	0.77	0.6	0.16
HL_event	0.102	0.139	0.34	1147100	acpP	BW25113_RS05695	+	100	FALSE	FALSE	FALSE		HL_event	0.102	0.137	0.34	NA	NA	NA
HL_event	0.00215	0.00419	-0.37	1147575	fabF	BW25113_RS05700	+	50	FALSE	FALSE	FALSE		Termination	0.0201	0.0319	-0.37	-0.47	-0.37	-0.11
HL_event	0.192	0.241	-0.16	1150475	yceG	BW25113_RS05710	+	50	FALSE	FALSE	FALSE		iTSS_II	0.0631	0.0901	NA	0.38	-0.1	0.53
HL_event	0.000184	0.000442	0.44	1152225			+	50	FALSE	FALSE	FALSE		iTSS_II	6.37e-05	0.00018	0.44	0.5	0.44	0.06
HL_event	0.00271	0.00519	0.91	1153150			+	100	FALSE	FALSE	FALSE		iTSS_II	3.21e-06	1.16e-05	0.91	1.25	1.05	0.2
HL_event	9.8e-05	0.000248	-0.2	1154675	ptsG	BW25113_RS05730	+	50	FALSE	FALSE	FALSE		iTSS_II	0.00377	0.00715	-0.2	1.04	-0.2	1.24
HL_event	0.434	0.493	0.08	1158275	lpoB	BW25113_RS05750	+	50	FALSE	FALSE	FALSE		Termination	0.0265	0.041	0.08	-0.94	0.08	-1.13
HL_event	0.0112	0.0188	-1.45	1158825	thiK	BW25113_RS05755	+	50	FALSE	TRUE	TRUE		Termination	1.72e-06	6.6e-06	-1.45	-1.9	-1.45	-0.45
HL_event	0.0287	0.0442	0.41	1159575	nagZ	BW25113_RS05760	+	50	FALSE	FALSE	FALSE		iTSS_II	0.0024	0.00476	0.41	1.29	0.41	0.88
HL_event	0.245	0.299	-0.12	1160075	nagZ	BW25113_RS05760	+	50	FALSE	FALSE	FALSE		iTSS_II	0.183	0.228	-0.12	0.09	-0.18	0.27
HL_event	1.85e-13	1.68e-12	1.04	1172725	lolD	BW25113_RS05810	+	50	FALSE	FALSE	FALSE		Termination	1.22e-11	1.13e-10	1.04	0.12	1.04	-0.93
HL_event	6.1e-06	1.93e-05	0.79	1174825	nagK	BW25113_RS05820	+	50	FALSE	TRUE	FALSE		Termination	1.17e-07	5.6e-07	0.79	-0.04	0.79	-0.83
HL_event	0.414	0.473	0.1	1181975	pepT	BW25113_RS05865	+	50	FALSE	FALSE	FALSE		Termination	0.836	0.861	0.1	0.09	0.1	-0.01
HL_event	0.01	0.017	-0.82	1182375	pepT	BW25113_RS05865	+	50	FALSE	TRUE	FALSE		Termination	0.0953	0.129	-0.82	-0.89	-0.82	-0.07
HL_event	1.93e-09	1.06e-08	-0.32	1190825	icd	BW25113_RS05910	+	50	FALSE	FALSE	FALSE		Termination	4.18e-05	0.000124	-0.32	-0.67	-0.32	-0.35
HL_event	0.00332	0.00624	-0.22	1191725	icd	BW25113_RS05910	+	50	FALSE	FALSE	FALSE		iTSS_II	0.0216	0.0339	-0.22	0.58	-0.22	0.8
HL_event	1.33e-14	1.35e-13	-0.72	1234525	dadX	BW25113_RS06195	+	50	FALSE	FALSE	FALSE		iTSS_II	5.75e-13	6.34e-12	-0.72	-0.31	-0.72	0.41
HL_event	2.42e-10	1.52e-09	0.89	1260375	hemA	BW25113_RS06300	+	50	FALSE	FALSE	FALSE		Termination	1.25e-07	5.95e-07	0.89	0.07	0.92	-0.85
HL_event	2.2e-11	1.58e-10	1.13	1263775	kdsA	BW25113_RS06325	+	150	TRUE	TRUE	TRUE		HL_event	2.2e-11	2.01e-10	1.13	NA	NA	NA
HL_event	0.152	0.197	-0.26	1275525	BW25113_RS06390	BW25113_RS06390	+	50	FALSE	FALSE	FALSE		Termination	0.027	0.0417	-0.26	-0.7	-0.26	-0.44
HL_event	0.0678	0.0964	-0.14	1276625	BW25113_RS06390	BW25113_RS06390	+	50	FALSE	FALSE	FALSE		Termination	0.0015	0.00309	-0.14	-0.58	-0.17	-0.39
HL_event	0.000187	0.000449	1.97	1286925	galU	BW25113_RS06445	+	50	FALSE	FALSE	TRUE		iTSS_II	0.000183	0.000465	1.97	2.13	1.97	0.16
HL_event	0.735	0.777	0.03	1287725	galU	BW25113_RS06445	+	50	FALSE	FALSE	FALSE		iTSS_II	0.0294	0.0451	0.03	0.92	0.03	0.98
HL_event	0.442	0.5	-0.06	1297225	oppB	BW25113_RS06485	+	50	FALSE	FALSE	FALSE		Termination	1e-06	4.05e-06	-0.06	-1.11	-0.16	-0.95
HL_event	6.37e-07	2.35e-06	0.99	1298325	oppC	BW25113_RS06490	+	50	FALSE	TRUE	FALSE		Termination	1.35e-09	9.19e-09	0.99	0.29	0.99	-0.69
HL_event	0.542	0.597	0.06	1299225	oppD	BW25113_RS06495	+	50	FALSE	FALSE	FALSE		iTSS_II	0.0923	0.125	0.06	0.4	0.04	0.35
HL_event	5.05e-11	3.44e-10	0.39	1327325	topA	BW25113_RS06645	+	50	FALSE	FALSE	FALSE		Termination	3.27e-08	1.73e-07	0.39	0.02	0.36	-0.34
HL_event	4.66e-19	7.73e-18	1.47	1336100			+	200	FALSE	FALSE	FALSE		Termination	1.4e-25	9.6e-24	1.47	0.41	1.47	-1.06
HL_event	0.0149	0.0243	0.87	1363075	pspB	BW25113_RS06840	+	50	TRUE	FALSE	FALSE		Termination	0.117	0.155	0.87	-2.38	0.87	-3.25
HL_event	0.123	0.163	-0.65	1363375	pspC	BW25113_RS06845	+	50	FALSE	FALSE	FALSE		iTSS_II	0.244	0.294	-0.65	-0.45	-0.65	0.13
HL_event	0.000117	0.000292	-0.92	1391525			+	50	FALSE	FALSE	FALSE		Termination	9.56e-07	3.89e-06	-0.92	-1.98	-1.75	-0.23
HL_event	0.155	0.2	2.31	1403375			+	50	FALSE	FALSE	FALSE		iTSS_II	0.000301	0.000731	2.31	5.33	2.31	3.02
HL_event	8.11e-08	3.48e-07	0.7	1482375			+	250	FALSE	FALSE	FALSE		iTSS_II	4.74e-14	6.17e-13	0.7	3.63	0.7	2.95
HL_event	3.25e-30	1.68e-28	-2.87	1483975			+	50	FALSE	FALSE	TRUE		Termination	2.14e-28	2.65e-26	-2.87	-3.04	-2.87	-0.17
HL_event	1.24e-06	4.4e-06	0.82	1485950	BW25113_RS07445	BW25113_RS07445	+	100	FALSE	FALSE	FALSE		Termination	5.73e-09	3.5e-08	0.82	-0.45	0.82	-1.27
HL_event	0.919	0.934	-0.01	1486275			+	50	FALSE	FALSE	FALSE		Termination	0.969	0.973	-0.01	-0.13	-0.01	-0.11
HL_event	7.19e-09	3.65e-08	4.18	1492875			+	250	FALSE	FALSE	TRUE		HL_event	7.19e-09	4.31e-08	4.18	NA	NA	NA
HL_event	1.3e-15	1.48e-14	-4.76	1493225	rimL	BW25113_RS07485	+	150	FALSE	FALSE	FALSE		iTSS_II	1.12e-14	1.6e-13	-4.76	-3.11	-4.76	1.83
HL_event	0.000262	0.000613	2.43	1495875	tehB	BW25113_RS07500	+	50	TRUE	FALSE	FALSE		Termination	4.78e-05	0.000139	2.43	0.61	2.43	-1.82
HL_event	2.12e-08	9.93e-08	-1.87	1496450			+	200	FALSE	FALSE	TRUE		HL_event	2.12e-08	1.16e-07	-1.87	NA	NA	NA
HL_event	0.436	0.494	0.06	1543325	fdnG	BW25113_RS07730	+	50	FALSE	FALSE	FALSE		Termination	0.0449	0.0664	0.06	-0.98	0.06	-1.07
HL_event	0.236	0.29	0.34	1551225	osmC	BW25113_RS07770	+	50	FALSE	FALSE	FALSE		Termination	0.00313	0.00605	0.34	-1.09	0.34	-1.43
HL_event	0.33	0.388	0.69	1617025			+	50	FALSE	FALSE	FALSE		Termination	0.62	0.662	0.69	-0.66	0.69	-1.36
HL_event	2.22e-17	3.05e-16	-2.31	1622600			+	100	FALSE	FALSE	FALSE		iTSS_II	4.82e-15	7.17e-14	-2.31	-1.84	-2.31	0.47
HL_event	1.14e-07	4.75e-07	0.5	1701075	rsxB	BW25113_RS08520	+	50	FALSE	FALSE	FALSE		Termination	1.08e-07	5.2e-07	0.5	-0.22	0.5	-0.72
HL_event	2.43e-08	1.13e-07	-0.67	1704025	rsxD	BW25113_RS08530	+	50	FALSE	FALSE	FALSE		iTSS_II	0.0215	0.0338	-0.67	0.35	-0.67	1.03
HL_event	0.222	0.275	-0.47	1704325	rsxD	BW25113_RS08530	+	50	FALSE	FALSE	FALSE		iTSS_II	0.117	0.155	-0.47	0.42	-0.47	0.89
HL_event	2.41e-10	1.52e-09	2.07	1708625			+	150	FALSE	FALSE	FALSE		Termination	2.85e-25	1.83e-23	2.07	-1.5	2.07	-3.3
HL_event	0.263	0.319	-0.18	1721900	nemA	BW25113_RS08635	+	100	FALSE	FALSE	FALSE		iTSS_II	0.356	0.408	-0.18	0.33	-0.18	0.51
HL_event	4.1e-09	2.16e-08	-1.91	1722625	rnt	BW25113_RS08645	+	150	FALSE	FALSE	TRUE		Termination	1.75e-12	1.78e-11	-1.91	-2.13	-1.91	-0.22
HL_event	0.0244	0.0381	6.25	1729675	sodB	BW25113_RS08665	+	250	FALSE	FALSE	TRUE		HL_event	0.0244	0.038	6.25	NA	NA	NA
HL_event	0.232	0.286	-0.22	1729875	sodB	BW25113_RS08665	+	50	FALSE	FALSE	FALSE		Termination	0.423	0.474	-0.22	-0.6	-0.22	-0.39
HL_event	0.0336	0.0511	-0.84	1730075	sodB	BW25113_RS08665	+	50	FALSE	FALSE	FALSE		iTSS_II	0.0125	0.0209	-0.84	1.05	-0.84	1.74
HL_event	2.34e-18	3.62e-17	1.28	1735675	cfa	BW25113_RS08695	+	50	FALSE	FALSE	FALSE		Termination	4.96e-06	1.75e-05	1.28	-0.94	0.81	-1.75
HL_event	0.000802	0.0017	2.07	1749975	BW25113_RS08770	BW25113_RS08770	+	50	FALSE	FALSE	TRUE		iTSS_II	8.03e-13	8.66e-12	2.07	2.2	2.07	0.14
HL_event	9.99e-15	1.03e-13	-1.54	1801800	ghoS	BW25113_RS09020	+	300	FALSE	TRUE	TRUE		HL_event	9.99e-15	1.44e-13	-1.54	NA	NA	NA
HL_event	8.23e-14	7.75e-13	0.94	1844925	sppA	BW25113_RS09245	+	50	FALSE	FALSE	FALSE		Termination	1.08e-13	1.33e-12	0.94	0.35	0.94	-0.59
HL_event	5.35e-07	1.99e-06	0.63	1846025	ansA	BW25113_RS09250	+	50	FALSE	FALSE	FALSE		Termination	3.82e-08	2.01e-07	0.63	0.3	0.63	-0.33
HL_event	0.577	0.63	-0.05	1858425	BW25113_RS09315	BW25113_RS09315	+	50	FALSE	FALSE	FALSE		Termination	0.859	0.88	-0.05	-0.01	-0.08	-0.02
HL_event	0.000116	0.00029	1.94	1867975	yeaK	BW25113_RS09350	+	150	FALSE	TRUE	FALSE		Termination	0.000306	0.000742	1.94	0.07	1.94	-1.91
HL_event	0.0013	0.00264	-1.54	1868400			+	100	FALSE	FALSE	FALSE		iTSS_II	0.0127	0.0211	NA	-0.41	-1.54	1.36
HL_event	0.0088	0.0151	-0.78	1871400	BW25113_RS09375	BW25113_RS09375	+	100	FALSE	TRUE	FALSE		HL_event	0.0088	0.0153	-0.78	NA	NA	NA
HL_event	0.00392	0.00725	2.5	1873075	yoaK	BW25113_RS09390	+	50	FALSE	FALSE	TRUE		Termination	4.36e-05	0.000128	2.5	2.06	2.5	-0.44
HL_event	0.00484	0.00876	-0.11	1897725	BW25113_RS09515	BW25113_RS09515	+	50	FALSE	FALSE	FALSE		Termination	0.00845	0.0147	-0.11	-0.22	-0.11	-0.14
HL_event	0.011	0.0186	-0.66	1899375	BW25113_RS09525	BW25113_RS09525	+	50	FALSE	FALSE	FALSE		iTSS_II	0.0256	0.0397	-0.66	-0.17	-0.66	0.35
HL_event	1.37e-11	9.98e-11	2.65	1931900			+	100	FALSE	FALSE	TRUE		HL_event	1.37e-11	1.27e-10	2.65	NA	NA	NA
HL_event	0.0751	0.106	-0.15	1932475	BW25113_RS09725	BW25113_RS09725	+	50	FALSE	FALSE	FALSE		Termination	0.00922	0.0159	-0.15	-0.94	-0.15	-0.79
HL_event	0.4	0.459	-0.07	1932925	BW25113_RS09725	BW25113_RS09725	+	50	FALSE	FALSE	FALSE		iTSS_II	0.376	0.428	-0.07	0.54	-0.07	0.61
HL_event	0.00228	0.00442	-0.39	2002225	yedE	BW25113_RS10095	+	50	FALSE	FALSE	FALSE		Termination	0.00106	0.00226	-0.39	-0.74	-0.39	-0.35
HL_event	0.042	0.0626	1.31	2029425	hchA	BW25113_RS10275	+	50	FALSE	FALSE	FALSE		Termination	0.167	0.211	1.31	-1.1	1.31	-2.41
HL_event	0.245	0.299	-0.37	2029600	hchA	BW25113_RS10275	+	100	FALSE	FALSE	FALSE		HL_event	0.245	0.294	-0.37	NA	NA	NA
HL_event	0.0177	0.0284	-0.56	2029900	hchA	BW25113_RS10275	+	100	FALSE	FALSE	FALSE		iTSS_II	0.0471	0.069	-0.56	0.41	-0.56	1.21
HL_event	4.74e-35	3.51e-33	2.85	2048525			+	150	FALSE	FALSE	FALSE		Termination	6.27e-22	2.8e-20	2.85	0.69	2.88	-2.19
HL_event	0.0289	0.0445	2.08	2065075	ag43	BW25113_RS10445	+	50	FALSE	FALSE	FALSE		Termination	0.135	0.176	2.08	0.11	2.08	-1.97
HL_event	0.000135	0.000333	-0.36	2066175	ag43	BW25113_RS10445	+	50	FALSE	FALSE	FALSE		iTSS_II	0.000938	0.00202	-0.36	-0.23	-0.36	0.11
HL_event	0.00907	0.0155	0.39	2066650	ag43	BW25113_RS10445	+	100	FALSE	FALSE	FALSE		HL_event	0.00907	0.0157	0.39	NA	NA	NA
HL_event	0.576	0.629	-0.06	2067650	ag43	BW25113_RS10445	+	100	FALSE	FALSE	FALSE		Termination	0.581	0.626	NA	-0.46	-0.06	-0.35
HL_event	0.582	0.635	-0.12	2087825	hisB	BW25113_RS10565	+	50	FALSE	FALSE	FALSE		Termination	0.268	0.319	-0.12	-0.34	-0.12	-0.22
HL_event	0.0207	0.0327	-0.34	2215875	dld	BW25113_RS11130	+	50	FALSE	FALSE	FALSE		Termination	0.0751	0.105	-0.34	-0.54	-0.34	-0.2
HL_event	0.721	0.764	-0.03	2216725	dld	BW25113_RS11130	+	50	FALSE	FALSE	FALSE		Termination	0.199	0.246	-0.03	-0.33	-0.03	-0.3
HL_event	1.58e-20	3.08e-19	-2.68	2226275			+	50	FALSE	FALSE	TRUE		Termination	5.2e-11	4.45e-10	-2.68	-2.92	-2.53	-0.39
HL_event	0.000641	0.00139	3.07	2227500			+	300	FALSE	FALSE	TRUE		HL_event	0.000641	0.00144	3.07	NA	NA	NA
HL_event	0.996	0.997	0	2228550	BW25113_RS11195	BW25113_RS11195	+	100	FALSE	FALSE	FALSE		Termination	0.788	0.818	0	-0.29	0	-0.23
HL_event	4.46e-07	1.68e-06	-0.49	2244675	nfo	BW25113_RS11270	+	50	FALSE	FALSE	FALSE		iTSS_II	0.00016	0.000413	NA	-0.35	-0.49	0.19
HL_event	5.44e-09	2.82e-08	-1.1	2245425	BW25113_RS11275	BW25113_RS11275	+	50	FALSE	TRUE	FALSE		iTSS_II	3.83e-08	2.01e-07	-1.1	-0.29	-1.1	0.81
HL_event	2.99e-10	1.85e-09	-1.35	2259675			+	250	FALSE	FALSE	FALSE		Termination	5.11e-23	2.55e-21	-1.35	-2.76	-1.23	-1.52
HL_event	1.79e-28	7.76e-27	-3.81	2264200			+	200	FALSE	FALSE	FALSE		Termination	1.16e-09	8.03e-09	-3.81	-5	-3.27	-1.73
HL_event	9.89e-07	3.57e-06	-1.09	2278275	pbgA	BW25113_RS11420	+	50	FALSE	TRUE	FALSE		Termination	6.14e-10	4.41e-09	-1.09	-1.64	-1.13	-0.51
HL_event	0.0121	0.0202	-0.5	2297575	eco	BW25113_RS11530	+	50	FALSE	FALSE	FALSE		iTSS_II	0.0208	0.0329	-0.5	-0.58	-0.5	0.32
HL_event	0.00881	0.0151	-0.35	2297875			+	50	FALSE	FALSE	FALSE		iTSS_II	0.00774	0.0136	-0.35	0.5	-0.27	0.94
HL_event	0.00894	0.0153	0.86	2305650			+	100	FALSE	FALSE	FALSE		Termination	0.00857	0.0149	0.86	0.68	0.86	-0.26
HL_event	0.0254	0.0395	-0.53	2306125			+	150	FALSE	FALSE	FALSE		HL_event	0.0254	0.0395	-0.53	NA	NA	NA
HL_event	5.5e-19	9.03e-18	1.87	2309225	rcsD	BW25113_RS11575	+	50	FALSE	TRUE	FALSE		iTSS_II	1.52e-25	1.02e-23	1.87	2.94	1.87	1.07
HL_event	1.81e-08	8.57e-08	0.52	2340775			+	50	FALSE	FALSE	FALSE		Termination	3.21e-15	5.03e-14	0.52	0.19	0.52	-0.33
HL_event	0.017	0.0274	-0.47	2341875	BW25113_RS11675	BW25113_RS11675	+	50	FALSE	FALSE	FALSE		iTSS_II	0.0997	0.135	-0.47	0.22	-0.23	0.45
HL_event	0.776	0.813	0.03	2347325	glpA	BW25113_RS11705	+	50	FALSE	FALSE	FALSE		Termination	0.95	0.957	0.03	0	0.03	-0.03
HL_event	0.67	0.716	0.05	2348075	glpB	BW25113_RS11710	+	50	FALSE	FALSE	FALSE		Termination	2.05e-09	1.35e-08	0.05	-1.42	0.05	-1.47
HL_event	0.0102	0.0173	0.81	2349625	glpC	BW25113_RS11715	+	150	FALSE	TRUE	FALSE		Termination	0.000102	0.000274	0.81	-0.23	0.81	-1.11
HL_event	9.72e-07	3.51e-06	0.29	2408225			+	50	FALSE	FALSE	FALSE		Termination	2.75e-08	1.47e-07	NA	-0.69	0.29	-1.01
HL_event	1.35e-09	7.59e-09	-1.72	2415375	BW25113_RS12035	BW25113_RS12035	+	50	TRUE	TRUE	TRUE		Termination	1.26e-15	2.05e-14	-1.72	-1.78	-1.72	-0.06
HL_event	2.78e-07	1.09e-06	1.7	2462175	BW25113_RS12265	BW25113_RS12265	+	50	FALSE	TRUE	FALSE		Termination	4.13e-08	2.15e-07	1.7	0.17	1.7	-1.53
HL_event	0.000406	0.000916	-0.91	2463525	BW25113_RS12270	BW25113_RS12270	+	50	FALSE	TRUE	FALSE		iTSS_II	0.00977	0.0168	-0.91	-0.27	-0.91	0.64
HL_event	0.309	0.366	0.3	2472625	dsdX	BW25113_RS12340	+	50	FALSE	FALSE	FALSE		iTSS_II	0.000256	0.000632	0.3	1.24	0.3	0.93
HL_event	0.0307	0.047	-0.26	2473375	dsdA	BW25113_RS12345	+	50	FALSE	FALSE	FALSE		iTSS_II	0.11	0.147	-0.26	-0.09	-0.26	0.17
HL_event	0.00445	0.00812	-0.69	2473825	dsdA	BW25113_RS12345	+	50	FALSE	FALSE	FALSE		iTSS_II	0.0112	0.019	-0.69	-0.05	-0.69	0.58
HL_event	1.33e-17	1.92e-16	-0.87	2507925	BW25113_RS12490	BW25113_RS12490	+	50	FALSE	TRUE	FALSE		Termination	3.34e-19	9.29e-18	-0.87	-2.5	-0.88	-1.62
HL_event	8.92e-13	7.36e-12	0.9	2525825	cysK	BW25113_RS12595	+	50	FALSE	FALSE	FALSE		iTSS_II	2.42e-14	3.31e-13	0.9	4.14	0.9	3.24
HL_event	1.82e-16	2.3e-15	-1.21	2526825			+	50	FALSE	FALSE	FALSE		iTSS_II	1.8e-09	1.2e-08	-1.21	-0.92	-1.21	0.29
HL_event	8.2e-09	4.09e-08	2.22	2527025			+	50	FALSE	FALSE	FALSE		iTSS_II	6.29e-06	2.18e-05	2.22	2.5	2.22	0.27
HL_event	2.11e-07	8.47e-07	-1.21	2527725	ptsI	BW25113_RS12605	+	50	TRUE	TRUE	TRUE		Termination	2.16e-16	3.99e-15	-1.21	-1.68	-1.21	-0.19
HL_event	2.65e-09	1.43e-08	0.73	2529025	ptsI	BW25113_RS12605	+	50	FALSE	FALSE	FALSE		Termination	5.53e-16	9.52e-15	0.73	0.62	0.73	-0.11
HL_event	1.34e-10	8.74e-10	-1.32	2540175	murP	BW25113_RS12670	+	50	TRUE	TRUE	FALSE		iTSS_II	2.21e-08	1.21e-07	-1.32	-0.2	-1.32	1.12
HL_event	0.00377	0.00701	-0.68	2540625	murP	BW25113_RS12670	+	50	TRUE	FALSE	FALSE		Termination	0.00128	0.00269	-0.68	-0.88	-0.68	-0.2
HL_event	0.00177	0.0035	1.09	2557900	BW25113_RS12775	BW25113_RS12775	+	200	FALSE	FALSE	TRUE		HL_event	0.00177	0.00359	1.09	NA	NA	NA
HL_event	0.00124	0.00253	-0.97	2584975	dapE	BW25113_RS12890	+	50	FALSE	FALSE	FALSE		iTSS_II	8.27e-10	5.84e-09	-0.97	-0.5	-0.97	0.46
HL_event	4.29e-06	1.39e-05	1.55	2593825	BW25113_RS12935	BW25113_RS12935	+	50	FALSE	FALSE	FALSE		iTSS_II	8.13e-09	4.81e-08	1.55	2.48	1.55	0.93
HL_event	0.0141	0.0231	-0.39	2594175	bcp	BW25113_RS12940	+	50	FALSE	FALSE	FALSE		iTSS_II	0.0725	0.102	-0.39	0.03	-0.39	0.43
HL_event	0.000592	0.00129	1.23	2610775	bepA	BW25113_RS13010	+	50	TRUE	TRUE	TRUE		Termination	1.98e-10	1.57e-09	1.23	0.82	1.23	-0.42
HL_event	2.83e-06	9.37e-06	1.24	2611025	arsC	BW25113_RS13015	+	50	FALSE	FALSE	FALSE		iTSS_II	2.77e-05	8.53e-05	1.24	1.58	1.24	0.34
HL_event	0.0079	0.0137	-1.14	2611275	arsC	BW25113_RS13015	+	50	FALSE	FALSE	FALSE		iTSS_II	0.00156	0.0032	-1.14	0.01	-1.14	1.15
HL_event	0.937	0.948	-0.01	2680275	hmpA	BW25113_RS13305	+	50	FALSE	FALSE	FALSE		Termination	0.642	0.683	-0.01	-0.28	-0.01	-0.3
HL_event	1.76e-06	6.05e-06	0.8	2716125	pssA	BW25113_RS13500	+	50	FALSE	FALSE	FALSE		iTSS_II	5.72e-10	4.15e-09	0.8	1.12	0.8	0.33
HL_event	0.0745	0.105	5.41	2719925			+	150	FALSE	FALSE	FALSE		Termination	0.00203	0.00407	NA	0.23	5.41	-5.37
HL_event	0.0609	0.0879	-2.84	2720075			+	50	FALSE	FALSE	FALSE		iTSS_II	0.0044	0.00818	-2.84	-0.96	-2.84	1.88
HL_event	0.0564	0.0817	-2.39	2720375			+	50	FALSE	FALSE	FALSE		iTSS_II	0.156	0.199	-2.39	0.14	-2.39	2.51
HL_event	0.738	0.778	-0.12	2720650			+	200	FALSE	FALSE	FALSE		HL_event	0.738	0.772	-0.12	NA	NA	NA
HL_event	9.06e-06	2.77e-05	2.97	2730450			+	300	FALSE	FALSE	TRUE		HL_event	9.06e-06	3.04e-05	2.97	NA	NA	NA
HL_event	4.06e-06	1.31e-05	-3.47	2730875			+	150	FALSE	FALSE	FALSE		iTSS_II	4.09e-07	1.76e-06	-3.47	-2.32	-3.47	1.19
HL_event	0.0407	0.0609	0.74	2731125	pheA	BW25113_RS13570	+	50	FALSE	FALSE	FALSE		Termination	0.0459	0.0676	NA	-3.85	0.74	-4.9
HL_event	0.000366	0.000832	-0.98	2794475	nrdI	BW25113_RS13920	+	50	FALSE	TRUE	FALSE		iTSS_II	1.89e-06	7.17e-06	-0.98	-0.66	-0.98	0.36
HL_event	1.04e-08	5.13e-08	2.21	2800550	BW25113_RS13945	BW25113_RS13945	+	200	FALSE	FALSE	TRUE		HL_event	1.04e-08	6.04e-08	2.21	NA	NA	NA
HL_event	1.75e-09	9.68e-09	3.73	2804150	emrR	BW25113_RS13965	+	200	FALSE	FALSE	TRUE		HL_event	1.75e-09	1.17e-08	3.73	NA	NA	NA
HL_event	5.45e-09	2.82e-08	-1.32	2804775			+	150	FALSE	FALSE	FALSE		Termination	5.28e-07	2.22e-06	-1.32	-2.46	-1.32	-0.93
HL_event	0.0464	0.0685	-0.51	2806975	emrB	BW25113_RS13975	+	50	FALSE	FALSE	FALSE		iTSS_II	0.0674	0.0954	-0.51	0.01	-0.51	0.52
HL_event	0.568	0.621	-0.19	2807375	emrB	BW25113_RS13975	+	50	FALSE	FALSE	FALSE		iTSS_II	0.702	0.738	-0.19	-0.08	-0.19	0.1
HL_event	4.7e-05	0.000127	-0.88	2819575	srlA	BW25113_RS14065	+	150	FALSE	TRUE	FALSE		HL_event	4.7e-05	0.000137	-0.88	NA	NA	NA
HL_event	0.711	0.755	-0.05	2820075	srlE	BW25113_RS14070	+	50	FALSE	FALSE	FALSE		iTSS_II	0.875	0.893	NA	0.06	-0.05	0.18
HL_event	0.0162	0.0262	-0.47	2820300	srlE	BW25113_RS14070	+	100	FALSE	FALSE	FALSE		HL_event	0.0162	0.0263	-0.47	NA	NA	NA
HL_event	0.00246	0.00474	1.06	2820775	srlB	BW25113_RS14075	+	50	FALSE	FALSE	FALSE		Termination	3.61e-05	0.000109	NA	0.39	1.06	-0.52
HL_event	0.00854	0.0147	-0.51	2820875	srlB	BW25113_RS14075	+	50	FALSE	FALSE	FALSE		Termination	0.0774	0.107	-0.51	-0.71	-0.51	-0.19
HL_event	0.45	0.508	-0.11	2821375	srlD	BW25113_RS14080	+	50	FALSE	FALSE	FALSE		iTSS_II	0.781	0.813	-0.11	0.18	-0.11	0.21
HL_event	0.000173	0.000418	-1.2	2821875	srlD	BW25113_RS14080	+	50	FALSE	FALSE	FALSE		iTSS_II	0.000289	0.000706	NA	-0.87	-1.2	0.63
HL_event	0.12	0.16	0.39	2823125	srlR	BW25113_RS14090	+	50	FALSE	FALSE	FALSE		iTSS_II	7.59e-06	2.6e-05	0.39	0.63	0.39	0.24
HL_event	0.735	0.777	0.06	2823350	gutQ	BW25113_RS14095	+	100	FALSE	FALSE	FALSE		HL_event	0.735	0.77	0.06	NA	NA	NA
HL_event	0.000244	0.000576	1.35	2847575	hypE	BW25113_RS14210	+	150	FALSE	FALSE	FALSE		Termination	0.00929	0.016	1.35	0.68	1.35	-0.67
HL_event	0.00629	0.0111	-3.81	2908475	barA	BW25113_RS14490	+	50	FALSE	FALSE	FALSE		iTSS_II	0.00736	0.013	-3.81	-1.02	-3.81	2.8
HL_event	3.31e-07	1.28e-06	1.42	2919725	ppnN	BW25113_RS14540	+	50	FALSE	FALSE	FALSE		iTSS_II	3.15e-14	4.24e-13	1.42	1.68	1.42	0.26
HL_event	0.0845	0.117	-0.16	2920175	ppnN	BW25113_RS14540	+	50	FALSE	FALSE	FALSE		Termination	0.0217	0.034	-0.16	-1.17	-0.16	-1.01
HL_event	0.000219	0.000521	-0.83	2921475			+	50	FALSE	FALSE	FALSE		iTSS_II	3.05e-12	3.02e-11	-0.83	3.87	-0.83	4.61
HL_event	0.2	0.25	0.07	2922975	sdaB	BW25113_RS14550	+	50	FALSE	FALSE	FALSE		Termination	2.84e-05	8.74e-05	0.07	-0.89	0.07	-0.97
HL_event	0.021	0.0331	-0.39	2929850	fucI	BW25113_RS14575	+	100	FALSE	FALSE	FALSE		Termination	0.141	0.182	NA	-0.37	-0.39	-0.03
HL_event	0.074	0.104	1.84	2932250	fucU	BW25113_RS14585	+	100	FALSE	FALSE	FALSE		HL_event	0.074	0.103	1.84	NA	NA	NA
HL_event	0.00285	0.00542	-3.11	2932650	fucU	BW25113_RS14585	+	200	FALSE	FALSE	TRUE		HL_event	0.00285	0.00555	-3.11	NA	NA	NA
HL_event	0.0215	0.0338	0.45	2936175			+	50	FALSE	FALSE	FALSE		iTSS_II	0.121	0.159	0.45	4.01	0.45	3.56
HL_event	0.0799	0.111	3.94	2940775	BW25113_RS14635	BW25113_RS14635	+	50	FALSE	FALSE	FALSE		iTSS_II	0.0271	0.0419	3.94	6.51	3.94	2.57
HL_event	0.848	0.874	0.05	2940875	BW25113_RS14640	BW25113_RS14640	+	50	FALSE	FALSE	FALSE		Termination	0.659	0.698	0.05	-0.25	0.05	-0.3
HL_event	1.89e-08	8.92e-08	2.04	2964925			+	150	FALSE	FALSE	TRUE		Int_event	0.169	0.213	NA	-1.71	NA	NA
HL_event	0.049	0.0719	-0.42	2965675	BW25113_RS14745	BW25113_RS14745	+	50	FALSE	FALSE	FALSE		iTSS_II	0.062	0.0887	-0.42	0.59	-0.42	1.05
HL_event	1.01e-05	3.07e-05	-0.46	3038125	BW25113_RS15085	BW25113_RS15085	+	50	FALSE	FALSE	FALSE		iTSS_II	3.84e-05	0.000115	-0.46	0.7	-0.46	1.16
HL_event	0.0015	0.003	-0.37	3082675	BW25113_RS15285	BW25113_RS15285	+	50	FALSE	FALSE	FALSE		iTSS_II	0.00596	0.0107	-0.37	-0.29	-0.37	0.08
HL_event	0.883	0.903	0.04	3082875	BW25113_RS15285	BW25113_RS15285	+	50	FALSE	FALSE	FALSE		iTSS_II	0.566	0.611	0.04	0.55	0.04	0.5
HL_event	1.41e-06	4.92e-06	0.77	3089075	yggS	BW25113_RS15325	+	50	FALSE	FALSE	FALSE		Termination	1.1e-07	5.29e-07	0.77	0.74	0.77	-0.03
HL_event	1.91e-13	1.73e-12	1.6	3097425			+	50	FALSE	FALSE	FALSE		iTSS_II	4.5e-13	5.01e-12	1.6	2.68	1.6	1.08
HL_event	0.00655	0.0115	-0.22	3141800	gpr	BW25113_RS15585	+	100	FALSE	FALSE	FALSE		HL_event	0.00655	0.0117	-0.22	NA	NA	NA
HL_event	0.372	0.431	-0.31	3150225	dkgA	BW25113_RS15640	+	50	FALSE	FALSE	FALSE		iTSS_II	0.497	0.544	-0.31	0.28	-0.31	0.68
HL_event	9.08e-07	3.3e-06	0.79	3166575	BW25113_RS15720	BW25113_RS15720	+	50	FALSE	FALSE	FALSE		iTSS_II	6.09e-08	3.07e-07	0.79	2.32	0.79	1.53
HL_event	0.000266	0.000622	1.33	3171525	tolC	BW25113_RS15750	+	50	FALSE	FALSE	TRUE		Termination	4.49e-08	2.32e-07	1.33	0.77	0.95	-0.18
HL_event	3.31e-07	1.28e-06	-0.48	3173025			+	50	FALSE	FALSE	FALSE		Termination	4.08e-07	1.76e-06	-0.48	-3.75	-0.9	-2.85
HL_event	0.134	0.176	-0.24	3173975	BW25113_RS15765	BW25113_RS15765	+	50	FALSE	FALSE	FALSE		Termination	0.0464	0.0682	-0.24	-0.67	-0.28	-0.39
HL_event	3.85e-10	2.35e-09	-0.93	3204425			+	50	FALSE	FALSE	FALSE		Termination	2.56e-16	4.59e-15	-0.93	-5.26	-0.93	-4.33
HL_event	5.92e-08	2.59e-07	2.05	3206275			+	50	FALSE	FALSE	FALSE		Termination	1.1e-25	7.68e-24	2.05	1.39	2.05	-0.66
HL_event	0.000423	0.000949	-0.5	3206825	rpoD	BW25113_RS15930	+	50	FALSE	FALSE	FALSE		iTSS_II	0.0111	0.0189	-0.5	0.33	-0.5	0.83
HL_event	0.000313	0.000721	0.62	3207025	rpoD	BW25113_RS15930	+	50	FALSE	FALSE	FALSE		Termination	1.53e-05	4.91e-05	0.62	-0.13	0.62	-0.75
HL_event	0.00496	0.00896	-0.81	3207525	rpoD	BW25113_RS15930	+	50	FALSE	TRUE	FALSE		iTSS_II	0.0197	0.0314	-0.81	-0.7	-0.81	0.11
HL_event	1.98e-08	9.3e-08	2.33	3242275			+	50	FALSE	FALSE	FALSE		Termination	2.86e-19	8.08e-18	2.33	1.61	2.3	-0.69
HL_event	0.000858	0.0018	2.18	3242725			+	150	FALSE	FALSE	TRUE		HL_event	0.000858	0.00187	2.18	NA	NA	NA
HL_event	0.000111	0.000279	-0.86	3242950	BW25113_RS16090	BW25113_RS16090	+	100	FALSE	FALSE	FALSE		HL_event	0.000111	0.000296	-0.86	NA	NA	NA
HL_event	0.0204	0.0323	-0.26	3243375	BW25113_RS16095	BW25113_RS16095	+	50	FALSE	FALSE	FALSE		iTSS_II	0.0214	0.0337	-0.26	0.65	-0.26	0.97
HL_event	0.0364	0.055	1.89	3263525			+	250	FALSE	FALSE	FALSE		iTSS_II	0.224	0.273	1.89	4.09	1.89	2.2
HL_event	9.37e-05	0.000238	-1.68	3288975	BW25113_RS16320	BW25113_RS16320	+	50	FALSE	TRUE	FALSE		iTSS_II	1.51e-06	5.84e-06	-1.68	-0.71	-1.68	0.97
HL_event	4.4e-07	1.66e-06	1.72	3289850	yraP	BW25113_RS16330	+	100	FALSE	FALSE	TRUE		HL_event	4.4e-07	1.88e-06	1.72	NA	NA	NA
HL_event	1.16e-05	3.49e-05	0.38	3336775	lptA	BW25113_RS16585	+	50	FALSE	FALSE	FALSE		iTSS_II	2.71e-06	9.98e-06	0.38	0.61	0.27	0.35
HL_event	0.0458	0.0678	5.72	3339425	rpoN	BW25113_RS16595	+	250	FALSE	FALSE	FALSE		HL_event	0.0458	0.0675	5.72	NA	NA	NA
HL_event	0.0502	0.0734	-3.9	3339725	hpf	BW25113_RS16600	+	150	FALSE	FALSE	FALSE		iTSS_II	0.0318	0.0484	-3.9	-0.32	-3.9	3.46
HL_event	9.36e-08	3.96e-07	-0.72	3340825	rapZ	BW25113_RS16610	+	50	FALSE	FALSE	FALSE		Termination	2.85e-07	1.27e-06	-0.72	-1.05	-0.72	-0.33
HL_event	0.0563	0.0816	-0.26	3350175	gltB	BW25113_RS16645	+	50	FALSE	FALSE	FALSE		iTSS_II	0.199	0.246	-0.26	0.07	-0.26	0.33
HL_event	0.0902	0.124	-0.15	3351425	gltB	BW25113_RS16645	+	50	FALSE	FALSE	FALSE		iTSS_II	0.173	0.217	-0.15	0.18	-0.15	0.33
HL_event	1.6e-05	4.69e-05	-0.64	3374050			+	200	FALSE	FALSE	FALSE		Termination	3.23e-10	2.45e-09	-0.64	-3.47	-0.64	-2.83
HL_event	5.11e-13	4.34e-12	-1.09	3375550			+	200	FALSE	FALSE	FALSE		iTSS_II	4.86e-12	4.71e-11	-1.09	-0.04	-1.09	1.04
HL_event	9.69e-14	9e-13	-1.48	3397875			+	50	FALSE	FALSE	FALSE		iTSS_II	1.38e-09	9.38e-09	NA	0.34	-1.48	2.05
HL_event	3.92e-05	0.000108	0.79	3398625			+	50	FALSE	FALSE	FALSE		iTSS_II	0.000313	0.000755	0.79	3.85	0.79	4.05
HL_event	0.14	0.183	-0.28	3398825	accB	BW25113_RS16880	+	50	FALSE	FALSE	FALSE		Termination	0.243	0.292	-0.28	-1.03	-0.28	-0.75
HL_event	0.00399	0.00737	-1.98	3400700			+	100	FALSE	FALSE	FALSE		Termination	2.7e-12	2.69e-11	-1.98	-5.22	-1.98	-3.23
HL_event	1.07e-10	7.06e-10	0.86	3402475	prmA	BW25113_RS16900	+	50	FALSE	FALSE	FALSE		iTSS_II	3.11e-11	2.75e-10	0.86	1.6	0.86	0.74
HL_event	2.64e-07	1.04e-06	-0.55	3403175	prmA	BW25113_RS16900	+	50	FALSE	FALSE	FALSE		iTSS_II	0.000373	0.000886	-0.55	-0.11	-0.55	0.44
HL_event	0.000145	0.000356	0.75	3404375	dusB	BW25113_RS16905	+	50	FALSE	TRUE	FALSE		iTSS_II	4.3e-05	0.000126	0.75	0.83	0.77	0.06
HL_event	3.66e-07	1.4e-06	3.67	3417475			+	50	FALSE	FALSE	FALSE		Termination	1.76e-05	5.58e-05	NA	-0.61	3.67	-4.42
HL_event	2.14e-41	2.4e-39	-3.85	3417675			+	250	FALSE	FALSE	TRUE		HL_event	2.14e-41	1.37e-38	-3.85	NA	NA	NA
HL_event	0.0116	0.0194	3.75	3420275			+	250	FALSE	FALSE	TRUE		HL_event	0.0116	0.0196	3.75	NA	NA	NA
HL_event	0.0112	0.0188	-3.61	3421175			+	250	FALSE	FALSE	TRUE		HL_event	0.0112	0.019	-3.61	NA	NA	NA
HL_event	0.627	0.676	0.1	3423125	BW25113_RS17005	BW25113_RS17005	+	50	FALSE	FALSE	FALSE		iTSS_II	0.292	0.343	0.1	0.38	0.1	0.27
HL_event	0.00108	0.00222	0.72	3430325	trkA	BW25113_RS17055	+	50	FALSE	FALSE	FALSE		Termination	5.12e-09	3.16e-08	0.72	-0.12	0.72	-0.83
HL_event	0.0351	0.0532	-0.36	3430675	trkA	BW25113_RS17055	+	50	FALSE	FALSE	FALSE		iTSS_II	0.182	0.227	-0.36	-0.14	-0.34	0.2
HL_event	0.737	0.778	0.02	3434075			+	50	FALSE	FALSE	FALSE		Termination	0.949	0.956	0.02	-0.03	0.02	-0.05
HL_event	1.59e-08	7.64e-08	-0.43	3436225			+	50	FALSE	FALSE	FALSE		iTSS_II	4.41e-08	2.28e-07	-0.43	-0.08	-0.43	0.35
HL_event	0.0146	0.0239	-0.2	3439075			+	50	FALSE	FALSE	FALSE		Termination	0.00836	0.0146	-0.2	-0.28	-0.2	-0.08
HL_event	1.48e-06	5.15e-06	0.61	3440675			+	50	FALSE	FALSE	FALSE		Termination	2.59e-07	1.16e-06	0.61	0.32	0.61	-0.29
HL_event	9.21e-10	5.32e-09	0.67	3441700			+	200	FALSE	FALSE	FALSE		Termination	1.51e-08	8.53e-08	0.67	0.42	0.67	-0.25
HL_event	2.93e-07	1.14e-06	-0.49	3443225			+	50	FALSE	FALSE	FALSE		iTSS_II	1.38e-06	5.39e-06	-0.49	-0.13	-0.49	0.36
HL_event	0.587	0.639	-0.05	3444775			+	50	FALSE	FALSE	FALSE		iTSS_II	0.859	0.88	-0.05	-0.1	-0.05	0.04
HL_event	0.0138	0.0227	3.26	3470950			+	300	FALSE	FALSE	TRUE		HL_event	0.0138	0.0228	3.26	NA	NA	NA
HL_event	0.0205	0.0325	-2.07	3471300			+	100	FALSE	FALSE	FALSE		Termination	0.0894	0.122	-2.07	-3.35	-2.07	-1.6
HL_event	0.000311	0.000718	0.98	3477500	BW25113_RS17380	BW25113_RS17380	+	100	FALSE	FALSE	FALSE		Termination	9.46e-12	8.95e-11	0.98	-0.27	0.98	-1.25
HL_event	2.43e-14	2.41e-13	-1.82	3480175	BW25113_RS17410	BW25113_RS17410	+	50	FALSE	FALSE	FALSE		Termination	2.59e-10	2e-09	-1.82	-2.51	-1.82	-0.69
HL_event	0.00166	0.00329	-0.66	3480425	BW25113_RS17410	BW25113_RS17410	+	50	FALSE	FALSE	FALSE		Termination	0.000416	0.000979	-0.66	-1.2	-0.62	-0.57
HL_event	0.699	0.745	-0.02	3489175	BW25113_RS17445	BW25113_RS17445	+	50	FALSE	FALSE	FALSE		Termination	7e-05	0.000196	-0.02	-1.03	-0.07	-0.96
HL_event	4.52e-09	2.37e-08	0.8	3489975	nirD	BW25113_RS17450	+	50	FALSE	FALSE	FALSE		Termination	1.68e-09	1.12e-08	0.8	-0.43	1.06	-1.48
HL_event	2.56e-08	1.18e-07	-0.73	3491675	cobA	BW25113_RS17460	+	50	FALSE	FALSE	FALSE		Termination	5.18e-07	2.18e-06	-0.73	-0.78	-0.67	-0.11
HL_event	0.41	0.469	0.08	3522975	hslR	BW25113_RS17615	+	50	FALSE	FALSE	FALSE		iTSS_II	0.00614	0.011	0.08	0.91	0.08	0.82
HL_event	0.00108	0.00222	-0.28	3527275	pckA	BW25113_RS17635	+	50	FALSE	FALSE	FALSE		Termination	0.00019	0.00048	-0.28	-0.67	-0.28	-0.39
HL_event	0.00023	0.000545	-1.6	3527875			+	50	FALSE	FALSE	FALSE		Termination	0.00224	0.00447	-1.6	-4.06	-1.6	-2.46
HL_event	4.25e-07	1.61e-06	1.44	3530725			+	50	FALSE	FALSE	TRUE		iTSS_II	8.02e-09	4.75e-08	1.44	1.49	1.44	0.05
HL_event	0.0631	0.0908	-0.25	3531025	BW25113_RS17655	BW25113_RS17655	+	50	FALSE	FALSE	FALSE		iTSS_II	0.095	0.129	-0.25	-0.1	-0.25	0.15
HL_event	0.0119	0.0199	-0.15	3534775	feoB	BW25113_RS17665	+	50	FALSE	FALSE	FALSE		Termination	1.52e-06	5.87e-06	-0.15	-0.71	-0.15	-0.57
HL_event	6.88e-06	2.16e-05	0.54	3539750			+	300	FALSE	FALSE	FALSE		Termination	1.3e-05	4.23e-05	0.54	-1.47	0.54	-2.01
HL_event	0.0421	0.0628	-3.82	3574500	yhhY	BW25113_RS17815	+	200	FALSE	FALSE	FALSE		iTSS_II	0.0599	0.086	-3.82	0.1	-3.82	3.92
HL_event	4.13e-13	3.53e-12	0.93	3599875	zntA	BW25113_RS17960	+	50	FALSE	FALSE	FALSE		Termination	5.45e-11	4.65e-10	0.93	-0.62	0.93	-1.54
HL_event	1.22e-18	1.94e-17	2.2	3603225	BW25113_RS17970	BW25113_RS17970	+	250	FALSE	FALSE	FALSE		iTSS_II	6.84e-19	1.82e-17	2.2	3.62	2.2	1.42
HL_event	8.65e-08	3.67e-07	-0.99	3634075			+	250	FALSE	FALSE	FALSE		Termination	5.9e-09	3.6e-08	NA	-3.86	-0.99	-2.69
HL_event	1.06e-25	3.52e-24	1.65	3639675	gorA	BW25113_RS18125	+	50	FALSE	FALSE	FALSE		Termination	4.64e-21	1.78e-19	1.65	0.89	1.68	-0.79
HL_event	1.17e-18	1.86e-17	-2.05	3641550			+	100	FALSE	FALSE	FALSE		iTSS_II	6.99e-05	0.000196	-2.05	-0.12	-1.93	1.91
HL_event	0.00502	0.00905	-0.41	3766875	BW25113_RS18690	BW25113_RS18690	+	50	FALSE	FALSE	FALSE		Termination	0.0126	0.021	-0.41	-0.49	-0.41	-0.08
HL_event	1.65e-08	7.89e-08	0.73	3770600			+	200	FALSE	FALSE	FALSE		iTSS_II	2.81e-11	2.53e-10	0.73	1.95	0.73	1.22
HL_event	2.1e-05	6.06e-05	-0.42	3772625	lldR	BW25113_RS18720	+	50	FALSE	FALSE	FALSE		Termination	1.73e-05	5.49e-05	-0.42	-0.76	-0.42	-0.34
HL_event	0.029	0.0446	0.38	3773025	lldR	BW25113_RS18720	+	50	FALSE	FALSE	FALSE		Termination	0.0174	0.0281	0.38	-0.12	0.38	-0.5
HL_event	0.00059	0.00128	1.45	3773175	lldR	BW25113_RS18720	+	50	FALSE	FALSE	FALSE		Termination	0.0245	0.0382	1.45	0.33	1.45	-1.12
HL_event	0.0833	0.116	0.3	3773575	lldD	BW25113_RS18725	+	50	FALSE	FALSE	FALSE		Termination	0.176	0.221	0.3	-0.5	0.3	-0.8
HL_event	0.00383	0.0071	-0.29	3773875	lldD	BW25113_RS18725	+	50	FALSE	FALSE	FALSE		iTSS_II	0.0107	0.0182	-0.29	0.18	-0.29	0.47
HL_event	0.684	0.73	0.05	3774325	lldD	BW25113_RS18725	+	50	FALSE	FALSE	FALSE		Termination	0.571	0.616	0.05	-0.01	0.12	-0.13
HL_event	0.0192	0.0306	-0.17	3779675	gpmM	BW25113_RS18760	+	50	FALSE	FALSE	FALSE		iTSS_II	0.0369	0.0555	-0.17	-0.07	-0.17	0.1
HL_event	3.67e-14	3.58e-13	-0.98	3788425	rfaF	BW25113_RS18800	+	50	TRUE	TRUE	FALSE		Termination	3.06e-19	8.58e-18	-0.98	-1.31	-1.11	-0.2
HL_event	1.32e-06	4.65e-06	0.6	3791375	BW25113_RS18810	BW25113_RS18810	+	50	FALSE	FALSE	FALSE		Termination	5.97e-06	2.08e-05	0.6	0.26	0.6	-0.34
HL_event	2.7e-09	1.46e-08	1.58	3802775	waaA	BW25113_RS18865	+	50	FALSE	TRUE	FALSE		Termination	8.91e-09	5.23e-08	1.58	0.66	1.58	-0.91
HL_event	1.02e-21	2.29e-20	1.18	3807275	coaBC	BW25113_RS18895	+	50	FALSE	FALSE	FALSE		Termination	5.26e-05	0.000151	1.18	-0.07	0.71	-0.79
HL_event	0.175	0.222	-0.13	3808175	slmA	BW25113_RS18905	+	50	FALSE	FALSE	FALSE		Termination	0.0643	0.0916	-0.13	-0.41	-0.13	-0.27
HL_event	6.94e-06	2.18e-05	1.35	3815475	rpoZ	BW25113_RS18945	+	50	FALSE	FALSE	FALSE		iTSS_II	5.36e-09	3.3e-08	1.35	2.24	1.35	0.89
HL_event	1.82e-05	5.29e-05	-1.14	3815875	spoT	BW25113_RS18950	+	50	TRUE	TRUE	TRUE		Termination	0.00016	0.000413	-1.14	-1.5	-1.14	-0.36
HL_event	0.00979	0.0167	-0.93	3816225	spoT	BW25113_RS18950	+	50	FALSE	TRUE	FALSE		Termination	2.38e-08	1.29e-07	-0.93	-1.09	-0.93	-0.15
HL_event	0.591	0.643	0.11	3818975	recG	BW25113_RS18960	+	50	FALSE	FALSE	FALSE		Termination	0.000165	0.000424	0.11	-1.18	0.11	-1.29
HL_event	0.0148	0.0242	0.53	3819475	recG	BW25113_RS18960	+	50	FALSE	FALSE	FALSE		Termination	0.0201	0.0319	0.53	-0.32	0.53	-0.85
HL_event	2.76e-05	7.85e-05	-0.77	3877925	rnpA	BW25113_RS19255	+	50	FALSE	FALSE	FALSE		Termination	6.18e-21	2.33e-19	-0.77	-2.91	-0.77	-2.15
HL_event	0.103	0.14	-0.13	3882225	tnaA	BW25113_RS19280	+	50	FALSE	FALSE	FALSE		Termination	0.0854	0.117	-0.13	-0.59	-0.13	-0.46
HL_event	0.000789	0.00168	2.04	3887725	BW25113_RS19300	BW25113_RS19300	+	50	FALSE	TRUE	FALSE		Termination	4.51e-05	0.000132	2.04	0.56	2.04	-1.48
HL_event	0.0151	0.0246	1.96	3888050	yieF	BW25113_RS19305	+	100	FALSE	FALSE	TRUE		HL_event	0.0151	0.0247	1.96	NA	NA	NA
HL_event	0.000712	0.00153	-0.62	3888375	yieF	BW25113_RS19305	+	50	FALSE	FALSE	FALSE		iTSS_II	5.06e-05	0.000146	-0.62	-0.05	-0.62	0.57
HL_event	5.08e-05	0.000137	-3.71	3927025	rbsD	BW25113_RS19480	+	50	TRUE	TRUE	FALSE		iTSS_II	5.47e-38	3e-35	-3.71	-2.45	-3.71	1.25
HL_event	0.00711	0.0124	2.27	3929425	rbsC	BW25113_RS19490	+	50	FALSE	TRUE	FALSE		Termination	2.5e-20	8.35e-19	2.27	0.44	2.27	-1.82
HL_event	0.0161	0.0261	0.61	3929625			+	50	FALSE	FALSE	FALSE		iTSS_II	0.00738	0.013	0.61	1.66	0.68	0.98
HL_event	2.03e-13	1.83e-12	-1.26	3930575			+	250	FALSE	FALSE	TRUE		HL_event	2.03e-13	2.41e-12	-1.26	NA	NA	NA
HL_event	0.322	0.38	-0.44	3935175			+	50	FALSE	FALSE	FALSE		Termination	0.0798	0.11	-0.44	-2.31	0	-2.31
HL_event	0.000281	0.000654	1.57	3937075			+	50	FALSE	FALSE	FALSE		iTSS_II	0.0369	0.0555	1.57	2.28	1.88	0.4
HL_event	0.93	0.942	0.05	3940275	BW25113_RS19540	BW25113_RS19540	+	150	FALSE	FALSE	FALSE		iTSS_II	0.0023	0.00457	0.05	4.11	0.05	4.69
HL_event	2.48e-11	1.77e-10	1.15	3945525	BW25113_RS19570	BW25113_RS19570	+	150	FALSE	FALSE	FALSE		Termination	8.2e-05	0.000225	1.15	0.59	1.34	-0.75
HL_event	0.000104	0.000262	-1.28	3959475			+	50	FALSE	FALSE	FALSE		Termination	0.00313	0.00605	-1.28	-3.44	-1.22	-2.22
HL_event	7.64e-28	3.23e-26	-1.47	3961125			+	50	FALSE	FALSE	FALSE		Termination	7.95e-35	2.35e-32	-1.47	-2.16	-1.46	-0.7
HL_event	1.95e-17	2.71e-16	0.77	3963475			+	50	FALSE	FALSE	FALSE		Termination	5.34e-19	1.44e-17	0.77	-0.32	0.77	-1.1
HL_event	7.17e-05	0.000187	-0.21	3967075	rfbA	BW25113_RS19675	+	50	FALSE	FALSE	FALSE		Termination	0.000265	0.000651	-0.21	-0.35	-0.18	-0.17
HL_event	0.128	0.169	0.33	3970825	wzxE	BW25113_RS19690	+	50	FALSE	FALSE	FALSE		iTSS_II	0.00444	0.00824	0.33	0.47	0.42	0.05
HL_event	0.158	0.204	0.3	3971575	rffT	BW25113_RS19695	+	50	FALSE	FALSE	FALSE		Termination	0.01	0.0172	0.3	-0.38	0.3	-0.68
HL_event	0.582	0.635	0.19	3993325	uvrD	BW25113_RS19800	+	50	FALSE	FALSE	FALSE		Termination	0.227	0.276	0.19	-0.28	0.19	-0.47
HL_event	4.58e-12	3.5e-11	-0.86	3999250	recQ	BW25113_RS19845	+	100	FALSE	FALSE	FALSE		iTSS_II	0.000368	0.000876	-0.86	0.78	-0.64	1.42
HL_event	7.12e-09	3.62e-08	1.07	4003450	pldB	BW25113_RS19860	+	100	FALSE	TRUE	FALSE		Termination	4.34e-09	2.72e-08	1.07	-0.47	1.07	-1.55
HL_event	0.000648	0.0014	1.94	4009775			+	150	FALSE	FALSE	FALSE		iTSS_II	1.86e-09	1.23e-08	1.94	6.09	1.94	4.23
HL_event	2.51e-16	3.1e-15	-3.71	4010625			+	50	FALSE	FALSE	TRUE		Termination	1.67e-24	9.87e-23	NA	-4.24	-3.82	-0.47
HL_event	6.01e-11	4.07e-10	0.62	4012075	rmuC	BW25113_RS19895	+	50	FALSE	FALSE	FALSE		iTSS_II	5.98e-07	2.49e-06	0.62	1.63	0.52	1.11
HL_event	5.33e-05	0.000143	-0.53	4014075	ubiB	BW25113_RS19910	+	50	FALSE	FALSE	FALSE		iTSS_II	0.0206	0.0326	-0.53	0.44	-0.58	1.02
HL_event	4.15e-10	2.52e-09	0.68	4019775	ubiD	BW25113_RS19940	+	50	FALSE	FALSE	FALSE		Termination	9.72e-12	9.16e-11	0.68	0.65	0.68	-0.03
HL_event	0.00659	0.0116	1.24	4020675			+	50	FALSE	FALSE	FALSE		Termination	5.17e-08	2.64e-07	1.24	-0.65	1.24	-1.9
HL_event	0.00246	0.00474	-1.57	4020925			+	50	FALSE	FALSE	FALSE		Termination	0.0006	0.00136	-1.57	-2.1	-1.57	-0.53
HL_event	0.0264	0.0409	-0.62	4026075	BW25113_RS19965	BW25113_RS19965	+	50	FALSE	FALSE	FALSE		Termination	0.00095	0.00205	-0.62	-0.73	-0.62	-0.11
HL_event	0.784	0.82	-0.07	4028875			+	150	FALSE	FALSE	FALSE		HL_event	0.784	0.815	-0.07	NA	NA	NA
HL_event	0.62	0.67	-0.47	4030925			+	50	FALSE	FALSE	FALSE		iTSS_II	0.0911	0.124	-0.47	1.74	-0.23	2.18
HL_event	0.0126	0.0209	2.82	4033950			+	100	FALSE	FALSE	FALSE		Termination	0.0618	0.0885	2.82	-0.77	2.82	-3.59
HL_event	4.15e-07	1.58e-06	-2.68	4035850	srkA	BW25113_RS20020	+	100	FALSE	FALSE	TRUE		HL_event	4.15e-07	1.78e-06	-2.68	NA	NA	NA
HL_event	3.52e-11	2.44e-10	2.13	4036800	dsbA	BW25113_RS20025	+	100	FALSE	FALSE	TRUE		HL_event	3.52e-11	3.09e-10	2.13	NA	NA	NA
HL_event	0.116	0.155	-0.2	4043025	polA	BW25113_RS20045	+	50	FALSE	FALSE	FALSE		iTSS_II	0.208	0.256	-0.2	0.04	-0.2	0.24
HL_event	0.00393	0.00726	1.8	4043250			+	100	FALSE	FALSE	TRUE		HL_event	0.00393	0.0074	1.8	NA	NA	NA
HL_event	0.0169	0.0272	-1.73	4044700			+	100	FALSE	FALSE	FALSE		Termination	0.000617	0.00139	-1.73	-4	-1.73	-2.28
HL_event	8.15e-05	0.00021	0.96	4044975	yihI	BW25113_RS20055	+	50	FALSE	TRUE	FALSE		Termination	4.53e-05	0.000132	0.96	-0.15	0.96	-1.11
HL_event	1.28e-06	4.52e-06	-1.3	4045350			+	100	FALSE	FALSE	FALSE		iTSS_II	8.96e-15	1.3e-13	-1.3	-1.08	-1.3	0.22
HL_event	1.77e-21	3.82e-20	-1.98	4053750			+	200	FALSE	FALSE	FALSE		Termination	1.64e-20	5.73e-19	-1.98	-3.38	-1.98	-1.4
HL_event	2.5e-15	2.79e-14	1.81	4054525	BW25113_RS20100	BW25113_RS20100	+	50	FALSE	FALSE	FALSE		Termination	2.58e-13	3.01e-12	1.81	0.26	1.81	-1.55
HL_event	1.12e-05	3.38e-05	1.29	4055575			+	50	FALSE	FALSE	FALSE		Termination	9.37e-13	1e-11	1.29	-0.78	1.29	-2.07
HL_event	0.000196	0.000469	-0.7	4055900	BW25113_RS20105	BW25113_RS20105	+	100	FALSE	FALSE	FALSE		HL_event	0.000196	0.000494	-0.7	NA	NA	NA
HL_event	1.32e-09	7.44e-09	0.84	4070550	dtd	BW25113_RS20170	+	100	TRUE	TRUE	FALSE		HL_event	1.32e-09	9.02e-09	0.84	NA	NA	NA
HL_event	0.0696	0.0987	-0.19	4071425	fabY	BW25113_RS20175	+	50	FALSE	FALSE	FALSE		Termination	0.0925	0.126	-0.19	-0.42	-0.19	-0.23
HL_event	0.00429	0.00786	-0.2	4091175	sodA	BW25113_RS20280	+	50	FALSE	FALSE	FALSE		Termination	0.00498	0.00913	-0.2	-0.62	-0.2	-0.42
HL_event	8.09e-12	6.03e-11	0.95	4097175	fieF	BW25113_RS20315	+	50	FALSE	TRUE	FALSE		iTSS_II	1.56e-10	1.25e-09	0.95	2.97	0.95	2.02
HL_event	1.15e-05	3.47e-05	2.9	4102825			+	250	FALSE	FALSE	FALSE		Termination	1.97e-05	6.19e-05	2.9	0.84	2.9	-2.06
HL_event	6.52e-07	2.4e-06	1.23	4103300	uspD	BW25113_RS20355	+	100	FALSE	FALSE	TRUE		HL_event	6.52e-07	2.7e-06	1.23	NA	NA	NA
HL_event	1.52e-05	4.49e-05	-1.33	4103525	uspD	BW25113_RS20355	+	50	FALSE	TRUE	FALSE		iTSS_II	0.000123	0.000324	-1.33	-0.07	-1.33	1.13
HL_event	1.78e-05	5.19e-05	-2.5	4108775			+	50	FALSE	FALSE	FALSE		Termination	2.69e-05	8.31e-05	NA	-5.58	-2.5	-3.12
HL_event	5.59e-05	0.000149	1.81	4120725	BW25113_RS20440	BW25113_RS20440	+	50	FALSE	TRUE	FALSE		Termination	6.04e-11	5.1e-10	1.81	0.39	1.81	-1.42
HL_event	0.000184	0.000442	-1.26	4121050	BW25113_RS20440	BW25113_RS20440	+	100	FALSE	TRUE	TRUE		HL_event	0.000184	0.000467	-1.26	NA	NA	NA
HL_event	0.258	0.314	0.23	4122175	BW25113_RS20440	BW25113_RS20440	+	50	FALSE	FALSE	FALSE		iTSS_II	0.361	0.413	0.23	0.47	0.23	0.24
HL_event	0.000484	0.00107	-0.28	4124875	katG	BW25113_RS20455	+	50	FALSE	FALSE	FALSE		iTSS_II	0.00273	0.00534	-0.28	-0.07	-0.28	0.16
HL_event	0.0441	0.0656	0.22	4125275	katG	BW25113_RS20455	+	50	FALSE	FALSE	FALSE		Termination	0.0682	0.0962	0.22	-1.29	0.22	-1.61
HL_event	0.00847	0.0146	-0.57	4125475	katG	BW25113_RS20455	+	150	FALSE	FALSE	FALSE		iTSS_II	0.011	0.0187	-0.57	1.28	-0.57	1.68
HL_event	0.000745	0.00159	0.45	4125675	katG	BW25113_RS20455	+	50	FALSE	FALSE	FALSE		iTSS_II	0.00625	0.0112	NA	0.38	0.45	0.11
HL_event	3.19e-09	1.71e-08	1.35	4151425	fabR	BW25113_RS20565	+	50	FALSE	TRUE	FALSE		Termination	1.46e-06	5.66e-06	1.35	0.62	1.42	-0.8
HL_event	0.0791	0.111	-0.12	4154925	btuB	BW25113_RS20580	+	50	FALSE	FALSE	FALSE		iTSS_II	0.105	0.141	-0.12	0.45	-0.1	0.55
HL_event	7.66e-11	5.12e-10	-1.42	4155475	murI	BW25113_RS20585	+	50	FALSE	TRUE	FALSE		iTSS_II	1.42e-11	1.31e-10	-1.42	-0.44	-1.35	0.91
HL_event	0.000714	0.00153	0.46	4156575			+	150	FALSE	FALSE	FALSE		HL_event	0.000714	0.00159	0.46	NA	NA	NA
HL_event	1.79e-05	5.21e-05	1.58	4158575			+	50	FALSE	FALSE	FALSE		Termination	0.0975	0.132	NA	1.01	1.78	-0.99
HL_event	0.00256	0.00492	1.12	4165875	tuf	BW25113_RS20650	+	50	FALSE	FALSE	FALSE		Termination	0.013	0.0216	NA	0.72	1.26	-0.64
HL_event	0.871	0.893	0.02	4166075	tuf	BW25113_RS20650	+	50	FALSE	FALSE	FALSE		Termination	0.892	0.908	0.02	-0.13	0.02	-0.15
HL_event	7.34e-05	0.000191	-2.35	4167125			+	50	FALSE	FALSE	FALSE		Termination	2.39e-11	2.17e-10	-2.35	-3.6	-2.35	-1.24
HL_event	2.64e-10	1.65e-09	1.02	4167675	nusG	BW25113_RS20660	+	50	FALSE	FALSE	FALSE		Termination	7.04e-11	5.9e-10	1.02	0.02	1.03	-1.01
HL_event	2.66e-27	1.04e-25	0.44	4171025			+	50	FALSE	FALSE	FALSE		iTSS_II	0.00509	0.00929	0.44	0.82	0.58	0.24
HL_event	0.144	0.188	0.04	4175275			+	50	FALSE	FALSE	FALSE		Termination	0.401	0.452	0.04	0	0.04	-0.04
HL_event	8.74e-14	8.17e-13	0.24	4178075	rpoC	BW25113_RS20690	+	50	FALSE	FALSE	FALSE		Termination	1.77e-12	1.79e-11	0.24	-0.11	0.24	-0.35
HL_event	0.545	0.599	-0.1	4179425	rpoC	BW25113_RS20690	+	50	FALSE	FALSE	FALSE		iTSS_II	0.163	0.206	-0.1	0.45	-0.1	0.56
HL_event	9e-09	4.47e-08	2.21	4190150			+	100	FALSE	FALSE	TRUE		HL_event	9e-09	5.28e-08	2.21	NA	NA	NA
HL_event	1.71e-08	8.12e-08	-2.88	4190575	BW25113_RS20760	BW25113_RS20760	+	50	FALSE	FALSE	FALSE		Termination	1.08e-12	1.13e-11	-2.88	-5.37	-2.75	-2.62
HL_event	0.14	0.183	0.4	4198050			+	100	FALSE	FALSE	FALSE		HL_event	0.14	0.181	0.4	NA	NA	NA
HL_event	1.34e-11	9.77e-11	1.78	4199975			+	50	FALSE	FALSE	FALSE		iTSS_II	0.0268	0.0414	1.78	2.3	1.96	0.33
HL_event	3.82e-09	2.02e-08	2.41	4205300			+	200	FALSE	FALSE	FALSE		Termination	0.000369	0.000877	2.41	1.39	2.41	-1.03
HL_event	0.00136	0.00275	-0.39	4206075	aceB	BW25113_RS20825	+	50	FALSE	FALSE	FALSE		Termination	0.000429	0.001	-0.39	-0.54	-0.39	-0.18
HL_event	6.09e-05	0.000161	1.32	4207075	aceA	BW25113_RS20830	+	50	FALSE	FALSE	FALSE		Termination	2.72e-10	2.09e-09	1.32	0.4	1.32	-0.63
HL_event	0.00404	0.00745	-0.44	4207375	aceA	BW25113_RS20830	+	50	FALSE	FALSE	FALSE		iTSS_II	0.000499	0.00115	-0.44	-0.15	-0.44	0.17
HL_event	4.21e-05	0.000115	-0.3	4207775	aceA	BW25113_RS20830	+	50	FALSE	FALSE	FALSE		iTSS_II	0.000439	0.00103	-0.3	0.02	-0.3	0.32
HL_event	1.13e-06	4.04e-06	-1.41	4208475			+	50	FALSE	FALSE	FALSE		iTSS_II	1.91e-07	8.86e-07	-1.41	-0.55	-1.41	0.86
HL_event	0.224	0.277	0.65	4237725	malK	BW25113_RS20950	+	50	FALSE	FALSE	FALSE		iTSS_II	0.000149	0.000386	0.65	0.98	0.65	0.33
HL_event	0.00142	0.00285	1.55	4237925	lamB	BW25113_RS20955	+	150	FALSE	FALSE	FALSE		Termination	0.000322	0.000775	1.55	-0.36	1.55	-1.7
HL_event	0.000169	0.00041	-0.5	4238475	lamB	BW25113_RS20955	+	150	FALSE	FALSE	FALSE		iTSS_II	9.78e-05	0.000264	NA	-0.36	-0.5	0.13
HL_event	0.000346	0.000791	-0.39	4239225	lamB	BW25113_RS20955	+	50	FALSE	FALSE	FALSE		Termination	0.026	0.0403	NA	-0.53	-0.39	-0.19
HL_event	0.326	0.384	0.16	4239625	malM	BW25113_RS20960	+	50	FALSE	FALSE	FALSE		iTSS_II	0.236	0.285	0.16	0.59	0.16	0.43
HL_event	0.000319	0.000733	3.4	4249175	BW25113_RS21005	BW25113_RS21005	+	150	FALSE	FALSE	TRUE		HL_event	0.000319	0.000768	3.4	NA	NA	NA
HL_event	2.78e-19	4.74e-18	2.11	4256950			+	300	FALSE	FALSE	FALSE		Termination	1.18e-10	9.64e-10	2.11	0.74	1.86	-1.12
HL_event	6.51e-14	6.2e-13	-1.58	4261025			+	150	FALSE	FALSE	TRUE		Termination	0.000178	0.000453	NA	-1.55	-1.44	-0.17
HL_event	5.15e-10	3.09e-09	-1.82	4363175			+	50	FALSE	FALSE	TRUE		Termination	1.18e-10	9.64e-10	-1.82	-1.84	-1.82	-0.02
HL_event	1.84e-09	1.02e-08	2.33	4382325	BW25113_RS21640	BW25113_RS21640	+	50	FALSE	FALSE	TRUE		Int_event	0.871	0.89	NA	-0.1	NA	NA
HL_event	0.00348	0.00651	-0.66	4386525	amiB	BW25113_RS21665	+	50	FALSE	FALSE	FALSE		Termination	0.00098	0.00211	-0.66	-0.97	-0.66	-0.31
HL_event	1.45e-06	5.05e-06	0.71	4388975	mutL	BW25113_RS21670	+	50	FALSE	FALSE	FALSE		iTSS_II	4.52e-12	4.42e-11	0.71	1.28	0.71	0.57
HL_event	1.77e-10	1.14e-09	-1.7	4390475			+	50	TRUE	FALSE	FALSE		Termination	2.02e-20	6.93e-19	NA	-2.41	-1.7	-0.74
HL_event	0.00173	0.00342	0.19	4391625	hflX	BW25113_RS21685	+	50	FALSE	FALSE	FALSE		iTSS_II	0.0112	0.019	0.19	0.36	0.14	0.22
HL_event	8.25e-10	4.8e-09	-1.71	4395925			+	50	FALSE	FALSE	FALSE		Termination	3.59e-18	8.46e-17	-1.71	-3.69	-1.71	-1.98
HL_event	7.83e-09	3.94e-08	1.52	4396475	rnr	BW25113_RS21715	+	50	FALSE	FALSE	FALSE		Termination	3.77e-13	4.26e-12	1.52	0.46	1.52	-1.07
HL_event	0.00131	0.00266	-0.17	4397475	rnr	BW25113_RS21715	+	50	FALSE	FALSE	FALSE		Termination	0.00592	0.0107	-0.17	-0.36	-0.17	-0.18
HL_event	7.03e-15	7.36e-14	-0.73	4398975			+	50	FALSE	FALSE	FALSE		iTSS_II	1.99e-12	2e-11	-0.73	0	-0.73	0.73
HL_event	2.93e-11	2.06e-10	-3.53	4419525			+	250	FALSE	FALSE	FALSE		iTSS_II	6.9e-30	1.1e-27	NA	-2.53	-3.53	0.99
HL_event	0.00404	0.00745	1.63	4429425	BW25113_RS21910	BW25113_RS21910	+	50	FALSE	FALSE	TRUE		Termination	0.00191	0.00385	1.63	1.13	1.63	-0.5
HL_event	2.98e-08	1.36e-07	-3.07	4465175			+	50	FALSE	FALSE	FALSE		Termination	1.51e-19	4.53e-18	NA	-4.1	-3.07	-0.94
HL_event	0.000476	0.00106	1.54	4466125	BW25113_RS22080	BW25113_RS22080	+	50	FALSE	TRUE	FALSE		Termination	2.56e-09	1.65e-08	1.54	-0.88	1.54	-2.41
HL_event	0.233	0.287	-0.46	4495975	BW25113_RS22220	BW25113_RS22220	+	50	FALSE	FALSE	FALSE		iTSS_II	0.401	0.452	-0.46	0.79	-0.46	1.25
HL_event	5.7e-06	1.81e-05	1.33	4530775	fimB	BW25113_RS22430	+	50	FALSE	FALSE	FALSE		Termination	0.000806	0.00177	1.33	-0.81	1.33	-2.14
HL_event	0.0483	0.0709	-0.58	4533100	fimA	BW25113_RS22445	+	100	FALSE	FALSE	FALSE		HL_event	0.0483	0.0705	-0.58	NA	NA	NA
HL_event	2.44e-10	1.53e-09	-3.68	4533575	BW25113_RS22450	BW25113_RS22450	+	50	FALSE	FALSE	FALSE		iTSS_II	1.59e-26	1.36e-24	NA	-3.33	-3.68	0.65
HL_event	0.0457	0.0677	-0.25	4542125	uxuA	BW25113_RS22490	+	50	FALSE	FALSE	FALSE		Termination	0.00819	0.0143	-0.25	-0.77	-0.25	-0.53
HL_event	0.00335	0.00629	-0.22	4542725	BW25113_RS22495	BW25113_RS22495	+	50	FALSE	FALSE	FALSE		Termination	0.00532	0.00968	-0.22	-0.72	-0.22	-0.51
HL_event	3.36e-13	2.91e-12	0.67	4598950	yjjG	BW25113_RS22775	+	100	FALSE	FALSE	FALSE		Termination	2.01e-06	7.6e-06	0.67	-0.83	0.72	-1.55
HL_event	0.0158	0.0257	1.67	4601075			+	50	FALSE	FALSE	FALSE		Termination	1.22e-14	1.74e-13	1.67	-2.06	1.68	-3.73
HL_event	0.00303	0.00573	1.05	4601275	osmY	BW25113_RS22785	+	50	FALSE	FALSE	FALSE		Termination	0.0112	0.019	1.05	-0.46	1.05	-1.51
HL_event	7.09e-05	0.000185	1.3	4601900			+	100	FALSE	FALSE	FALSE		Termination	0.000256	0.000632	1.3	0.24	1.3	-1.14
HL_event	7.84e-08	3.38e-07	-3.28	4602200			+	200	FALSE	FALSE	TRUE		HL_event	7.84e-08	3.89e-07	-3.28	NA	NA	NA
HL_event	0.0442	0.0657	-0.24	4607525	deoC	BW25113_RS22820	+	50	FALSE	FALSE	FALSE		Termination	4.47e-05	0.000131	NA	-1.12	-0.24	-0.97
HL_event	7.85e-23	1.96e-21	0.91	4609425	deoB	BW25113_RS22830	+	50	FALSE	FALSE	FALSE		Termination	1.07e-30	2.28e-28	0.91	0.64	0.91	-0.27
HL_event	1.03e-18	1.66e-17	-0.8	4610725	deoD	BW25113_RS22835	+	150	FALSE	FALSE	FALSE		HL_event	1.03e-18	2.67e-17	-0.8	NA	NA	NA
HL_event	3.66e-07	1.4e-06	-1.26	4626225	creB	BW25113_RS22910	+	50	FALSE	TRUE	TRUE		Termination	5.65e-09	3.46e-08	-1.26	-1.27	-1.26	-0.01
HL_event	1.02e-06	3.67e-06	1.27	4630076	arcA	BW25113_RS22925	-	50	FALSE	FALSE	TRUE		Termination	1.23e-09	8.45e-09	1.27	0.87	1.27	-0.4
HL_event	0.0559	0.0811	-0.17	4620026	ettA	BW25113_RS22875	-	50	FALSE	FALSE	FALSE		Termination	0.0779	0.108	-0.17	-0.54	-0.17	-0.37
HL_event	0.00498	0.00898	-0.27	4619226	ettA	BW25113_RS22875	-	50	FALSE	FALSE	FALSE		Termination	0.00281	0.00549	-0.27	-0.74	-0.27	-0.46
HL_event	2.3e-09	1.25e-08	1.21	4614026	BW25113_RS25855	BW25113_RS25855	-	50	FALSE	FALSE	FALSE		Termination	9.06e-08	4.41e-07	1.21	0.43	1.21	-0.78
HL_event	0.355	0.414	0.18	4613126	lplA	BW25113_RS25850	-	50	FALSE	FALSE	FALSE		Termination	0.582	0.626	0.18	0.09	0.18	-0.09
HL_event	0.00288	0.00547	-0.26	4605626	BW25113_RS22810	BW25113_RS22810	-	50	FALSE	FALSE	FALSE		Termination	0.0119	0.02	-0.26	-0.57	-0.26	-0.32
HL_event	0.00937	0.016	5.55	4596126			-	150	FALSE	FALSE	TRUE		HL_event	0.00937	0.0162	5.55	NA	NA	NA
HL_event	0.00438	0.00801	-4.14	4595926	BW25113_RS22745	BW25113_RS22745	-	50	FALSE	FALSE	FALSE		iTSS_II	0.0476	0.0697	-4.14	-1.55	-4.14	2.59
HL_event	4.37e-05	0.000119	-0.36	4580126	btsT	BW25113_RS22665	-	50	FALSE	FALSE	FALSE		Termination	4.3e-05	0.000126	-0.36	-0.45	-0.36	-0.11
HL_event	1.16e-08	5.69e-08	-0.43	4578976	btsT	BW25113_RS22665	-	50	FALSE	FALSE	FALSE		Termination	7.91e-08	3.92e-07	-0.43	-2.38	-0.43	-1.95
HL_event	0.00377	0.00701	-0.28	4548676	iadA	BW25113_RS22540	-	50	FALSE	FALSE	FALSE		Termination	0.107	0.143	-0.28	-0.72	-0.28	-0.44
HL_event	0.0289	0.0445	-0.29	4540576	gntP	BW25113_RS22480	-	50	FALSE	FALSE	FALSE		iTSS_II	0.11	0.147	-0.29	-0.12	-0.29	0.17
HL_event	1.44e-26	5.17e-25	1.99	4506476	fecA	BW25113_RS22280	-	50	FALSE	FALSE	FALSE		iTSS_II	8.75e-37	4.2e-34	1.99	2.84	2.04	0.79
HL_event	0.000882	0.00185	-0.22	4504101	fecB	BW25113_RS22275	-	100	FALSE	FALSE	FALSE		HL_event	0.000882	0.00191	-0.22	NA	NA	NA
HL_event	8.18e-09	4.09e-08	-0.83	4503176	fecC	BW25113_RS22270	-	50	FALSE	FALSE	FALSE		Termination	2.46e-07	1.12e-06	-0.83	-1.41	-0.83	-0.58
HL_event	0.0896	0.124	0.17	4502626	fecC	BW25113_RS22270	-	50	FALSE	FALSE	FALSE		Termination	0.187	0.233	0.17	-0.21	0.17	-0.37
HL_event	1.9e-05	5.52e-05	-0.52	4474126			-	50	FALSE	FALSE	FALSE		iTSS_II	3.18e-06	1.16e-05	-0.52	-0.4	-0.56	0.16
HL_event	0.000844	0.00178	-0.27	4471626	valS	BW25113_RS22105	-	50	FALSE	FALSE	FALSE		iTSS_II	0.0701	0.0985	-0.27	-0.18	-0.27	0.09
HL_event	0.0176	0.0283	-0.4	4471026	valS	BW25113_RS22105	-	50	FALSE	FALSE	FALSE		iTSS_II	0.0408	0.0608	-0.4	0.96	-0.4	1.36
HL_event	0.0575	0.0832	1.29	4460626	ridA	BW25113_RS22035	-	150	FALSE	FALSE	FALSE		Int_event	0.627	0.668	NA	0.58	NA	NA
HL_event	3.05e-05	8.59e-05	-1.66	4460351	ridA	BW25113_RS22035	-	100	FALSE	FALSE	TRUE		HL_event	3.05e-05	9.32e-05	-1.66	NA	NA	NA
HL_event	1.45e-14	1.47e-13	-0.45	4454526	treC	BW25113_RS22015	-	50	FALSE	FALSE	FALSE		Termination	1.37e-17	3.01e-16	-0.45	-1.37	-0.46	-0.92
HL_event	0.135	0.178	-0.11	4452076	nrdD	BW25113_RS22010	-	50	FALSE	FALSE	FALSE		Termination	0.000125	0.000328	-0.11	-0.75	-0.11	-0.64
HL_event	1.09e-13	1e-12	-0.8	4450251			-	100	TRUE	FALSE	FALSE		Termination	8.19e-16	1.39e-14	-0.8	-0.93	-0.8	-0.13
HL_event	7.5e-09	3.79e-08	-1.29	4446976			-	50	FALSE	FALSE	TRUE		Termination	1.1e-05	3.63e-05	-1.29	-1.33	-1.29	-0.04
HL_event	0.0221	0.0346	-0.23	4444526	fbp	BW25113_RS21980	-	50	FALSE	FALSE	FALSE		Termination	0.212	0.26	-0.23	-0.3	-0.23	-0.07
HL_event	8.68e-11	5.78e-10	-4.23	4431051			-	100	FALSE	FALSE	FALSE		iTSS_II	1.14e-07	5.46e-07	NA	-0.77	-4.23	3.42
HL_event	0.000816	0.00173	-0.32	4425376	cpdB	BW25113_RS21890	-	50	FALSE	FALSE	FALSE		Termination	0.000872	0.00189	-0.32	-0.57	-0.32	-0.24
HL_event	0.36	0.419	0.1	4424926	cpdB	BW25113_RS21890	-	50	FALSE	FALSE	FALSE		Termination	0.667	0.705	0.1	0.08	0.1	-0.02
HL_event	0.00824	0.0142	-0.17	4370826	frdA	BW25113_RS21590	-	50	FALSE	FALSE	FALSE		iTSS_II	0.0133	0.022	-0.17	-0.07	-0.18	0.11
HL_event	2.97e-05	8.41e-05	-0.89	4368426	blaEC	BW25113_RS21570	-	50	FALSE	TRUE	FALSE		Termination	0.855	0.876	-0.89	-0.21	-0.12	-0.09
HL_event	2.96e-05	8.39e-05	0.42	4356576	BW25113_RS21500	BW25113_RS21500	-	50	FALSE	FALSE	FALSE		iTSS_II	0.000956	0.00206	0.42	0.72	0.51	0.21
HL_event	0.0385	0.0578	-0.13	4356176	BW25113_RS21500	BW25113_RS21500	-	50	FALSE	FALSE	FALSE		Termination	0.0468	0.0687	-0.13	-0.23	-0.13	-0.1
HL_event	0.00611	0.0108	1.93	4353226	BW25113_RS21490	BW25113_RS21490	-	150	FALSE	FALSE	FALSE		Termination	8.76e-08	4.27e-07	1.93	0.27	1.93	-1.66
HL_event	0.533	0.588	0.12	4352976	BW25113_RS21485	BW25113_RS21485	-	50	FALSE	FALSE	FALSE		iTSS_II	0.655	0.695	0.12	0.15	0.12	0.04
HL_event	0.00108	0.00222	-0.73	4352776	BW25113_RS21485	BW25113_RS21485	-	50	FALSE	FALSE	FALSE		iTSS_II	0.00493	0.00905	-0.73	0.41	-0.73	1.14
HL_event	1.89e-08	8.92e-08	-0.29	4343176	lysS	BW25113_RS21455	-	50	FALSE	FALSE	FALSE		iTSS_II	0.0017	0.00346	-0.29	-0.01	-0.29	0.28
HL_event	1.6e-11	1.16e-10	1.59	4339976	dcuS	BW25113_RS21430	-	50	FALSE	TRUE	FALSE		Termination	3.3e-05	0.0001	1.59	-0.35	1.01	-1.35
HL_event	0.0188	0.03	0.9	4275376	acs	BW25113_RS21130	-	50	FALSE	FALSE	FALSE		Termination	8.45e-08	4.15e-07	0.9	0.3	0.9	-0.6
HL_event	0.00422	0.00776	-0.32	4235926	malE	BW25113_RS20940	-	50	FALSE	FALSE	FALSE		Termination	0.000228	0.00057	-0.32	-0.46	-0.32	-0.18
HL_event	8.85e-06	2.71e-05	1.99	4221451	BW25113_RS20870	BW25113_RS20870	-	100	FALSE	TRUE	FALSE		Termination	2.88e-06	1.05e-05	1.99	0.68	1.99	-1.31
HL_event	0.000452	0.00101	-4.62	4202876			-	150	FALSE	FALSE	FALSE		iTSS_II	9.34e-05	0.000253	-4.62	1.74	-4.62	6.37
HL_event	0.0377	0.0568	4.72	4202651			-	100	FALSE	FALSE	FALSE		HL_event	0.0377	0.0566	4.72	NA	NA	NA
HL_event	0.0248	0.0386	1.31	4202526			-	50	FALSE	FALSE	FALSE		Termination	0.0446	0.0659	1.31	0.67	1.31	-0.65
HL_event	0.135	0.178	-0.87	4202426			-	50	FALSE	FALSE	FALSE		iTSS_II	0.203	0.25	-0.87	-0.68	-0.87	0.19
HL_event	0.108	0.146	-2.33	4202326			-	50	FALSE	FALSE	FALSE		iTSS_II	0.097	0.131	-2.33	-0.07	-2.33	2.26
HL_event	0.112	0.15	-2.79	4202126			-	50	FALSE	FALSE	FALSE		iTSS_II	0.0957	0.13	-2.79	-0.16	-2.79	2.76
HL_event	0.0176	0.0283	3.04	4201901			-	100	FALSE	FALSE	TRUE		HL_event	0.0176	0.0283	3.04	NA	NA	NA
HL_event	0.0214	0.0336	-3.21	4201776			-	50	FALSE	FALSE	FALSE		iTSS_II	5.52e-32	1.41e-29	-3.21	1.24	-3.21	4.45
HL_event	0.0407	0.0609	-4.76	4161476			-	150	FALSE	FALSE	FALSE		iTSS_II	2.58e-29	3.81e-27	-4.76	0.93	-4.76	5.7
HL_event	0.479	0.536	0.35	4158451			-	200	FALSE	FALSE	FALSE		Termination	0.624	0.665	0.35	-0.23	0.35	-0.37
HL_event	1.59e-05	4.67e-05	-1.4	4149276			-	50	FALSE	FALSE	TRUE		Termination	3.74e-11	3.26e-10	-1.4	-1.7	-1.4	-0.3
HL_event	0.0332	0.0505	0.64	4143701	argE	BW25113_RS20535	-	100	FALSE	FALSE	FALSE		iTSS_II	0.00227	0.00452	0.64	1.01	0.64	0.37
HL_event	0.000218	0.000519	1.67	4143476			-	50	FALSE	FALSE	TRUE		Termination	0.00197	0.00396	1.67	1.3	1.67	-0.37
HL_event	2.1e-06	7.1e-06	1.7	4112226			-	50	FALSE	FALSE	FALSE		Termination	9.83e-21	3.59e-19	1.7	-0.49	1.7	-2.19
HL_event	0.000325	0.000746	0.47	4111676			-	50	FALSE	FALSE	FALSE		Termination	5.91e-07	2.47e-06	0.47	0.21	0.47	-0.26
HL_event	6.72e-11	4.52e-10	1.16	4109226	rraA	BW25113_RS20385	-	50	FALSE	FALSE	FALSE		iTSS_II	2.49e-14	3.38e-13	1.16	2.76	1.14	1.62
HL_event	1.93e-08	9.09e-08	0.54	4107126	glpK	BW25113_RS20370	-	50	FALSE	FALSE	FALSE		Termination	1.43e-07	6.76e-07	0.54	0.29	0.54	-0.24
HL_event	6.04e-09	3.1e-08	-1.01	4106226	glpK	BW25113_RS20370	-	50	FALSE	TRUE	TRUE		iTSS_II	5.64e-10	4.1e-09	-1.01	-0.84	-1.01	0.18
HL_event	0.000833	0.00175	-1.2	4105526			-	50	FALSE	FALSE	FALSE		Termination	0.00122	0.00257	-1.2	-3.08	-1.2	-1.88
HL_event	8.02e-19	1.3e-17	3.14	4101451			-	100	FALSE	FALSE	TRUE		HL_event	8.02e-19	2.11e-17	3.14	NA	NA	NA
HL_event	1.72e-07	7.01e-07	-0.6	4094976	cpxR	BW25113_RS20305	-	50	TRUE	FALSE	FALSE		Termination	8.15e-13	8.77e-12	-0.6	-1.16	-0.61	-0.54
HL_event	0.552	0.606	0.02	4077226	fdnG	BW25113_RS20210	-	50	FALSE	FALSE	FALSE		Termination	0.00497	0.00912	0.02	-0.51	0.02	-0.53
HL_event	0.00172	0.00341	-0.27	4074626	fdoI	BW25113_RS20200	-	50	FALSE	FALSE	FALSE		iTSS_II	0.0187	0.0299	-0.27	-0.07	-0.15	0.08
HL_event	0.000107	0.000269	1.44	4051326	glnA	BW25113_RS20080	-	50	FALSE	FALSE	FALSE		Termination	3.41e-05	0.000103	1.44	0.17	1.44	-1.27
HL_event	5.07e-05	0.000136	-0.63	4051126	glnA	BW25113_RS20080	-	50	FALSE	FALSE	FALSE		Termination	4.91e-07	2.08e-06	-0.63	-0.85	-0.63	-0.22
HL_event	0.167	0.214	-0.1	4050176	glnA	BW25113_RS20080	-	50	FALSE	FALSE	FALSE		iTSS_II	0.292	0.343	-0.1	0.14	-0.1	0.22
HL_event	8.18e-06	2.53e-05	-1.27	4049826			-	250	FALSE	FALSE	TRUE		HL_event	8.18e-06	2.77e-05	-1.27	NA	NA	NA
HL_event	0.0815	0.114	0.52	4034226			-	50	FALSE	FALSE	FALSE		iTSS_II	0.00527	0.0096	0.52	1.19	0.52	0.67
HL_event	0.158	0.204	4.73	4033576			-	50	FALSE	FALSE	FALSE		Termination	0.0259	0.0402	4.73	-1.11	4.73	-6.05
HL_event	0.33	0.388	0.62	4033476			-	50	FALSE	FALSE	FALSE		iTSS_II	0.141	0.182	0.62	0.84	0.62	0.22
HL_event	0.21	0.262	0.14	4021776	fadA	BW25113_RS19950	-	50	FALSE	FALSE	FALSE		Termination	0.236	0.285	0.14	-0.24	0.14	-0.38
HL_event	3.12e-08	1.42e-07	0.51	3982476	hemD	BW25113_RS19755	-	50	FALSE	FALSE	FALSE		Termination	7.48e-08	3.72e-07	0.51	0.08	0.51	-0.43
HL_event	0.0133	0.0219	-0.21	3981176	hemY	BW25113_RS19745	-	50	FALSE	FALSE	FALSE		Termination	0.00101	0.00217	-0.21	-0.46	-0.21	-0.25
HL_event	1.63e-05	4.78e-05	2.11	3953201			-	200	FALSE	FALSE	FALSE		iTSS_II	2.7e-07	1.21e-06	2.11	2.8	2.11	0.69
HL_event	0.00028	0.000652	4.04	3939676			-	150	FALSE	FALSE	FALSE		Termination	0.000103	0.000276	4.04	-0.49	4.04	-4.73
HL_event	2.99e-05	8.45e-05	-3.41	3939426			-	50	FALSE	FALSE	FALSE		iTSS_II	1.39e-05	4.5e-05	NA	-0.22	-3.41	3.16
HL_event	0.000108	0.000272	2.4	3939026			-	50	FALSE	FALSE	FALSE		Termination	0.00909	0.0157	2.4	0	2.4	-2.45
HL_event	0.000212	0.000506	-3.53	3938851			-	200	FALSE	FALSE	TRUE		HL_event	0.000212	0.000533	-3.53	NA	NA	NA
HL_event	1.34e-05	3.99e-05	-1.37	3919801	mioC	BW25113_RS19450	-	100	FALSE	FALSE	FALSE		iTSS_II	6.96e-14	8.88e-13	-1.37	2.22	-1.37	3.59
HL_event	0.918	0.933	0.01	3918026	mnmG	BW25113_RS19445	-	50	FALSE	FALSE	FALSE		Termination	0.000327	0.000785	0.01	-0.74	0.01	-0.75
HL_event	1.23e-06	4.37e-06	1.65	3914526	atpE	BW25113_RS19425	-	50	FALSE	FALSE	TRUE		iTSS_II	2.18e-12	2.18e-11	1.65	1.41	1.4	0.01
HL_event	0.0104	0.0176	-0.32	3914126	atpF	BW25113_RS19420	-	50	FALSE	FALSE	FALSE		Termination	3.81e-06	1.36e-05	-0.32	-0.66	-0.32	-0.34
HL_event	0.0116	0.0194	0.07	3912476	atpA	BW25113_RS19410	-	50	FALSE	FALSE	FALSE		Termination	0.0287	0.0442	0.07	-0.23	0.07	-0.3
HL_event	3.49e-21	7.27e-20	0.81	3907126			-	50	FALSE	FALSE	FALSE		iTSS_II	2.48e-20	8.35e-19	NA	1.02	0.79	0.22
HL_event	1.57e-05	4.62e-05	-0.8	3903726	pstC	BW25113_RS19375	-	50	FALSE	FALSE	FALSE		iTSS_II	0.000178	0.000453	-0.8	-0.27	-0.8	0.53
HL_event	1.2e-11	8.79e-11	0.95	3901176	pstB	BW25113_RS19365	-	50	FALSE	TRUE	FALSE		iTSS_II	1.58e-12	1.61e-11	0.95	1.46	0.95	0.5
HL_event	1.41e-09	7.9e-09	0.52	3875626	dnaN	BW25113_RS19240	-	50	FALSE	FALSE	FALSE		Termination	3.1e-11	2.75e-10	0.52	0.03	0.55	-0.52
HL_event	0.831	0.86	-0.03	3873826	recF	BW25113_RS19235	-	50	FALSE	FALSE	FALSE		iTSS_II	0.32	0.371	-0.03	0.45	0.03	0.42
HL_event	3.66e-06	1.19e-05	-0.75	3873126	gyrB	BW25113_RS19230	-	50	FALSE	TRUE	FALSE		Termination	5.2e-08	2.65e-07	-0.75	-1.04	-0.75	-0.29
HL_event	0.0022	0.00428	-0.25	3871526	gyrB	BW25113_RS19230	-	50	FALSE	FALSE	FALSE		Termination	0.0138	0.0228	-0.25	-0.49	-0.25	-0.24
HL_event	0.00048	0.00107	-1.14	3868151	dgoR	BW25113_RS19205	-	200	FALSE	TRUE	TRUE		HL_event	0.00048	0.00111	-1.14	NA	NA	NA
HL_event	3.56e-07	1.37e-06	-1.23	3859726			-	250	FALSE	FALSE	FALSE		iTSS_II	9.56e-16	1.6e-14	-1.23	1.44	-1.55	2.99
HL_event	8.33e-05	0.000214	1.32	3844426	ilvN	BW25113_RS19065	-	50	FALSE	FALSE	FALSE		Termination	1.17e-19	3.54e-18	1.32	-0.49	1.32	-1.81
HL_event	1.37e-05	4.08e-05	-1.03	3844126			-	50	FALSE	FALSE	FALSE		Termination	2.41e-06	8.94e-06	-1.03	-1.72	-1.03	-0.7
HL_event	1.25e-09	7.06e-09	0.49	3799376	rfaG	BW25113_RS18855	-	50	FALSE	FALSE	FALSE		Termination	3.65e-07	1.59e-06	0.49	0.04	0.49	-0.45
HL_event	0.235	0.289	-0.11	3795726	waaO	BW25113_RS18835	-	50	FALSE	FALSE	FALSE		iTSS_II	0.488	0.537	-0.11	0.04	-0.11	0.16
HL_event	0.53	0.585	-0.06	3794076	rfaY	BW25113_RS18825	-	50	FALSE	FALSE	FALSE		Termination	0.465	0.514	-0.06	-0.18	-0.06	-0.12
HL_event	2.95e-12	2.29e-11	1.16	3791551			-	200	FALSE	FALSE	FALSE		Termination	4.49e-15	6.81e-14	1.16	-0.59	1.16	-1.75
HL_event	0.483	0.539	-0.13	3791126			-	50	FALSE	FALSE	FALSE		Termination	0.372	0.424	-0.13	-0.42	-0.13	-0.29
HL_event	1.13e-12	9.14e-12	2.45	3786026			-	250	FALSE	FALSE	FALSE		iTSS_II	3.61e-19	9.9e-18	2.45	3.05	2.45	0.6
HL_event	0.000213	0.000508	-0.26	3785476	kbl	BW25113_RS18785	-	50	FALSE	FALSE	FALSE		Termination	0.00127	0.00267	-0.26	-0.66	-0.26	-0.5
HL_event	0.329	0.387	-0.05	3785076	kbl	BW25113_RS18785	-	50	FALSE	FALSE	FALSE		iTSS_II	0.319	0.37	-0.05	0.37	-0.05	0.42
HL_event	4.9e-10	2.96e-09	0.94	3777826			-	50	FALSE	FALSE	FALSE		Termination	9.81e-07	3.98e-06	0.94	0.09	0.84	-0.74
HL_event	0.403	0.462	-0.07	3777176	secB	BW25113_RS18745	-	50	FALSE	FALSE	FALSE		Termination	0.0217	0.034	-0.07	-0.41	-0.15	-0.26
HL_event	1.77e-05	5.16e-05	-1.11	3775526	cysE	BW25113_RS18735	-	50	FALSE	TRUE	FALSE		Termination	1.45e-05	4.68e-05	-1.11	-1.83	-1.11	-0.72
HL_event	0.000812	0.00172	-1.2	3769551	BW25113_RS18705	BW25113_RS18705	-	100	FALSE	FALSE	TRUE		HL_event	0.000812	0.00178	-1.2	NA	NA	NA
HL_event	5.18e-05	0.000139	-3.58	3769301			-	100	FALSE	FALSE	FALSE		iTSS_II	7.91e-09	4.69e-08	NA	-2.82	-3.58	0.47
HL_event	6.51e-11	4.38e-10	0.71	3753176	selB	BW25113_RS18640	-	50	FALSE	FALSE	FALSE		Termination	1.69e-08	9.41e-08	0.71	0.04	0.65	-0.61
HL_event	0.00383	0.0071	2.53	3722851	xylA	BW25113_RS18505	-	100	FALSE	FALSE	TRUE		HL_event	0.00383	0.00725	2.53	NA	NA	NA
HL_event	0.0422	0.0629	-0.31	3717576	glyS	BW25113_RS18470	-	50	FALSE	FALSE	FALSE		Termination	0.0661	0.0937	-0.31	-0.31	-0.31	0
HL_event	0.0476	0.07	-0.13	3716926	glyS	BW25113_RS18470	-	50	FALSE	FALSE	FALSE		iTSS_II	0.0766	0.107	-0.13	0	-0.13	0.13
HL_event	0.000466	0.00104	0.61	3715726	glyS	BW25113_RS18470	-	50	FALSE	FALSE	FALSE		iTSS_II	1.62e-09	1.09e-08	0.61	1.04	0.61	0.43
HL_event	0.106	0.143	1	3693476			-	50	FALSE	FALSE	FALSE		Termination	0.0305	0.0467	1	-0.98	1	-1.98
HL_event	2.07e-16	2.6e-15	-0.79	3675426			-	50	FALSE	FALSE	FALSE		Termination	2.32e-18	5.71e-17	-0.79	-4.09	-0.79	-3.3
HL_event	0.00184	0.00363	-1.25	3662301	ccp	BW25113_RS18235	-	100	FALSE	TRUE	FALSE		iTSS_II	0.0115	0.0194	-1.25	-0.64	-1.25	0.61
HL_event	0.000103	0.00026	-0.49	3580876	ugpQ	BW25113_RS17850	-	50	FALSE	FALSE	FALSE		iTSS_II	0.0412	0.0614	-0.49	-0.4	-0.49	0.09
HL_event	8.05e-31	4.4e-29	-2.16	3572151			-	300	FALSE	FALSE	TRUE		HL_event	8.05e-31	1.82e-28	-2.16	NA	NA	NA
HL_event	1.12e-07	4.67e-07	1.1	3570876	gntK	BW25113_RS17795	-	50	TRUE	FALSE	FALSE		Termination	3.24e-10	2.45e-09	1.1	-0.59	1.34	-1.93
HL_event	6.94e-08	3e-07	-0.58	3566726	glgB	BW25113_RS17775	-	50	FALSE	FALSE	FALSE		Termination	8.99e-06	3.02e-05	-0.58	-1.55	-0.42	-1.13
HL_event	5.44e-06	1.74e-05	0.94	3562551	glgC	BW25113_RS17765	-	100	TRUE	TRUE	FALSE		HL_event	5.44e-06	1.91e-05	0.94	NA	NA	NA
HL_event	0.154	0.199	-0.19	3561926	glgC	BW25113_RS17765	-	50	FALSE	FALSE	FALSE		Termination	0.245	0.294	-0.19	-0.27	-0.19	-0.09
HL_event	0.000295	0.000684	-0.83	3560926	glgA	BW25113_RS17760	-	50	FALSE	TRUE	FALSE		iTSS_II	0.0042	0.00787	NA	-0.21	-0.83	0.39
HL_event	0.00723	0.0126	0.53	3560776	glgA	BW25113_RS17760	-	50	FALSE	FALSE	FALSE		Termination	0.139	0.18	0.53	0.08	0.53	-0.46
HL_event	2.27e-13	2.02e-12	-0.89	3560151	glgA	BW25113_RS17760	-	200	FALSE	TRUE	FALSE		HL_event	2.27e-13	2.67e-12	-0.89	NA	NA	NA
HL_event	0.222	0.275	0.2	3557776	glgP	BW25113_RS17755	-	50	FALSE	FALSE	FALSE		Termination	0.224	0.273	0.2	0.1	0.2	-0.1
HL_event	0.266	0.322	-0.09	3545626	malP	BW25113_RS17705	-	50	FALSE	FALSE	FALSE		Termination	0.0127	0.0211	-0.09	-0.86	-0.09	-0.77
HL_event	5.21e-16	6.16e-15	-0.56	3543276	malQ	BW25113_RS17700	-	50	FALSE	FALSE	FALSE		Termination	7.24e-17	1.4e-15	-0.56	-0.74	-0.56	-0.17
HL_event	3.03e-12	2.35e-11	-1.01	3529126	envZ	BW25113_RS17640	-	50	TRUE	TRUE	TRUE		Termination	1.03e-11	9.65e-11	-1.01	-1.41	-1.01	-0.39
HL_event	0.877	0.898	0.02	3528576	envZ	BW25113_RS17640	-	50	FALSE	FALSE	FALSE		Termination	0.212	0.26	0.02	-0.37	0.02	-0.39
HL_event	0.391	0.45	-0.12	3508976	dam	BW25113_RS17550	-	50	FALSE	FALSE	FALSE		Termination	0.0119	0.02	-0.12	-1.23	-0.1	-1.13
HL_event	1.81e-13	1.64e-12	2.38	3508426			-	150	FALSE	FALSE	TRUE		HL_event	1.81e-13	2.17e-12	2.38	NA	NA	NA
HL_event	1.23e-06	4.37e-06	-0.75	3507826	rpe	BW25113_RS17545	-	50	FALSE	FALSE	FALSE		iTSS_II	2.09e-06	7.86e-06	-0.75	-0.59	-0.75	0.16
HL_event	0.0128	0.0212	-0.45	3507426	gph	BW25113_RS17540	-	50	FALSE	FALSE	FALSE		iTSS_II	0.0121	0.0203	-0.45	0.26	-0.45	0.7
HL_event	0.527	0.582	0.09	3507126	gph	BW25113_RS17540	-	50	FALSE	FALSE	FALSE		iTSS_II	0.0529	0.0765	0.09	0.86	0.09	0.77
HL_event	0.307	0.364	-0.18	3506426	trpS	BW25113_RS17535	-	50	FALSE	FALSE	FALSE		iTSS_II	0.543	0.589	-0.18	-0.15	-0.18	0.02
HL_event	0.00386	0.00715	0.62	3506076	trpS	BW25113_RS17535	-	50	FALSE	FALSE	FALSE		Termination	0.01	0.0172	0.62	0.19	0.62	-0.42
HL_event	6.84e-15	7.2e-14	1.43	3484926	BW25113_RS17430	BW25113_RS17430	-	50	FALSE	FALSE	FALSE		Termination	5.5e-11	4.68e-10	1.43	-2.39	1.43	-3.81
HL_event	1.7e-05	4.97e-05	-2.73	3478701			-	100	FALSE	FALSE	FALSE		iTSS_II	0.00332	0.00638	NA	-1.84	-2.73	1.12
HL_event	0.0711	0.101	0.87	3472226	kefB	BW25113_RS17365	-	50	TRUE	FALSE	FALSE		iTSS_II	0.0304	0.0465	0.87	2.86	0.87	1.99
HL_event	5.27e-25	1.6e-23	-1.42	3469876			-	150	FALSE	FALSE	FALSE		Termination	2.55e-27	2.72e-25	-1.42	-2.05	-1.33	-0.72
HL_event	0.0672	0.0958	0.97	3468076	tusB	BW25113_RS17325	-	50	FALSE	FALSE	FALSE		iTSS_II	0.00161	0.00329	0.97	5	0.93	4.07
HL_event	1.35e-06	4.75e-06	-0.26	3466726	fusA	BW25113_RS17310	-	50	FALSE	FALSE	FALSE		iTSS_II	1.2e-07	5.72e-07	-0.26	-0.05	-0.26	0.22
HL_event	4.47e-05	0.000121	0.19	3464826	fusA	BW25113_RS17310	-	50	FALSE	FALSE	FALSE		iTSS_II	1.67e-05	5.32e-05	0.19	0.29	0.19	0.11
HL_event	0.00229	0.00444	-2.23	3460376			-	250	FALSE	FALSE	FALSE		iTSS_II	0.00453	0.00838	-2.23	0.25	-2.23	2.48
HL_event	1.43e-09	8e-09	3.14	3460026	bfr	BW25113_RS17290	-	50	FALSE	FALSE	FALSE		Termination	3.73e-09	2.36e-08	3.14	0.27	3.14	-2.86
HL_event	1.29e-05	3.86e-05	-0.27	3445276	rplD	BW25113_RS17205	-	50	FALSE	FALSE	FALSE		Termination	0.0212	0.0334	-0.27	-0.52	-0.27	-0.25
HL_event	4.16e-08	1.86e-07	-0.37	3444476	rplB	BW25113_RS17195	-	50	FALSE	FALSE	FALSE		Termination	3.42e-07	1.5e-06	-0.37	-0.4	-0.37	-0.04
HL_event	0.204	0.255	-0.17	3443926	rplB	BW25113_RS17195	-	50	FALSE	FALSE	FALSE		iTSS_II	0.378	0.43	-0.17	0.37	-0.17	0.54
HL_event	0.000603	0.00131	0.18	3442726	rpsC	BW25113_RS17180	-	50	FALSE	FALSE	FALSE		Termination	0.00285	0.00555	0.18	-0.01	0.18	-0.19
HL_event	1.17e-13	1.07e-12	-0.88	3441576			-	50	FALSE	FALSE	FALSE		iTSS_II	1.39e-06	5.41e-06	-0.88	-0.37	-0.88	0.51
HL_event	4.39e-11	3.01e-10	-0.57	3440676	rplE	BW25113_RS17150	-	50	FALSE	FALSE	FALSE		iTSS_II	3.55e-18	8.41e-17	-0.57	-0.18	-0.57	0.39
HL_event	0.134	0.176	-0.04	3438576	rpsE	BW25113_RS17125	-	50	FALSE	FALSE	FALSE		Termination	0.666	0.704	-0.04	-0.23	-0.04	-0.19
HL_event	0.0678	0.0964	-0.13	3438226	rpsE	BW25113_RS17125	-	50	FALSE	FALSE	FALSE		iTSS_II	0.237	0.286	-0.13	0.24	-0.13	0.37
HL_event	0.00457	0.0083	-0.14	3435576	rpsM	BW25113_RS17100	-	50	FALSE	FALSE	FALSE		Termination	0.131	0.171	-0.14	-0.47	-0.14	-0.32
HL_event	0.852	0.877	0.05	3432876			-	150	FALSE	FALSE	FALSE		Termination	6.18e-05	0.000175	0.05	-8	0.05	-8.04
HL_event	0.000524	0.00116	2.12	3432501	BW25113_RS17075	BW25113_RS17075	-	100	FALSE	FALSE	TRUE		HL_event	0.000524	0.0012	2.12	NA	NA	NA
HL_event	0.00364	0.00679	-0.96	3432226	zntR	BW25113_RS17070	-	50	FALSE	TRUE	FALSE		iTSS_II	0.0306	0.0468	-0.96	-0.32	-0.96	0.58
HL_event	0.0429	0.0639	2.35	3432001	BW25113_RS17065	BW25113_RS17065	-	200	FALSE	FALSE	FALSE		HL_event	0.0429	0.0637	2.35	NA	NA	NA
HL_event	1.11e-08	5.46e-08	0.75	3424826	BW25113_RS17025	BW25113_RS17025	-	50	FALSE	FALSE	FALSE		Termination	6.59e-09	3.98e-08	0.75	-1.12	0.75	-1.86
HL_event	1.68e-08	8e-08	2.36	3422176			-	50	FALSE	FALSE	FALSE		Termination	0.00143	0.00296	2.36	1.55	2.33	-0.78
HL_event	5.19e-29	2.36e-27	-1.51	3422076			-	50	FALSE	FALSE	FALSE		Termination	3.62e-06	1.3e-05	-1.51	-3.69	-1.33	-2.36
HL_event	1.82e-06	6.23e-06	1.28	3420126			-	50	FALSE	FALSE	TRUE		iTSS_II	0.0923	0.125	NA	1.69	1.66	0.1
HL_event	0.17	0.217	1.56	3416926			-	250	FALSE	FALSE	FALSE		iTSS_II	0.0156	0.0254	1.56	-0.81	1.56	0.17
HL_event	1.96e-14	1.97e-13	-0.58	3393176	mreC	BW25113_RS16840	-	50	FALSE	FALSE	FALSE		Termination	8.12e-18	1.86e-16	-0.58	-1.62	-0.58	-1.04
HL_event	0.319	0.376	-0.07	3389876	rng	BW25113_RS16825	-	50	FALSE	FALSE	FALSE		Termination	0.197	0.244	-0.07	-0.44	-0.13	-0.31
HL_event	0.0413	0.0617	0.96	3385651			-	100	FALSE	FALSE	FALSE		HL_event	0.0413	0.0615	0.96	NA	NA	NA
HL_event	0.0312	0.0477	-1.08	3385326	tldD	BW25113_RS16815	-	50	FALSE	FALSE	FALSE		iTSS_II	1.59e-06	6.12e-06	-1.08	-0.7	-1.08	0.39
HL_event	1.67e-08	7.97e-08	1.87	3372076			-	50	FALSE	FALSE	FALSE		iTSS_II	1.44e-17	3.11e-16	1.87	4.76	1.87	2.89
HL_event	7.99e-26	2.71e-24	-0.67	3370976			-	250	FALSE	FALSE	FALSE		Termination	1.23e-26	1.12e-24	-0.67	-3.37	-0.67	-2.7
HL_event	5.86e-06	1.86e-05	3.3	3366951			-	100	FALSE	FALSE	FALSE		iTSS_II	1.8e-15	2.86e-14	3.3	3.83	3.3	0.53
HL_event	0.438	0.496	-0.06	3365026	nanT	BW25113_RS16715	-	50	FALSE	FALSE	FALSE		Termination	0.00207	0.00415	-0.06	-0.57	-0.06	-0.51
HL_event	0.00267	0.00512	0.28	3363176	BW25113_RS16705	BW25113_RS16705	-	50	FALSE	FALSE	FALSE		Termination	0.0147	0.0241	0.28	-0.71	0.28	-0.98
HL_event	5.52e-06	1.76e-05	-0.78	3362776	BW25113_RS16700	BW25113_RS16700	-	50	FALSE	FALSE	FALSE		iTSS_II	0.000379	0.000899	-0.78	0.7	-0.78	1.48
HL_event	1.61e-08	7.73e-08	2.44	3344476	arcB	BW25113_RS16635	-	50	FALSE	TRUE	FALSE		Termination	3.67e-21	1.42e-19	2.44	0.61	2.44	-1.81
HL_event	4.83e-08	2.14e-07	1.33	3343776	elbB	BW25113_RS16630	-	50	FALSE	FALSE	FALSE		Termination	8.62e-08	4.22e-07	1.33	0.7	1.33	-0.62
HL_event	0.000189	0.000453	-0.49	3343576	elbB	BW25113_RS16630	-	50	FALSE	FALSE	FALSE		Termination	0.00334	0.00641	-0.49	-0.7	-0.49	-0.21
HL_event	0.00341	0.00639	-0.82	3343226	elbB	BW25113_RS16630	-	50	FALSE	FALSE	FALSE		iTSS_II	0.00769	0.0135	-0.82	-0.53	-0.82	0.3
HL_event	0.0216	0.0339	-1.65	3343026	mtgA	BW25113_RS16625	-	150	TRUE	TRUE	TRUE		HL_event	0.0216	0.0339	-1.65	NA	NA	NA
HL_event	0.52	0.575	-0.06	3331776	mlaD	BW25113_RS16550	-	50	FALSE	FALSE	FALSE		iTSS_II	0.368	0.42	-0.06	0.37	-0.06	0.43
HL_event	1.02e-07	4.28e-07	0.7	3331276	mlaD	BW25113_RS16550	-	50	FALSE	FALSE	FALSE		Termination	6.79e-08	3.4e-07	0.7	0.56	0.72	-0.16
HL_event	2.48e-08	1.15e-07	-0.85	3326126			-	50	FALSE	FALSE	FALSE		Termination	7.34e-21	2.74e-19	NA	-4.83	-0.85	-4.07
HL_event	3.07e-11	2.15e-10	0.39	3319876	ftsH	BW25113_RS16475	-	50	FALSE	FALSE	FALSE		Termination	3.25e-07	1.44e-06	0.39	0.04	0.37	-0.32
HL_event	0.0458	0.0678	-0.31	3318176	folP	BW25113_RS16470	-	50	FALSE	FALSE	FALSE		Termination	8.22e-07	3.38e-06	-0.31	-3.95	-0.31	-3.64
HL_event	1.15e-06	4.1e-06	0.61	3317326	glmM	BW25113_RS16465	-	50	FALSE	FALSE	FALSE		Termination	0.00068	0.00152	0.61	0.03	0.58	-0.55
HL_event	0.000519	0.00115	-0.32	3316776	glmM	BW25113_RS16465	-	50	FALSE	FALSE	FALSE		Termination	0.00297	0.00576	-0.32	-0.71	-0.32	-0.39
HL_event	4.6e-15	4.94e-14	0.42	3309676	nusA	BW25113_RS16430	-	50	FALSE	FALSE	FALSE		iTSS_II	2.47e-23	1.28e-21	NA	0.93	0.42	0.57
HL_event	5.8e-05	0.000154	-0.19	3306976	infB	BW25113_RS16425	-	50	FALSE	FALSE	FALSE		iTSS_II	5.84e-05	0.000166	-0.19	0.02	-0.19	0.22
HL_event	0.000512	0.00113	-0.65	3306176	rbfA	BW25113_RS16420	-	50	FALSE	FALSE	FALSE		Termination	3.33e-07	1.46e-06	-0.65	-0.66	-0.65	0
HL_event	1.86e-20	3.6e-19	0.37	3301276	yrbN	BW25113_RS25280	-	50	FALSE	FALSE	FALSE		Termination	1.05e-18	2.71e-17	0.37	-0.64	0.37	-1.01
HL_event	3.79e-16	4.57e-15	-2.39	3293551			-	100	FALSE	FALSE	TRUE		Termination	7.56e-14	9.58e-13	-2.39	-2.54	-2.42	-0.11
HL_event	2.98e-05	8.42e-05	4.62	3263901			-	100	FALSE	FALSE	TRUE		HL_event	2.98e-05	9.14e-05	4.62	NA	NA	NA
HL_event	0.46	0.517	-0.35	3263676			-	50	FALSE	FALSE	FALSE		iTSS_II	0.471	0.52	NA	0.67	-0.6	1.58
HL_event	0.00181	0.00357	4.39	3259426			-	150	FALSE	FALSE	TRUE		HL_event	0.00181	0.00367	4.39	NA	NA	NA
HL_event	0.0324	0.0493	-0.31	3259151	tdcB	BW25113_RS16175	-	100	FALSE	FALSE	FALSE		HL_event	0.0324	0.0492	-0.31	NA	NA	NA
HL_event	0.00101	0.00209	-0.36	3258876	tdcB	BW25113_RS16175	-	50	FALSE	FALSE	FALSE		Termination	0.00266	0.00522	NA	-0.37	-0.36	-0.03
HL_event	7.85e-05	0.000203	0.47	3258576	tdcB	BW25113_RS16175	-	50	FALSE	FALSE	FALSE		Termination	0.000334	0.000802	0.47	-0.25	0.47	-0.66
HL_event	5.29e-06	1.69e-05	-0.47	3258076	tdcC	BW25113_RS16170	-	150	FALSE	FALSE	FALSE		Termination	1.07e-05	3.54e-05	-0.47	-0.73	-0.47	-0.29
HL_event	0.0561	0.0814	-0.29	3257226	tdcC	BW25113_RS16170	-	50	FALSE	FALSE	FALSE		iTSS_II	0.0902	0.123	-0.29	0.22	-0.29	0.58
HL_event	2.58e-05	7.36e-05	1.6	3249976	BW25113_RS16140	BW25113_RS16140	-	50	FALSE	FALSE	FALSE		Termination	9.58e-13	1.02e-11	1.6	-0.6	1.6	-2.2
HL_event	0.423	0.482	0.17	3237926	uxaC	BW25113_RS16060	-	50	FALSE	FALSE	FALSE		Termination	0.0653	0.0928	0.17	-1.24	0.17	-1.41
HL_event	1.81e-08	8.57e-08	-1.13	3236101	BW25113_RS16055	BW25113_RS16055	-	100	FALSE	TRUE	FALSE		iTSS_II	5.83e-08	2.95e-07	-1.13	-0.19	-1.13	0.94
HL_event	0.00533	0.00954	1.3	3227451	higA	BW25113_RS16005	-	100	FALSE	FALSE	FALSE		Termination	1.06e-06	4.28e-06	1.3	-0.37	1.3	-1.71
HL_event	0.163	0.209	-0.14	3209526	nfeF	BW25113_RS15945	-	50	FALSE	FALSE	FALSE		Termination	0.391	0.443	-0.14	-0.2	-0.14	-0.06
HL_event	0.000104	0.000262	-0.34	3192276	glnE	BW25113_RS15855	-	50	FALSE	FALSE	FALSE		Termination	2.74e-05	8.45e-05	-0.34	-0.4	-0.34	-0.06
HL_event	0.00146	0.00293	-0.48	3189826	hldE	BW25113_RS15850	-	50	FALSE	FALSE	FALSE		Termination	0.000817	0.00179	-0.48	-1.01	-0.48	-0.53
HL_event	1.22e-09	6.92e-09	-0.91	3170376	BW25113_RS15740	BW25113_RS15740	-	50	FALSE	TRUE	FALSE		iTSS_II	2.57e-15	4.04e-14	-0.91	1.97	-0.91	2.88
HL_event	0.833	0.862	0.01	3168626	parE	BW25113_RS15725	-	50	FALSE	FALSE	FALSE		Termination	0.0112	0.019	0.01	-0.8	0.01	-0.81
HL_event	0.000137	0.000337	-3.53	3162576	BW25113_RS15690	BW25113_RS15690	-	50	FALSE	FALSE	FALSE		iTSS_II	0.00116	0.00245	-3.53	-1.42	-3.53	2.12
HL_event	0.000819	0.00173	-0.73	3161051	BW25113_RS15675	BW25113_RS15675	-	100	FALSE	FALSE	FALSE		iTSS_II	2.31e-05	7.19e-05	-0.73	-0.6	-0.73	0.07
HL_event	0.162	0.208	-0.38	3160076	BW25113_RS15675	BW25113_RS15675	-	50	FALSE	FALSE	FALSE		Termination	0.0866	0.119	-0.38	-0.55	-0.38	-0.17
HL_event	0.0207	0.0327	-0.29	3154976	ftsP	BW25113_RS15660	-	50	FALSE	FALSE	FALSE		Termination	0.0594	0.0853	-0.29	-0.43	-0.29	-0.13
HL_event	0.00452	0.00823	-0.22	3138276	hybA	BW25113_RS15560	-	50	FALSE	FALSE	FALSE		Termination	0.000301	0.000731	-0.22	-0.75	-0.22	-0.53
HL_event	2.91e-06	9.61e-06	0.49	3136276	hybC	BW25113_RS15550	-	50	FALSE	FALSE	FALSE		Termination	2.16e-05	6.75e-05	0.49	-0.15	0.49	-0.64
HL_event	0.00896	0.0154	-0.43	3134526	BW25113_RS15545	BW25113_RS15545	-	50	FALSE	FALSE	FALSE		iTSS_II	0.0302	0.0463	-0.43	0.52	-0.43	0.95
HL_event	0.736	0.777	0.08	3134026	hybE	BW25113_RS15540	-	50	FALSE	FALSE	FALSE		Termination	0.922	0.933	0.08	-0.2	0.08	-0.27
HL_event	0.149	0.194	-0.38	3133826	hybE	BW25113_RS15540	-	50	FALSE	FALSE	FALSE		iTSS_II	0.252	0.302	-0.38	0.37	-0.38	0.75
HL_event	0.991	0.993	0	3130176	gss	BW25113_RS15520	-	50	FALSE	FALSE	FALSE		iTSS_II	0.801	0.83	0	0.27	0	0.27
HL_event	0.359	0.418	-0.1	3110026	sslE	BW25113_RS15440	-	50	FALSE	FALSE	FALSE		Termination	0.399	0.451	-0.1	-0.14	-0.1	-0.04
HL_event	5.1e-09	2.65e-08	2.33	3095476	BW25113_RS15370	BW25113_RS15370	-	50	TRUE	FALSE	FALSE		Termination	7.4e-13	8.03e-12	2.33	1.59	2.33	-0.75
HL_event	6.07e-07	2.24e-06	-1.03	3094976	BW25113_RS15360	BW25113_RS15360	-	50	FALSE	FALSE	FALSE		Termination	4.5e-11	3.87e-10	-1.03	-2.53	-1.03	-1.56
HL_event	0.427	0.486	0.22	3094151			-	200	FALSE	FALSE	FALSE		iTSS_II	0.00179	0.00363	0.22	1.37	0.22	1.15
HL_event	0.000225	0.000535	0.7	3079426			-	50	FALSE	FALSE	FALSE		Termination	4.62e-09	2.88e-08	0.7	-0.69	0.7	-1.39
HL_event	0.00227	0.00441	0.59	3077276			-	50	FALSE	FALSE	FALSE		Termination	4.38e-10	3.25e-09	0.59	0.38	0.59	-0.2
HL_event	3.92e-05	0.000108	0.71	3077076	speB	BW25113_RS15255	-	50	FALSE	FALSE	FALSE		Termination	6.79e-05	0.000191	0.71	-0.61	0.71	-1.32
HL_event	0.00862	0.0148	-0.26	3076826	speB	BW25113_RS15255	-	50	FALSE	FALSE	FALSE		Termination	0.0204	0.0324	-0.26	-0.86	-0.26	-0.72
HL_event	0.0162	0.0262	-1.12	3076276	speB	BW25113_RS15255	-	50	FALSE	FALSE	FALSE		iTSS_II	0.000546	0.00125	-1.12	0.03	-1.12	1.15
HL_event	0.000223	0.00053	1.87	3065976	pgk	BW25113_RS15205	-	50	TRUE	FALSE	FALSE		Termination	1.7e-15	2.71e-14	1.87	1.65	2.17	-0.53
HL_event	0.782	0.818	0.04	3065626	pgk	BW25113_RS15205	-	50	FALSE	FALSE	FALSE		Termination	0.0726	0.102	0.04	-0.55	0.04	-0.59
HL_event	3.98e-08	1.79e-07	0.38	3064676			-	50	FALSE	FALSE	FALSE		Termination	1.23e-10	1e-09	0.38	0.2	0.38	-0.18
HL_event	0.0445	0.0661	-0.33	3064076	fbaA	BW25113_RS15200	-	50	FALSE	FALSE	FALSE		iTSS_II	0.00361	0.00688	-0.33	-0.1	-0.33	0.23
HL_event	0.0797	0.111	0.26	3063926	fbaA	BW25113_RS15200	-	50	FALSE	FALSE	FALSE		Termination	0.0314	0.0478	0.26	0.17	0.27	-0.11
HL_event	2.6e-16	3.18e-15	-3.3	3062201			-	200	FALSE	FALSE	FALSE		iTSS_II	9.61e-19	2.51e-17	NA	-1.82	-3.3	1.6
HL_event	1.92e-13	1.73e-12	1.97	3061426	BW25113_RS15185	BW25113_RS15185	-	50	FALSE	FALSE	FALSE		iTSS_II	2.6e-14	3.52e-13	1.97	2.21	1.97	0.25
HL_event	4.2e-05	0.000115	-2.49	3060676			-	50	FALSE	FALSE	FALSE		Termination	3.38e-07	1.48e-06	-2.49	-3.03	-2.49	-0.54
HL_event	7.1e-12	5.32e-11	-2.91	3051926			-	150	FALSE	FALSE	TRUE		Termination	6.29e-26	4.93e-24	-2.91	-3.22	-2.91	-0.31
HL_event	3.77e-10	2.31e-09	0.84	3048176	pepP	BW25113_RS15120	-	50	FALSE	FALSE	FALSE		Termination	7.44e-08	3.71e-07	0.84	-0.34	0.84	-1.18
HL_event	8.31e-09	4.14e-08	-0.64	3047176	pepP	BW25113_RS15120	-	50	FALSE	FALSE	FALSE		Termination	1.87e-10	1.49e-09	-0.64	-0.79	-0.64	-0.15
HL_event	8.78e-05	0.000225	-0.36	3045776	ubiH	BW25113_RS15115	-	50	FALSE	FALSE	FALSE		Termination	3.7e-05	0.000111	-0.36	-0.63	-0.36	-0.27
HL_event	0.0964	0.132	-0.18	3043126	gcvT	BW25113_RS15105	-	50	FALSE	FALSE	FALSE		iTSS_II	0.12	0.158	-0.18	-0.09	-0.18	0.09
HL_event	7.95e-06	2.47e-05	0.7	3042726	gcvH	BW25113_RS15100	-	50	FALSE	FALSE	FALSE		Termination	5.41e-05	0.000155	0.7	0.46	0.7	-0.25
HL_event	4.51e-07	1.7e-06	-1.24	3042476			-	50	TRUE	FALSE	TRUE		Termination	6.05e-10	4.35e-09	-1.24	-1.23	-1.07	-0.16
HL_event	3.32e-05	9.3e-05	-1.78	3036576			-	150	FALSE	FALSE	FALSE		iTSS_II	1.84e-06	7e-06	-1.78	0.63	-1.61	2.24
HL_event	0.494	0.55	-0.06	3030876	recJ	BW25113_RS15040	-	150	FALSE	FALSE	FALSE		HL_event	0.494	0.542	-0.06	NA	NA	NA
HL_event	0.0038	0.00706	0.29	2998076	BW25113_RS14920	BW25113_RS14920	-	50	FALSE	FALSE	FALSE		Termination	0.00501	0.00918	0.29	-0.49	0.29	-0.78
HL_event	4.54e-05	0.000123	3.65	2977551			-	200	FALSE	FALSE	FALSE		Termination	1.27e-08	7.26e-08	3.65	-0.91	3.56	-4.47
HL_event	9.84e-06	3e-05	1.01	2966876	lplT	BW25113_RS14750	-	50	FALSE	TRUE	FALSE		Termination	5.48e-10	4.01e-09	NA	-0.31	1.01	-1.35
HL_event	0.666	0.713	-0.1	2958826	lgt	BW25113_RS14705	-	50	FALSE	FALSE	FALSE		iTSS_II	0.151	0.194	-0.1	1.39	-0.1	1.49
HL_event	0.00811	0.014	0.38	2951926	ptrA	BW25113_RS14670	-	50	FALSE	FALSE	FALSE		Termination	0.00883	0.0153	0.38	-0.14	0.38	-0.52
HL_event	0.00761	0.0132	-0.85	2949276	BW25113_RS14665	BW25113_RS14665	-	50	FALSE	FALSE	FALSE		Termination	0.0466	0.0684	-0.85	-1.31	-0.85	-0.46
HL_event	2.34e-06	7.85e-06	3.33	2941001			-	100	FALSE	FALSE	TRUE		HL_event	2.34e-06	8.7e-06	3.33	NA	NA	NA
HL_event	8.48e-08	3.62e-07	0.85	2939376			-	50	FALSE	FALSE	FALSE		Termination	3.82e-07	1.65e-06	0.85	-0.27	0.85	-1.12
HL_event	0.00567	0.0101	0.72	2936201			-	100	FALSE	FALSE	FALSE		iTSS_II	0.00995	0.0171	NA	1.04	0.72	0.25
HL_event	0.000125	0.00031	-0.38	2925676	fucO	BW25113_RS14560	-	50	FALSE	FALSE	FALSE		iTSS_II	9.16e-05	0.000249	NA	0	-0.38	0.28
HL_event	0.00177	0.0035	0.39	2917951			-	200	FALSE	FALSE	FALSE		iTSS_II	6.98e-05	0.000196	0.39	4.42	0.39	4.03
HL_event	1.34e-06	4.72e-06	1.85	2916326	BW25113_RS14510	BW25113_RS14510	-	50	TRUE	FALSE	FALSE		Termination	3.21e-13	3.67e-12	1.85	1.27	1.85	-0.58
HL_event	9.43e-13	7.75e-12	0.75	2904326	mazF	BW25113_RS14470	-	50	FALSE	TRUE	FALSE		Termination	2.56e-18	6.18e-17	0.75	-0.57	0.75	-1.32
HL_event	4.31e-11	2.96e-10	1.04	2901151	eno	BW25113_RS14455	-	200	FALSE	TRUE	TRUE		HL_event	4.31e-11	3.74e-10	1.04	NA	NA	NA
HL_event	4.22e-12	3.24e-11	0.94	2883576	cysJ	BW25113_RS14380	-	50	FALSE	TRUE	FALSE		Termination	2.24e-11	2.04e-10	0.94	0.49	0.94	-0.45
HL_event	0.584	0.636	0.03	2882826	cysI	BW25113_RS14375	-	50	FALSE	FALSE	FALSE		Termination	0.0651	0.0925	0.03	-0.46	0.03	-0.49
HL_event	2.1e-07	8.44e-07	0.5	2881776	cysI	BW25113_RS14375	-	50	FALSE	FALSE	FALSE		Termination	7.34e-09	4.39e-08	0.5	0.02	0.5	-0.48
HL_event	0.846	0.872	-0.03	2867626	cysN	BW25113_RS14315	-	50	FALSE	FALSE	FALSE		Termination	0.925	0.935	-0.03	-0.1	-0.03	-0.07
HL_event	0.00201	0.00394	1.59	2865001	ispF	BW25113_RS14290	-	300	FALSE	TRUE	TRUE		HL_event	0.00201	0.00404	1.59	NA	NA	NA
HL_event	0.00424	0.00778	-1.17	2864676	ispF	BW25113_RS14290	-	50	FALSE	FALSE	FALSE		iTSS_II	4.56e-14	5.96e-13	NA	0.2	-1.17	1.44
HL_event	0.0532	0.0774	-0.17	2862476	pcm	BW25113_RS14275	-	50	FALSE	FALSE	FALSE		iTSS_II	0.136	0.177	-0.17	-0.05	-0.17	0.12
HL_event	0.000117	0.000292	0.66	2817876	mltB	BW25113_RS14060	-	50	FALSE	FALSE	FALSE		iTSS_II	8.38e-06	2.83e-05	0.66	0.97	0.66	0.31
HL_event	2.82e-06	9.35e-06	0.6	2817126	recA	BW25113_RS14050	-	50	FALSE	FALSE	FALSE		iTSS_II	5.83e-10	4.22e-09	0.6	2.23	0.6	1.63
HL_event	3.94e-05	0.000109	0.45	2813276	alaS	BW25113_RS14035	-	50	FALSE	FALSE	FALSE		iTSS_II	3.15e-11	2.78e-10	0.45	0.7	0.45	0.24
HL_event	0.18	0.228	0.41	2812676			-	50	FALSE	FALSE	FALSE		iTSS_II	0.0637	0.0909	0.41	0.45	0.41	0.04
HL_event	4.22e-13	3.6e-12	-2.17	2812276			-	50	FALSE	FALSE	FALSE		iTSS_II	0.000152	0.000394	-2.17	0.86	-2.3	3.16
HL_event	1.57e-10	1.01e-09	0.91	2810126	BW25113_RS13990	BW25113_RS13990	-	50	FALSE	TRUE	FALSE		Termination	4.54e-15	6.86e-14	0.91	0.38	1.07	-0.69
HL_event	0.16	0.206	0.32	2808626	gshA	BW25113_RS13985	-	50	FALSE	FALSE	FALSE		iTSS_II	0.0518	0.0751	0.32	0.5	0.32	0.18
HL_event	0.00289	0.00548	-0.68	2807776	luxS	BW25113_RS13980	-	50	FALSE	FALSE	FALSE		iTSS_II	0.00619	0.0111	-0.68	0.32	-0.55	0.87
HL_event	0.00287	0.00545	-2.3	2749126			-	50	FALSE	FALSE	FALSE		iTSS_II	0.021	0.0331	-2.3	1.5	-2.3	3.8
HL_event	0.00011	0.000276	0.74	2739876	ffh	BW25113_RS13625	-	50	FALSE	FALSE	FALSE		Termination	4.88e-14	6.33e-13	0.74	0.66	0.79	-0.12
HL_event	1.02e-05	3.1e-05	0.53	2739476	rpsP	BW25113_RS13620	-	50	FALSE	FALSE	FALSE		Termination	0.00135	0.00282	0.53	0.14	0.67	-0.53
HL_event	2.31e-07	9.22e-07	-1.62	2737426			-	150	FALSE	FALSE	FALSE		Termination	3.06e-13	3.52e-12	-1.62	-7.24	-1.62	-5.62
HL_event	2.06e-19	3.57e-18	1.79	2727551			-	200	FALSE	FALSE	TRUE		HL_event	2.06e-19	6.08e-18	1.79	NA	NA	NA
HL_event	0.648	0.697	-0.03	2725326	clpB	BW25113_RS13540	-	50	FALSE	FALSE	FALSE		iTSS_II	0.881	0.898	-0.03	0.06	-0.03	0.08
HL_event	0.00122	0.00249	2.01	2724576			-	50	FALSE	FALSE	FALSE		Termination	0.000771	0.0017	2.01	1.88	2.44	-0.56
HL_event	1.58e-12	1.26e-11	-1.49	2724476			-	50	FALSE	FALSE	FALSE		Termination	8.59e-10	6.04e-09	-1.49	-3.7	-1.23	-2.47
HL_event	0.0004	0.000903	1.44	2722526			-	50	FALSE	FALSE	FALSE		Termination	0.0815	0.112	NA	1.11	1.73	-0.79
HL_event	2.52e-09	1.37e-08	0.93	2702876	rpoE	BW25113_RS13425	-	50	FALSE	FALSE	FALSE		Termination	6.58e-09	3.98e-08	0.93	0.58	0.93	-0.35
HL_event	6.34e-10	3.73e-09	-0.7	2702026	rseB	BW25113_RS13415	-	50	FALSE	FALSE	FALSE		Termination	4.42e-14	5.79e-13	-0.7	-1.49	-0.7	-0.79
HL_event	0.552	0.606	-0.09	2700826	rseC	BW25113_RS13410	-	50	FALSE	FALSE	FALSE		Termination	0.0413	0.0615	-0.09	-0.93	-0.09	-0.84
HL_event	6e-18	9.02e-17	-0.61	2697576			-	50	FALSE	FALSE	FALSE		iTSS_II	1.43e-26	1.26e-24	-0.61	-0.48	-0.69	0.21
HL_event	2.24e-09	1.22e-08	1.87	2695076	pdxJ	BW25113_RS13380	-	50	FALSE	FALSE	FALSE		Termination	9.47e-11	7.82e-10	1.87	0.78	1.65	-0.87
HL_event	0.0839	0.117	1.47	2684976			-	50	FALSE	FALSE	FALSE		iTSS_II	0.118	0.156	1.47	6.72	1.47	5.25
HL_event	0.00569	0.0101	1.88	2680826			-	50	FALSE	FALSE	FALSE		iTSS_II	0.0123	0.0206	1.88	3.17	1.88	1.29
HL_event	2.3e-27	9.22e-26	1.68	2655526			-	50	FALSE	FALSE	FALSE		Termination	4.26e-29	6.06e-27	1.68	1	1.68	-0.68
HL_event	7.01e-10	4.1e-09	0.47	2653776	iscS	BW25113_RS13195	-	50	FALSE	FALSE	FALSE		iTSS_II	3.24e-13	3.69e-12	0.47	0.72	0.47	0.26
HL_event	1.44e-15	1.63e-14	-0.84	2652876			-	50	FALSE	FALSE	FALSE		Termination	2.66e-22	1.23e-20	-0.84	-1.62	-0.84	-0.79
HL_event	0.0201	0.0319	0.22	2650676	hscA	BW25113_RS13175	-	50	FALSE	FALSE	FALSE		Termination	0.142	0.183	0.22	-1.2	-0.12	-1.09
HL_event	1.1e-07	4.6e-07	1.83	2649701	pepB	BW25113_RS13160	-	100	FALSE	FALSE	TRUE		HL_event	1.1e-07	5.29e-07	1.83	NA	NA	NA
HL_event	0.000473	0.00105	-0.35	2649376	pepB	BW25113_RS13160	-	50	FALSE	FALSE	FALSE		Termination	2.19e-07	1e-06	-0.35	-0.43	-0.35	-0.07
HL_event	1.76e-18	2.76e-17	-1.11	2648426			-	150	FALSE	FALSE	TRUE		HL_event	1.76e-18	4.42e-17	-1.11	NA	NA	NA
HL_event	1.29e-08	6.28e-08	0.53	2637676			-	50	FALSE	FALSE	FALSE		Termination	7.91e-12	7.52e-11	0.53	-1.56	0.53	-2.09
HL_event	1.22e-21	2.69e-20	-1.83	2636401			-	100	FALSE	FALSE	FALSE		iTSS_II	4.71e-21	1.79e-19	-1.83	-0.78	-1.83	1.05
HL_event	0.0126	0.0209	0.29	2635776	rodZ	BW25113_RS13125	-	50	FALSE	FALSE	FALSE		iTSS_II	0.00236	0.00468	0.29	0.57	0.29	0.28
HL_event	0.893	0.912	-0.01	2632876	hisS	BW25113_RS13115	-	50	FALSE	FALSE	FALSE		iTSS_II	0.887	0.903	-0.01	0.09	-0.01	0.1
HL_event	6.59e-10	3.87e-09	0.56	2631926	bamB	BW25113_RS13105	-	50	FALSE	FALSE	FALSE		Termination	7.92e-08	3.92e-07	0.56	0.33	0.53	-0.2
HL_event	0.783	0.819	0.02	2629876	der	BW25113_RS13100	-	50	FALSE	FALSE	FALSE		Termination	0.415	0.466	0.02	-0.32	-0.02	-0.3
HL_event	8.03e-06	2.49e-05	0.44	2625776	guaA	BW25113_RS13080	-	50	FALSE	FALSE	FALSE		iTSS_II	9.25e-11	7.66e-10	0.44	1.21	0.44	0.78
HL_event	2.43e-06	8.13e-06	-0.39	2613501	uraA	BW25113_RS13025	-	100	FALSE	FALSE	FALSE		Termination	6.37e-06	2.21e-05	-0.39	-2.96	-0.39	-2.58
HL_event	2.26e-06	7.6e-06	-0.52	2612926	uraA	BW25113_RS13025	-	50	FALSE	FALSE	FALSE		iTSS_II	2.19e-05	6.84e-05	-0.52	-0.1	-0.52	0.42
HL_event	1.25e-08	6.11e-08	-1.21	2612151	hda	BW25113_RS13020	-	100	FALSE	FALSE	FALSE		iTSS_II	6.35e-08	3.2e-07	-1.21	0.12	-1.21	1.34
HL_event	8.97e-07	3.26e-06	1.8	2590926	purC	BW25113_RS12915	-	50	FALSE	FALSE	FALSE		Termination	0.00149	0.00307	1.8	-0.19	1.49	-1.68
HL_event	0.257	0.313	-0.1	2590376	purC	BW25113_RS12915	-	50	FALSE	FALSE	FALSE		Termination	0.607	0.649	-0.1	-0.18	-0.1	-0.08
HL_event	0.233	0.287	-0.1	2570126	maeB	BW25113_RS12840	-	50	FALSE	FALSE	FALSE		iTSS_II	0.448	0.498	-0.1	-0.03	-0.1	0.07
HL_event	1.22e-09	6.92e-09	1.08	2544526	BW25113_RS12685	BW25113_RS12685	-	50	FALSE	FALSE	FALSE		Termination	3.81e-10	2.86e-09	1.08	0.33	1.08	-0.74
HL_event	0.363	0.422	-0.19	2543076	yfeX	BW25113_RS12680	-	50	FALSE	FALSE	FALSE		Termination	0.0139	0.0229	-0.19	-1.02	-0.19	-0.83
HL_event	3.39e-18	5.18e-17	-2.24	2537026			-	50	FALSE	FALSE	FALSE		iTSS_II	1.2e-35	4.61e-33	-2.24	-1.69	-2.24	0.55
HL_event	0.697	0.743	-0.05	2535026	cysW	BW25113_RS12640	-	50	FALSE	FALSE	FALSE		Termination	0.559	0.604	-0.05	-0.24	-0.05	-0.19
HL_event	7.4e-26	2.53e-24	1.68	2534226	cysW	BW25113_RS12640	-	50	FALSE	FALSE	FALSE		Termination	2.85e-19	8.08e-18	1.68	0.84	1.64	-0.81
HL_event	0.256	0.312	-0.17	2532226	cysM	BW25113_RS12630	-	50	FALSE	FALSE	FALSE		iTSS_II	0.285	0.336	-0.17	-0.24	-0.26	0.01
HL_event	3.69e-06	1.2e-05	1.14	2523526	ligA	BW25113_RS12580	-	50	FALSE	FALSE	FALSE		Termination	1.48e-10	1.2e-09	1.14	-1.92	1.1	-3.03
HL_event	0.182	0.23	-0.28	2522926	ligA	BW25113_RS12580	-	50	FALSE	FALSE	FALSE		iTSS_II	0.276	0.327	-0.28	-0.26	-0.28	0.02
HL_event	4.37e-11	3e-10	-1.39	2440976			-	50	FALSE	FALSE	FALSE		iTSS_II	9.95e-10	6.93e-09	-1.39	-0.07	-1.46	1.38
HL_event	0.117	0.156	-0.2	2430826	pdxB	BW25113_RS12115	-	50	FALSE	FALSE	FALSE		Termination	0.259	0.309	-0.2	-0.25	-0.2	-0.05
HL_event	1.44e-07	5.92e-07	-0.61	2428476	truA	BW25113_RS12105	-	50	FALSE	FALSE	FALSE		Termination	2.04e-07	9.42e-07	-0.61	-0.94	-0.61	-0.33
HL_event	0.000132	0.000326	-0.44	2427526			-	50	FALSE	FALSE	FALSE		iTSS_II	2.42e-07	1.1e-06	-0.44	2.64	-0.42	3.06
HL_event	8.53e-24	2.32e-22	-1.42	2422126			-	250	FALSE	FALSE	TRUE		HL_event	8.53e-24	4.61e-22	-1.42	NA	NA	NA
HL_event	8.73e-06	2.68e-05	2.58	2420226	hisJ	BW25113_RS12060	-	50	FALSE	FALSE	FALSE		Termination	2.73e-19	7.88e-18	2.58	-0.04	2.58	-2.62
HL_event	0.00107	0.0022	-0.69	2419826	hisJ	BW25113_RS12060	-	50	TRUE	FALSE	FALSE		iTSS_II	0.00638	0.0114	-0.69	0.29	-0.69	0.98
HL_event	5.07e-07	1.89e-06	-0.96	2412776	yfcE	BW25113_RS12015	-	50	FALSE	FALSE	FALSE		iTSS_II	9.42e-10	6.59e-09	NA	0.24	-0.96	1.14
HL_event	4.73e-06	1.52e-05	2.81	2406051	BW25113_RS11980	BW25113_RS11980	-	100	FALSE	FALSE	FALSE		Termination	9.74e-15	1.41e-13	2.81	1.88	2.81	-0.93
HL_event	0.000474	0.00105	-0.53	2405776	BW25113_RS11980	BW25113_RS11980	-	50	FALSE	FALSE	FALSE		iTSS_II	3.7e-06	1.33e-05	-0.53	-0.1	-0.53	0.42
HL_event	0.234	0.288	-0.14	2405226	hxpA	BW25113_RS11975	-	50	FALSE	FALSE	FALSE		Termination	0.0269	0.0416	-0.14	-0.67	-0.14	-0.53
HL_event	0.0967	0.132	-3.79	2404826	BW25113_RS11970	BW25113_RS11970	-	150	FALSE	FALSE	FALSE		iTSS_II	8.25e-06	2.79e-05	-3.79	-3.26	-3.79	0.53
HL_event	2.4e-05	6.87e-05	-0.27	2396976	nuoC	BW25113_RS11940	-	50	FALSE	FALSE	FALSE		Termination	4.75e-05	0.000138	-0.27	-0.33	-0.25	-0.09
HL_event	2.25e-06	7.57e-06	0.24	2395176	nuoE	BW25113_RS11935	-	50	FALSE	FALSE	FALSE		Termination	3.57e-05	0.000108	0.24	-0.13	0.22	-0.35
HL_event	1.24e-08	6.07e-08	-0.21	2391176	nuoG	BW25113_RS11925	-	50	FALSE	FALSE	FALSE		iTSS_II	4.4e-07	1.88e-06	-0.21	-0.17	-0.24	0.07
HL_event	0.415	0.474	-0.05	2386576			-	50	FALSE	FALSE	FALSE		Termination	0.00134	0.0028	-0.05	-0.51	-0.05	-0.47
HL_event	0.0134	0.0221	-0.15	2384776	nuoN	BW25113_RS11890	-	50	FALSE	FALSE	FALSE		iTSS_II	0.281	0.332	-0.15	0.49	-0.15	0.64
HL_event	0.00135	0.00273	0.39	2384626	nuoN	BW25113_RS11890	-	50	FALSE	FALSE	FALSE		Termination	0.112	0.149	0.39	-0.22	0.39	-0.61
HL_event	0.784	0.82	-0.03	2384126	nuoN	BW25113_RS11890	-	50	FALSE	FALSE	FALSE		Termination	0.951	0.958	-0.03	-0.04	-0.03	-0.01
HL_event	3.39e-06	1.11e-05	-0.78	2383451			-	100	FALSE	FALSE	FALSE		Termination	0.000346	0.000828	-0.78	-2.47	-0.78	-1.68
HL_event	2.03e-06	6.9e-06	0.85	2374526			-	150	FALSE	FALSE	FALSE		iTSS_II	0.000108	0.000289	0.85	1.57	0.85	0.64
HL_event	0.0575	0.0832	0.46	2371026	menH	BW25113_RS11825	-	50	FALSE	FALSE	FALSE		Termination	0.00123	0.00259	NA	-0.19	0.46	-0.67
HL_event	2.13e-16	2.67e-15	2.18	2370301			-	100	FALSE	FALSE	TRUE		HL_event	2.13e-16	3.95e-15	2.18	NA	NA	NA
HL_event	7.52e-07	2.75e-06	-0.42	2369476	menB	BW25113_RS11820	-	50	FALSE	FALSE	FALSE		iTSS_II	0.00105	0.00224	-0.42	0.2	-0.42	0.61
HL_event	2.65e-06	8.83e-06	-0.56	2369276	menC	BW25113_RS11815	-	50	FALSE	FALSE	FALSE		iTSS_II	1.04e-05	3.45e-05	-0.56	-0.48	-0.56	0.08
HL_event	4.18e-05	0.000115	-0.48	2368426	menE	BW25113_RS11810	-	50	TRUE	FALSE	FALSE		Termination	1.97e-05	6.19e-05	-0.48	-0.96	-0.48	-0.48
HL_event	0.118	0.157	-0.23	2367526	menE	BW25113_RS11810	-	50	FALSE	FALSE	FALSE		Termination	0.274	0.325	-0.23	-0.4	-0.23	-0.18
HL_event	1.06e-08	5.22e-08	-0.72	2357126			-	150	FALSE	FALSE	FALSE		Termination	1.55e-08	8.73e-08	-0.72	-0.75	-0.72	-0.03
HL_event	0.0684	0.0972	-0.41	2356476	BW25113_RS11750	BW25113_RS11750	-	50	FALSE	FALSE	FALSE		Termination	0.0115	0.0194	-0.41	-0.51	-0.41	-0.1
HL_event	0.00859	0.0148	-0.27	2345426	glpT	BW25113_RS11700	-	50	FALSE	FALSE	FALSE		Termination	0.00609	0.0109	-0.27	-0.61	-0.27	-0.34
HL_event	0.018	0.0288	-0.13	2330726	gyrA	BW25113_RS11650	-	50	FALSE	FALSE	FALSE		Termination	0.179	0.224	-0.13	-0.34	-0.13	-0.21
HL_event	1.75e-06	6.02e-06	-0.4	2305726	ompC	BW25113_RS11560	-	50	FALSE	FALSE	FALSE		iTSS_II	2.79e-07	1.24e-06	NA	-0.24	-0.4	0.09
HL_event	2.57e-13	2.27e-12	-4.44	2305076			-	150	FALSE	FALSE	FALSE		Termination	3.86e-27	3.8e-25	-4.44	-8.33	-4.44	-3.84
HL_event	1.38e-24	4e-23	1.51	2300301			-	200	FALSE	FALSE	FALSE		Termination	7.28e-24	3.99e-22	1.51	0.67	1.51	-0.84
HL_event	3.37e-08	1.53e-07	1.58	2296226	napA	BW25113_RS11510	-	50	FALSE	FALSE	FALSE		Termination	2.8e-10	2.14e-09	1.58	0.57	1.58	-1.01
HL_event	0.0026	0.00499	-0.36	2295676	napA	BW25113_RS11510	-	50	FALSE	FALSE	FALSE		Termination	2.32e-05	7.22e-05	-0.36	-1.1	-0.32	-0.78
HL_event	0.0775	0.109	0.53	2276251			-	100	FALSE	FALSE	FALSE		Termination	0.000259	0.000639	0.53	-1.19	0.53	-1.72
HL_event	1.57e-05	4.62e-05	0.19	2255226	fruK	BW25113_RS11315	-	50	FALSE	FALSE	FALSE		Termination	0.308	0.359	0.19	0.08	0.08	0
HL_event	1.42e-20	2.79e-19	3.35	2233976			-	150	FALSE	FALSE	TRUE		HL_event	1.42e-20	5.1e-19	3.35	NA	NA	NA
HL_event	2.56e-18	3.94e-17	-1.48	2232776			-	50	TRUE	FALSE	TRUE		iTSS_II	4.81e-24	2.72e-22	-1.48	-1.47	-1.48	0.04
HL_event	0.237	0.291	0.05	2231676	mglA	BW25113_RS11210	-	50	FALSE	FALSE	FALSE		Termination	0.0748	0.104	0.05	-0.49	0.05	-0.54
HL_event	8.89e-05	0.000227	-0.37	2230976	mglC	BW25113_RS11205	-	50	FALSE	FALSE	FALSE		iTSS_II	0.0116	0.0196	-0.37	-0.14	-0.3	0.16
HL_event	6.92e-25	2.07e-23	0.84	2169826			-	50	FALSE	FALSE	FALSE		Termination	1.2e-21	5.12e-20	0.84	-0.39	0.82	-1.21
HL_event	0.0569	0.0824	0.17	2168476	gatA	BW25113_RS10925	-	50	FALSE	FALSE	FALSE		Termination	0.0164	0.0266	0.17	-0.14	0.17	-0.32
HL_event	0.0889	0.123	0.57	2168001	gatB	BW25113_RS10920	-	100	FALSE	FALSE	FALSE		HL_event	0.0889	0.122	0.57	NA	NA	NA
HL_event	0.286	0.342	-0.25	2167826	gatB	BW25113_RS10920	-	50	FALSE	FALSE	FALSE		iTSS_II	0.273	0.324	-0.25	0.23	-0.25	0.48
HL_event	0.626	0.676	-0.03	2167626	BW25113_RS10915	BW25113_RS10915	-	50	FALSE	FALSE	FALSE		Termination	8.65e-08	4.23e-07	-0.03	-1.25	-0.03	-1.51
HL_event	6.91e-15	7.26e-14	-3.23	2165326	gatD	BW25113_RS10910	-	150	FALSE	FALSE	TRUE		HL_event	6.91e-15	1.01e-13	-3.23	NA	NA	NA
HL_event	2.13e-20	4.08e-19	-1.43	2134726	asmA	BW25113_RS10775	-	50	FALSE	TRUE	TRUE		iTSS_II	5.57e-20	1.77e-18	-1.43	-1.28	-1.43	0.14
HL_event	0.0792	0.111	0.12	2106576			-	50	FALSE	FALSE	FALSE		Termination	0.156	0.199	0.12	0.03	0.12	-0.1
HL_event	9.97e-18	1.46e-16	1.35	2104476	rfbA	BW25113_RS10650	-	50	FALSE	FALSE	FALSE		Termination	6.89e-31	1.65e-28	1.35	0.19	1.35	-1.15
HL_event	4.87e-17	6.4e-16	-1.08	2103051	wzx	BW25113_RS10640	-	100	FALSE	FALSE	TRUE		HL_event	4.87e-17	9.59e-16	-1.08	NA	NA	NA
HL_event	0.0734	0.104	0.7	2101976	wzx	BW25113_RS10640	-	50	FALSE	FALSE	FALSE		Termination	6.14e-05	0.000174	0.7	0.42	0.7	-0.28
HL_event	0.0363	0.0548	0.57	2101776	glf	BW25113_RS10635	-	50	FALSE	FALSE	FALSE		Termination	0.00936	0.0162	0.57	0.45	0.57	-0.12
HL_event	0.00169	0.00335	-0.42	2099876	wzy	BW25113_RS10630	-	50	FALSE	FALSE	FALSE		iTSS_II	2.72e-08	1.46e-07	-0.42	0.67	-0.42	1.09
HL_event	0.000216	0.000515	-0.36	2095226	BW25113_RS24030	BW25113_RS24030	-	50	FALSE	FALSE	FALSE		iTSS_II	0.00483	0.0089	-0.36	0.5	-0.36	0.85
HL_event	9.73e-08	4.09e-07	2.04	2094776			-	150	FALSE	FALSE	TRUE		HL_event	9.73e-08	4.7e-07	2.04	NA	NA	NA
HL_event	0.00011	0.000276	-0.45	2094301	gndA	BW25113_RS10600	-	100	FALSE	FALSE	FALSE		HL_event	0.00011	0.000294	-0.45	NA	NA	NA
HL_event	1.1e-18	1.76e-17	-2.2	2093176			-	250	FALSE	FALSE	FALSE		Termination	7.34e-11	6.14e-10	-2.2	-4.93	-2.2	-2.72
HL_event	9.67e-05	0.000245	0.69	2082526	BW25113_RS10535	BW25113_RS10535	-	50	FALSE	FALSE	FALSE		Termination	0.000545	0.00125	0.69	0.4	0.69	-0.29
HL_event	3.99e-05	0.00011	1.17	2077976	yeeE	BW25113_RS10520	-	50	FALSE	FALSE	FALSE		iTSS_II	7.12e-13	7.75e-12	1.17	1.82	1.22	0.6
HL_event	8.68e-05	0.000223	0.74	2072776	BW25113_RS10490	BW25113_RS10490	-	50	FALSE	FALSE	FALSE		Termination	8.87e-05	0.000242	0.74	0.39	0.61	-0.22
HL_event	0.074	0.104	2.49	1995551			-	200	FALSE	FALSE	FALSE		Termination	0.0388	0.0581	2.49	1.18	2.49	-1.31
HL_event	1.87e-06	6.39e-06	-0.73	1992976			-	150	FALSE	FALSE	FALSE		Termination	3.87e-13	4.36e-12	-0.73	-2.6	-0.73	-1.88
HL_event	0.00313	0.00591	-0.54	1991326	tcyL	BW25113_RS10040	-	50	FALSE	FALSE	FALSE		iTSS_II	0.0126	0.021	-0.54	0.14	-0.54	0.67
HL_event	6.57e-14	6.25e-13	2.61	1985226			-	50	FALSE	FALSE	FALSE		Termination	2.03e-07	9.38e-07	NA	-3.93	1.76	-5.91
HL_event	5.41e-05	0.000145	0.82	1942326	BW25113_RS09775	BW25113_RS09775	-	50	FALSE	FALSE	FALSE		Termination	1.29e-17	2.86e-16	0.82	0.61	0.82	-0.2
HL_event	3.85e-06	1.25e-05	-0.62	1942076	BW25113_RS09775	BW25113_RS09775	-	50	FALSE	FALSE	FALSE		iTSS_II	1.1e-05	3.63e-05	-0.62	-0.29	-0.62	0.33
HL_event	6.69e-10	3.92e-09	-1.47	1935776	mepM	BW25113_RS09735	-	50	FALSE	TRUE	FALSE		iTSS_II	3.63e-15	5.62e-14	-1.47	-0.89	-1.16	0.27
HL_event	0.000987	0.00205	1	1930526	zwf	BW25113_RS09710	-	50	FALSE	FALSE	TRUE		iTSS_II	0.021	0.0331	1	1.1	1	0.1
HL_event	0.0202	0.0321	-0.25	1929276	zwf	BW25113_RS09710	-	50	FALSE	FALSE	FALSE		Termination	0.0125	0.0209	-0.25	-0.52	-0.25	-0.27
HL_event	1.12e-05	3.38e-05	0.91	1927301	edd	BW25113_RS09705	-	100	FALSE	TRUE	FALSE		iTSS_II	9e-05	0.000245	0.91	3.25	0.91	2.35
HL_event	0.000163	0.000397	0.33	1926976	BW25113_RS09700	BW25113_RS09700	-	50	FALSE	FALSE	FALSE		Termination	0.00059	0.00134	0.33	-0.06	0.33	-0.39
HL_event	5.91e-05	0.000157	1.72	1924601	yebF	BW25113_RS09685	-	100	FALSE	FALSE	FALSE		Termination	4.31e-06	1.53e-05	1.72	-0.21	1.72	-1.93
HL_event	6.44e-09	3.29e-08	1.02	1917976	copD	BW25113_RS09645	-	50	TRUE	FALSE	TRUE		Termination	6.88e-13	7.51e-12	1.02	0.79	1.02	-0.23
HL_event	1.01e-15	1.16e-14	-0.82	1908876	prc	BW25113_RS09590	-	50	FALSE	TRUE	FALSE		iTSS_II	0.00339	0.0065	-0.82	0.27	-0.43	0.7
HL_event	3.32e-09	1.78e-08	0.99	1907226	prc	BW25113_RS09590	-	50	FALSE	TRUE	FALSE		Termination	1.49e-12	1.53e-11	0.99	0.1	0.99	-0.9
HL_event	0.01	0.017	-0.84	1901626	cspE	BW25113_RS09545	-	50	FALSE	FALSE	FALSE		Termination	0.148	0.19	-0.84	-0.66	-0.65	0
HL_event	6.11e-20	1.1e-18	-1.13	1882276			-	50	FALSE	FALSE	FALSE		iTSS_II	4.93e-12	4.77e-11	-1.13	-0.27	-1.25	0.97
HL_event	4.14e-26	1.44e-24	-1.35	1841176	BW25113_RS09220	BW25113_RS09220	-	50	TRUE	FALSE	TRUE		iTSS_II	3.28e-30	5.48e-28	-1.35	-1.19	-1.28	0.09
HL_event	5.05e-08	2.23e-07	-0.75	1795026	thrS	BW25113_RS08995	-	50	FALSE	TRUE	FALSE		iTSS_II	1.08e-12	1.13e-11	-0.75	2.05	-0.75	2.8
HL_event	1.09e-10	7.19e-10	0.32	1792176	pheT	BW25113_RS08965	-	50	FALSE	FALSE	FALSE		Termination	1.54e-07	7.22e-07	0.32	0.07	0.32	-0.25
HL_event	0.869	0.892	0.01	1790276	pheT	BW25113_RS08965	-	50	FALSE	FALSE	FALSE		iTSS_II	0.431	0.482	0.01	0.27	0.01	0.25
HL_event	1.12e-06	4.01e-06	0.92	1789876	pheT	BW25113_RS08965	-	50	FALSE	FALSE	FALSE		iTSS_II	2.06e-06	7.76e-06	0.92	1.5	0.92	0.58
HL_event	0.000191	0.000458	-1.05	1758351	sufA	BW25113_RS08810	-	100	FALSE	FALSE	FALSE		iTSS_II	9.14e-07	3.74e-06	NA	0.16	-1.05	1.11
HL_event	0.0851	0.118	-0.19	1757626	sufB	BW25113_RS08805	-	50	FALSE	FALSE	FALSE		iTSS_II	0.336	0.387	-0.19	-0.04	-0.19	0.15
HL_event	0.0459	0.0679	-0.4	1756626	sufC	BW25113_RS08800	-	50	FALSE	FALSE	FALSE		Termination	0.00239	0.00474	-0.4	-0.5	-0.4	-0.1
HL_event	0.0307	0.047	-0.26	1754451	sufS	BW25113_RS08790	-	100	FALSE	FALSE	FALSE		HL_event	0.0307	0.0468	-0.26	NA	NA	NA
HL_event	0.139	0.182	2.01	1751776			-	50	FALSE	FALSE	FALSE		iTSS_II	0.203	0.25	2.01	1.65	2.01	0.44
HL_event	1.35e-20	2.66e-19	1.17	1711476	tyrS	BW25113_RS08570	-	50	FALSE	FALSE	FALSE		iTSS_II	2.05e-17	4.28e-16	1.17	1.82	1.17	0.66
HL_event	6.03e-11	4.08e-10	-0.49	1710126	pdxY	BW25113_RS08565	-	50	FALSE	FALSE	FALSE		Termination	1.54e-12	1.58e-11	-0.49	-1.89	-0.49	-1.39
HL_event	0.126	0.167	-0.35	1692126	hdhA	BW25113_RS08470	-	50	FALSE	FALSE	FALSE		Termination	0.275	0.326	-0.35	-0.6	-0.35	-0.26
HL_event	6.5e-07	2.39e-06	-4.2	1691526			-	150	FALSE	FALSE	TRUE		HL_event	6.5e-07	2.7e-06	-4.2	NA	NA	NA
HL_event	0.00863	0.0148	-0.69	1681076	BW25113_RS08435	BW25113_RS08435	-	50	FALSE	FALSE	FALSE		iTSS_II	0.00567	0.0103	-0.69	0.18	-0.69	0.86
HL_event	0.109	0.147	0.13	1680226	fumC	BW25113_RS08430	-	50	FALSE	FALSE	FALSE		Termination	0.0307	0.0468	0.13	-0.93	0.13	-1.09
HL_event	0.000115	0.000288	-0.34	1671726	pntA	BW25113_RS08390	-	50	FALSE	FALSE	FALSE		Termination	3.26e-07	1.44e-06	NA	-0.61	-0.34	-0.34
HL_event	2.84e-13	2.49e-12	2	1661426	bioD	BW25113_RS08335	-	50	FALSE	FALSE	FALSE		Termination	1.01e-24	6.16e-23	2	1.12	2	-0.88
HL_event	0.00118	0.00241	-0.67	1639876	relE	BW25113_RS08200	-	50	FALSE	FALSE	FALSE		iTSS_II	1.27e-06	5.03e-06	-0.67	0.36	-0.67	1.03
HL_event	0.0145	0.0237	-2.25	1550026			-	150	FALSE	FALSE	TRUE		HL_event	0.0145	0.0238	-2.25	NA	NA	NA
HL_event	9.77e-05	0.000248	0.63	1486176			-	50	FALSE	FALSE	FALSE		iTSS_II	0.000863	0.00188	NA	0.81	0.63	0.25
HL_event	0.00338	0.00634	-0.34	1433176	nifJ	BW25113_RS07230	-	50	FALSE	FALSE	FALSE		iTSS_II	0.00485	0.00892	-0.34	-0.3	-0.34	0.04
HL_event	0.184	0.232	-0.14	1431926	nifJ	BW25113_RS07230	-	50	FALSE	FALSE	FALSE		iTSS_II	0.294	0.345	-0.14	0.26	-0.14	0.4
HL_event	3.51e-21	7.28e-20	3.19	1392926			-	150	FALSE	FALSE	FALSE		Termination	8.23e-28	9.3e-26	3.19	-1.16	3.06	-4.22
HL_event	0.0353	0.0534	0.24	1347926	sapC	BW25113_RS06770	-	150	FALSE	FALSE	FALSE		iTSS_II	0.000123	0.000324	0.24	0.49	0.24	0.24
HL_event	7.38e-05	0.000192	-0.39	1344926	fabI	BW25113_RS06745	-	50	FALSE	FALSE	FALSE		iTSS_II	0.00803	0.0141	-0.39	0.3	-0.39	0.69
HL_event	5.27e-07	1.96e-06	0.62	1343126	rnb	BW25113_RS06735	-	50	FALSE	FALSE	FALSE		iTSS_II	3.67e-10	2.77e-09	0.62	1.64	0.62	1.02
HL_event	0.912	0.928	-0.01	1342176	rnb	BW25113_RS06735	-	50	FALSE	FALSE	FALSE		Termination	0.759	0.792	-0.01	-0.19	-0.01	-0.18
HL_event	7.67e-05	0.000199	-3.39	1324626			-	50	FALSE	FALSE	TRUE		Termination	0.00577	0.0104	-3.39	-3.43	-3.39	-0.04
HL_event	0.88	0.901	0.01	1291426	adhE	BW25113_RS06470	-	50	FALSE	FALSE	FALSE		Termination	0.285	0.336	0.01	-0.22	-0.05	-0.17
HL_event	4.75e-06	1.53e-05	3.05	1282601	BW25113_RS23095	BW25113_RS23095	-	100	FALSE	FALSE	TRUE		HL_event	4.75e-06	1.68e-05	3.05	NA	NA	NA
HL_event	0.00161	0.0032	2.24	1271676	narX	BW25113_RS06375	-	50	FALSE	TRUE	FALSE		Termination	1.53e-05	4.91e-05	2.24	1.09	2.24	-1.15
HL_event	1.27e-07	5.25e-07	2.55	1271201	narL	BW25113_RS06370	-	200	FALSE	FALSE	TRUE		HL_event	1.27e-07	6.03e-07	2.55	NA	NA	NA
HL_event	0.000255	0.0006	-0.63	1270926	narL	BW25113_RS06370	-	50	FALSE	FALSE	FALSE		iTSS_II	0.000568	0.00129	NA	-0.19	-0.63	0.36
HL_event	0.00171	0.00339	-1.04	1270676	narL	BW25113_RS06370	-	50	FALSE	FALSE	FALSE		iTSS_II	0.000317	0.000764	-1.04	0.6	-1.04	1.65
HL_event	1.51e-20	2.95e-19	0.8	1257576	ispE	BW25113_RS06290	-	50	FALSE	FALSE	FALSE		iTSS_II	5.57e-24	3.1e-22	0.8	3.6	0.8	2.8
HL_event	6.29e-12	4.72e-11	-0.75	1256326			-	50	FALSE	FALSE	FALSE		Termination	9.55e-18	2.17e-16	-0.75	-4.43	-0.75	-3.67
HL_event	1.22e-06	4.34e-06	0.62	1245276	dhaK	BW25113_RS06245	-	50	FALSE	FALSE	FALSE		Termination	1.49e-09	1.01e-08	0.62	0.19	0.62	-0.43
HL_event	0.025	0.0389	0.18	1244726	dhaL	BW25113_RS06240	-	50	FALSE	FALSE	FALSE		iTSS_II	0.0226	0.0353	0.18	0.45	0.18	0.26
HL_event	1.37e-06	4.8e-06	-0.49	1244126	dhaM	BW25113_RS06235	-	50	FALSE	FALSE	FALSE		Termination	9.64e-09	5.63e-08	-0.49	-0.78	-0.49	-0.29
HL_event	8.64e-17	1.11e-15	1.71	1220726	minD	BW25113_RS06115	-	50	FALSE	FALSE	FALSE		Termination	3.26e-15	5.09e-14	1.71	0.92	1.71	-0.79
HL_event	1.4e-08	6.78e-08	2.1	1187376	purB	BW25113_RS05885	-	50	FALSE	FALSE	FALSE		Termination	1.34e-21	5.59e-20	2.1	0.47	2.05	-1.58
HL_event	0.00602	0.0107	-0.33	1186776	purB	BW25113_RS05885	-	50	FALSE	FALSE	FALSE		iTSS_II	0.239	0.288	-0.33	-0.01	-0.33	0.32
HL_event	9.25e-07	3.35e-06	-0.89	1184726	phoQ	BW25113_RS05875	-	50	TRUE	TRUE	FALSE		Termination	2.07e-05	6.49e-05	-0.89	-1.07	-0.89	-0.19
HL_event	1.18e-14	1.21e-13	2.55	1178276	potD	BW25113_RS05840	-	150	TRUE	FALSE	FALSE		Termination	1.67e-52	3.21e-49	2.55	1.82	2.55	-0.63
HL_event	0.00188	0.0037	-0.19	1177426	potD	BW25113_RS05840	-	50	FALSE	FALSE	FALSE		Termination	0.22	0.269	NA	-0.41	-0.19	-0.25
HL_event	0.0191	0.0304	-2.95	1177176	BW25113_RS05835	BW25113_RS05835	-	50	FALSE	FALSE	FALSE		Termination	0.00686	0.0122	-2.95	-5.17	-2.95	-2.22
HL_event	0.766	0.804	0.08	1136726	rne	BW25113_RS05645	-	50	FALSE	FALSE	FALSE		iTSS_II	0.481	0.53	0.08	0.44	0.08	0.36
HL_event	0.0791	0.111	-0.33	1115226	solA	BW25113_RS05520	-	50	FALSE	FALSE	FALSE		Termination	0.37	0.422	-0.33	-0.54	-0.12	-0.42
HL_event	0.00406	0.00748	-1.48	1109351	BW25113_RS05480	BW25113_RS05480	-	100	FALSE	FALSE	TRUE		HL_event	0.00406	0.00762	-1.48	NA	NA	NA
HL_event	0.0469	0.0691	-0.14	1072476	putA	BW25113_RS05275	-	50	FALSE	FALSE	FALSE		iTSS_II	0.0642	0.0915	-0.14	-0.11	-0.14	0.03
HL_event	0.487	0.543	-0.06	1071876	putA	BW25113_RS05275	-	50	FALSE	FALSE	FALSE		Termination	0.0068	0.0121	-0.06	-0.64	-0.06	-0.58
HL_event	0.00174	0.00344	0.87	1062576	wrbA	BW25113_RS05220	-	50	FALSE	FALSE	FALSE		Termination	3.68e-05	0.00011	0.87	0.6	0.87	-0.29
HL_event	3.92e-07	1.49e-06	-0.94	1026126			-	150	FALSE	FALSE	FALSE		Termination	3.58e-06	1.29e-05	NA	-1.77	-0.94	-0.74
HL_event	5.1e-08	2.25e-07	3.06	1015626			-	150	FALSE	FALSE	TRUE		HL_event	5.1e-08	2.61e-07	3.06	NA	NA	NA
HL_event	7.12e-05	0.000186	-0.38	1015226	ompA	BW25113_RS04960	-	50	FALSE	FALSE	FALSE		Termination	5.96e-07	2.49e-06	-0.38	-0.7	-0.38	-0.32
HL_event	0.00137	0.00277	-1.83	1011326			-	50	FALSE	FALSE	FALSE		Termination	5.77e-11	4.9e-10	-1.83	-5.55	-1.83	-3.72
HL_event	9.11e-30	4.34e-28	1.7	984676	pncB	BW25113_RS04830	-	50	FALSE	FALSE	FALSE		iTSS_II	2.6e-30	4.99e-28	1.7	2.73	1.7	1.03
HL_event	0.00028	0.000652	-0.2	981976	ompF	BW25113_RS04820	-	50	FALSE	FALSE	FALSE		Termination	0.0006	0.00136	NA	-0.46	-0.2	-0.42
HL_event	6.08e-17	7.89e-16	-1.05	981226			-	150	FALSE	FALSE	FALSE		Termination	1.29e-22	6.12e-21	-1.05	-4.63	-1.05	-3.57
HL_event	0.000544	0.0012	-1.8	979926			-	50	FALSE	FALSE	TRUE		iTSS_II	5.83e-09	3.56e-08	-1.8	-1.62	-1.8	0.18
HL_event	4.03e-28	1.72e-26	-1.54	950126			-	250	FALSE	FALSE	FALSE		iTSS_II	1.25e-23	6.58e-22	-1.54	-0.47	-1.54	1.07
HL_event	7.42e-05	0.000193	2.22	949101	focA	BW25113_RS25515	-	100	FALSE	FALSE	TRUE		HL_event	7.42e-05	0.000206	2.22	NA	NA	NA
HL_event	0.276	0.332	-0.1	948426	pflB	BW25113_RS04685	-	50	FALSE	FALSE	FALSE		Termination	0.286	0.337	-0.1	-0.16	-0.1	-0.06
HL_event	0.0446	0.0662	0.23	946876	pflB	BW25113_RS04685	-	50	FALSE	FALSE	FALSE		iTSS_II	0.034	0.0515	0.23	0.83	0.11	0.73
HL_event	6.1e-05	0.000161	-1.48	946601			-	100	FALSE	FALSE	FALSE		iTSS_II	4.75e-09	2.95e-08	-1.48	0.14	-1.64	1.79
HL_event	0.000514	0.00113	-2.55	926426			-	150	FALSE	FALSE	FALSE		Termination	1.8e-50	2.3e-47	-2.55	-3.37	-2.55	-0.82
HL_event	3.3e-20	6.11e-19	-1.39	903526	BW25113_RS04510	BW25113_RS04510	-	50	FALSE	TRUE	FALSE		iTSS_II	1.09e-19	3.32e-18	-1.39	-0.38	-1.39	1.01
HL_event	4.72e-09	2.46e-08	-2.01	899251			-	200	FALSE	FALSE	FALSE		iTSS_II	1.94e-14	2.69e-13	-2.01	-0.26	-2.01	1.75
HL_event	4.24e-14	4.11e-13	1.33	898426	artJ	BW25113_RS04480	-	50	TRUE	FALSE	TRUE		Termination	1.08e-13	1.33e-12	1.33	1	1.33	-0.33
HL_event	5.44e-14	5.19e-13	-1.2	897626	artQ	BW25113_RS04475	-	50	TRUE	FALSE	TRUE		iTSS_II	4.2e-17	8.36e-16	-1.2	-1.12	-1.2	0.08
HL_event	0.00326	0.00614	-0.56	844076	dps	BW25113_RS04220	-	50	FALSE	FALSE	FALSE		iTSS_II	0.0033	0.00635	NA	-0.03	-0.56	0.55
HL_event	0.013	0.0215	-0.28	843301	glnH	BW25113_RS04210	-	100	FALSE	FALSE	FALSE		HL_event	0.013	0.0216	-0.28	NA	NA	NA
HL_event	0.0186	0.0297	0.26	842926	glnH	BW25113_RS04210	-	50	FALSE	FALSE	FALSE		iTSS_II	0.0403	0.0602	0.26	0.3	0.26	0.17
HL_event	4.66e-09	2.44e-08	1.34	825401	hlyD	BW25113_RS04130	-	100	FALSE	FALSE	FALSE		Termination	3.61e-05	0.000109	1.34	-0.02	1.34	-1.36
HL_event	9.7e-07	3.51e-06	-2	802751			-	200	FALSE	FALSE	FALSE		iTSS_II	1.45e-21	5.99e-20	-2	1.17	-2	3.17
HL_event	3.27e-23	8.46e-22	1.74	787601			-	300	FALSE	FALSE	FALSE		iTSS_II	1.25e-30	2.53e-28	1.74	2.38	1.74	0.64
HL_event	0.0393	0.0589	-0.17	786676	galE	BW25113_RS03940	-	50	FALSE	FALSE	FALSE		Termination	0.0258	0.04	-0.17	-0.23	-0.17	-0.06
HL_event	0.000162	0.000394	-0.62	786376	galT	BW25113_RS03935	-	50	FALSE	FALSE	FALSE		iTSS_II	1.26e-06	4.99e-06	-0.62	-0.43	-0.62	0.19
HL_event	9.45e-13	7.75e-12	0.55	785426	galK	BW25113_RS03930	-	50	FALSE	FALSE	FALSE		Termination	3.71e-11	3.25e-10	0.55	0	0.55	-0.56
HL_event	0.00355	0.00663	-0.3	782726	gpmA	BW25113_RS03920	-	50	FALSE	FALSE	FALSE		iTSS_II	0.00125	0.00263	-0.3	-0.26	-0.3	0.03
HL_event	8.36e-05	0.000215	-1.93	782201			-	100	FALSE	FALSE	TRUE		HL_event	8.36e-05	0.000229	-1.93	NA	NA	NA
HL_event	0.0809	0.113	-0.26	748926	gltA	BW25113_RS03725	-	50	FALSE	FALSE	FALSE		iTSS_II	0.0318	0.0484	NA	0.25	-0.26	0.47
HL_event	3.5e-09	1.87e-08	-0.53	697976	nagA	BW25113_RS03490	-	50	FALSE	FALSE	FALSE		iTSS_II	1.91e-09	1.26e-08	-0.53	-0.18	-0.53	0.34
HL_event	4.1e-15	4.45e-14	-0.84	696826	nagC	BW25113_RS03485	-	50	FALSE	TRUE	FALSE		iTSS_II	3.9e-14	5.16e-13	-0.84	-0.13	-0.84	0.71
HL_event	0.102	0.139	3.34	692351	BW25113_RS03460	BW25113_RS03460	-	100	FALSE	FALSE	FALSE		HL_event	0.102	0.137	3.34	NA	NA	NA
HL_event	0.000255	0.0006	3.01	692026	BW25113_RS03445	BW25113_RS03445	-	50	FALSE	FALSE	FALSE		Termination	0.00108	0.00229	3.01	1.19	3.01	-1.82
HL_event	7.24e-10	4.22e-09	-0.62	688901			-	100	FALSE	FALSE	FALSE		iTSS_II	5.13e-10	3.77e-09	-0.62	-0.4	-0.62	0.22
HL_event	0.0873	0.121	-0.16	688176	BW25113_RS03425	BW25113_RS03425	-	50	FALSE	FALSE	FALSE		iTSS_II	0.155	0.198	-0.16	-0.04	-0.16	0.12
HL_event	8.72e-10	5.04e-09	-0.92	683326			-	50	FALSE	FALSE	FALSE		iTSS_II	2.13e-08	1.17e-07	-0.92	0.4	-0.92	1.31
HL_event	2.8e-06	9.29e-06	0.43	667676	leuS	BW25113_RS03335	-	50	FALSE	FALSE	FALSE		iTSS_II	9.69e-09	5.65e-08	0.43	0.49	0.43	0.06
HL_event	1.52e-09	8.49e-09	-1.27	667026	holA	BW25113_RS03325	-	50	TRUE	FALSE	FALSE		Termination	3.45e-09	2.2e-08	-1.27	-1.84	-1.27	-0.57
HL_event	0.0167	0.0269	-0.57	666076	holA	BW25113_RS03325	-	50	FALSE	FALSE	FALSE		Termination	0.000697	0.00156	-0.57	-0.98	-0.57	-0.41
HL_event	0.447	0.505	-0.07	662476	mrdA	BW25113_RS03300	-	50	FALSE	FALSE	FALSE		iTSS_II	0.298	0.349	-0.07	0.26	0.11	0.15
HL_event	9.78e-06	2.98e-05	1.13	660676	mrdB	BW25113_RS03295	-	50	FALSE	FALSE	TRUE		iTSS_II	4.25e-12	4.16e-11	1.13	1.33	1.13	0.2
HL_event	0.00122	0.00249	-0.54	660126	rlpA	BW25113_RS03290	-	50	FALSE	FALSE	FALSE		iTSS_II	9.28e-06	3.11e-05	-0.54	-0.46	-0.54	0.08
HL_event	0.000256	0.000602	0.52	658376	dacA	BW25113_RS03285	-	50	FALSE	FALSE	FALSE		Termination	3.78e-06	1.35e-05	0.52	0.27	0.52	-0.26
HL_event	0.0275	0.0425	-0.4	650301	dcuC	BW25113_RS03230	-	100	FALSE	FALSE	FALSE		iTSS_II	0.0858	0.118	-0.4	0.14	-0.4	0.54
HL_event	1.97e-09	1.08e-08	3.21	639451			-	100	FALSE	FALSE	TRUE		HL_event	1.97e-09	1.3e-08	3.21	NA	NA	NA
HL_event	0.125	0.166	-0.34	605826	fepA	BW25113_RS03035	-	150	FALSE	FALSE	FALSE		iTSS_II	0.239	0.288	-0.34	0.24	-0.34	0.58
HL_event	1.22e-09	6.92e-09	1.79	600951			-	200	FALSE	FALSE	FALSE		iTSS_II	1.26e-09	8.62e-09	1.79	2.4	1.79	0.61
HL_event	6.73e-06	2.12e-05	-0.44	599776	BW25113_RS02990	BW25113_RS02990	-	50	FALSE	FALSE	FALSE		Termination	4.96e-05	0.000144	-0.44	-1.92	-0.44	-1.48
HL_event	1.45e-12	1.16e-11	-1.95	549326	lpxH	BW25113_RS02690	-	50	FALSE	FALSE	FALSE		Termination	3.06e-13	3.52e-12	-1.95	-4.06	-1.86	-2.2
HL_event	7.04e-06	2.21e-05	0.65	514526	ybbO	BW25113_RS02545	-	50	FALSE	FALSE	FALSE		Termination	2.58e-05	7.98e-05	0.65	-0.44	0.65	-1.08
HL_event	1.56e-06	5.4e-06	0.58	513776			-	50	FALSE	FALSE	FALSE		iTSS_II	2.54e-05	7.88e-05	0.58	1.72	0.58	1.14
HL_event	0.157	0.203	-0.25	506526	copA	BW25113_RS02500	-	50	FALSE	FALSE	FALSE		Termination	0.151	0.194	-0.25	-0.48	-0.25	-0.23
HL_event	1.95e-12	1.54e-11	2.57	502526	ybaK	BW25113_RS02485	-	50	FALSE	FALSE	FALSE		Termination	4.6e-12	4.47e-11	2.57	1.05	2.57	-1.53
HL_event	6.3e-07	2.32e-06	-1.39	498801			-	300	FALSE	FALSE	FALSE		iTSS_II	1.02e-12	1.08e-11	-1.39	0.95	-1.39	2.35
HL_event	1.86e-06	6.36e-06	1.75	481126			-	50	FALSE	FALSE	TRUE		Termination	2.01e-18	5.01e-17	1.75	1.53	1.75	-0.22
HL_event	0.277	0.333	-0.11	478276	BW25113_RS02385	BW25113_RS02385	-	50	FALSE	FALSE	FALSE		iTSS_II	0.356	0.408	-0.11	0.02	-0.11	0.13
HL_event	6.04e-13	5.08e-12	2.13	461051			-	100	FALSE	FALSE	FALSE		Termination	9.76e-22	4.31e-20	2.13	1.32	2.13	-0.81
HL_event	6.28e-08	2.74e-07	0.23	444126	cyoB	BW25113_RS02230	-	50	FALSE	FALSE	FALSE		Termination	5.95e-08	3.01e-07	0.23	0.03	0.23	-0.2
HL_event	0.000148	0.000363	0.61	439126	panE	BW25113_RS02200	-	50	FALSE	FALSE	FALSE		Termination	1.2e-05	3.93e-05	0.61	0.35	0.61	-0.25
HL_event	4.1e-10	2.49e-09	1.73	433576	yajO	BW25113_RS02170	-	50	FALSE	FALSE	FALSE		Termination	2.6e-35	9.08e-33	1.73	-1.34	1.73	-3.08
HL_event	3.33e-05	9.32e-05	-2.15	426376			-	50	FALSE	FALSE	FALSE		Termination	3.02e-05	9.24e-05	-2.15	-4.75	-2.15	-2.6
HL_event	0.469	0.526	0.22	408801	sbcC	BW25113_RS02055	-	100	FALSE	FALSE	FALSE		Termination	0.548	0.594	0.22	-0.04	0.22	-0.27
HL_event	0.548	0.602	0.12	374876	BW25113_RS01840	BW25113_RS01840	-	50	FALSE	FALSE	FALSE		Termination	0.208	0.256	0.12	-0.83	0.12	-0.94
HL_event	0.00038	0.000861	-0.32	373926	BW25113_RS01840	BW25113_RS01840	-	50	FALSE	FALSE	FALSE		Termination	0.00159	0.00326	-0.32	-0.47	-0.32	-0.15
HL_event	0.000121	0.000301	-0.44	251826	pepD	BW25113_RS01200	-	50	FALSE	FALSE	FALSE		Termination	2.17e-07	9.94e-07	NA	-0.64	-0.44	-0.28
HL_event	3.8e-05	0.000105	2.78	231251	gloB	BW25113_RS01065	-	100	FALSE	FALSE	TRUE		HL_event	3.8e-05	0.000114	2.78	NA	NA	NA
HL_event	0.497	0.552	-0.57	225076			-	50	FALSE	FALSE	FALSE		iTSS_II	0.789	0.819	-0.57	0.08	-0.57	0.57
HL_event	0.00725	0.0126	4.69	224851			-	100	FALSE	FALSE	TRUE		HL_event	0.00725	0.0128	4.69	NA	NA	NA
HL_event	0.0196	0.0312	-0.6	224726			-	50	FALSE	FALSE	FALSE		iTSS_II	0.189	0.235	-0.6	-0.59	-0.6	0.01
HL_event	0.00597	0.0106	-1.94	224601			-	100	FALSE	FALSE	TRUE		HL_event	0.00597	0.0108	-1.94	NA	NA	NA
HL_event	0.0163	0.0264	-2.42	224426			-	50	FALSE	FALSE	FALSE		iTSS_II	0.00656	0.0117	NA	-0.02	-2.42	2.54
HL_event	0.143	0.186	-0.63	224126			-	150	FALSE	FALSE	FALSE		iTSS_II	0.0215	0.0338	-0.63	0.52	-0.63	1.18
HL_event	3.7e-23	9.47e-22	2.21	217426			-	50	TRUE	FALSE	FALSE		Termination	3.29e-32	9.02e-30	2.21	1.48	2.21	-0.73
HL_event	4.27e-06	1.38e-05	0.61	215276			-	50	FALSE	FALSE	FALSE		iTSS_II	3.07e-08	1.63e-07	0.61	2.89	0.8	2.09
HL_event	1.09e-09	6.25e-09	-2.13	174876	btuF	BW25113_RS00795	-	50	FALSE	FALSE	FALSE		Termination	2.99e-17	6.07e-16	-2.13	-3.13	-2.13	-1.07
HL_event	7.48e-05	0.000194	1.35	157476	sfsA	BW25113_RS00730	-	50	FALSE	TRUE	FALSE		Termination	0.000539	0.00123	1.35	0.01	0.87	-0.85
HL_event	0.0328	0.0499	1.01	157151			-	100	FALSE	FALSE	TRUE		HL_event	0.0328	0.0498	1.01	NA	NA	NA
HL_event	1.12e-06	4.01e-06	-3.59	156576	gluQRS	BW25113_RS00720	-	50	FALSE	FALSE	FALSE		Termination	6.93e-18	1.6e-16	-3.59	-5.37	-3.54	-1.68
HL_event	3.67e-12	2.83e-11	0.99	145276	panC	BW25113_RS00665	-	50	FALSE	FALSE	FALSE		Termination	5.57e-13	6.16e-12	0.99	0.54	1.02	-0.48
HL_event	2.19e-06	7.38e-06	6.89	132951	speE	BW25113_RS00605	-	200	FALSE	FALSE	TRUE		HL_event	2.19e-06	8.19e-06	6.89	NA	NA	NA
HL_event	4.15e-08	1.85e-07	-0.91	132676	speE	BW25113_RS00605	-	50	FALSE	TRUE	FALSE		iTSS_II	1.36e-06	5.33e-06	NA	-0.31	-0.91	0.37
HL_event	0.0039	0.00722	-0.33	132376	speE	BW25113_RS00605	-	50	FALSE	FALSE	FALSE		iTSS_II	0.0147	0.0241	-0.33	0.01	-0.33	0.38
HL_event	0.000177	0.000427	-1.37	132101	speE	BW25113_RS00605	-	100	FALSE	FALSE	TRUE		HL_event	0.000177	0.000451	-1.37	NA	NA	NA
HL_event	2.19e-09	1.2e-08	0.49	60376	rapA	BW25113_RS00300	-	50	FALSE	FALSE	FALSE		iTSS_II	7.64e-12	7.28e-11	0.49	0.6	0.49	0.12
HL_event	0.21	0.262	0.1	54226	surA	BW25113_RS00275	-	50	FALSE	FALSE	FALSE		Termination	0.279	0.329	0.1	0.14	0.17	-0.03
HL_event	1.34e-05	3.99e-05	-0.45	51576	apaG	BW25113_RS00260	-	50	FALSE	FALSE	FALSE		Termination	0.0123	0.0206	-0.45	-0.52	-0.37	-0.15
HL_event	4.39e-05	0.00012	-1.99	20676			-	150	FALSE	FALSE	FALSE		Termination	0.00608	0.0109	-1.99	-8.28	-1.99	-6.28
HL_event	5.75e-06	1.83e-05	1.85	16501			-	300	FALSE	FALSE	FALSE		Termination	0.000538	0.00123	1.85	-0.44	1.85	-2.29
HL_event	2.57e-07	1.01e-06	2.31	6451	yaaA	BW25113_RS00035	-	100	FALSE	FALSE	FALSE		Termination	8.1e-11	6.73e-10	2.31	1.35	2.31	-0.95

## Sheet: E. coli MG1655
event	p_value HL	p_adjusted HL	FC_HL	event_position	gene	locus_tag	strand	gap_fragments	in_gene	in_tu		associated event	p_value	p_adjusted	FC_HL	FC_intensity	FC_HL_adapted	synthesis_ratio
HL_event	5.14e-11	2.62e-10	0.23	3175	thrB	b0003	+	50	FALSE	FALSE		Termination	1.7e-10	9.66e-10	0.23	0.3	0.28	0.02
HL_event	1.4e-18	1.72e-17	-1.38	9225			+	50	FALSE	FALSE		Termination	9.75e-21	2.34e-19	-1.38	-3.62	-1.37	-2.24
HL_event	1.7e-05	4.09e-05	-1.59	9925			+	50	FALSE	FALSE		Termination	1.02e-11	7.08e-11	-1.59	-2.97	-1.59	-1.38
HL_event	3.23e-15	2.8e-14	-0.04	14125			+	50	FALSE	FALSE		Termination	1.07e-13	1.01e-12	-0.04	-1.49	-0.04	-1.45
HL_event	4.88e-11	2.49e-10	-1.04	15325			+	50	FALSE	TRUE		Termination	6.94e-13	5.88e-12	-1.04	-1.31	-0.95	-0.36
HL_event	2.74e-08	9.68e-08	1.05	22125	ribF	b0025	+	50	TRUE	TRUE		Termination	1.59e-21	4.33e-20	1.05	1.25	1.4	-0.15
HL_event	0.00131	0.00233	-0.53	26025	fkpB	b0028	+	50	FALSE	FALSE		Termination	6.5e-07	2.12e-06	-0.53	-0.31	-0.52	0.21
HL_event	2.9e-13	2e-12	1.77	27325	rihC	b0030	+	50	FALSE	FALSE		Termination	4.02e-22	1.16e-20	1.77	-2.4	1.77	-4.17
HL_event	0.184	0.223	-0.73	29900	carA	b0032	+	100	FALSE	FALSE		HL_event	0.184	0.221	-0.73	NA	-0.73	NA
HL_event	0.849	0.87	-0.29	30075	carA	b0032	+	50	FALSE	FALSE		Termination	0.0258	0.0371	NA	-0.03	-0.29	0.18
HL_event	0.000433	0.000832	-0.49	31475	carB	b0033	+	50	FALSE	FALSE		iTSS_II	1.24e-06	3.84e-06	-0.49	0.55	-0.49	1.13
HL_event	0.649	0.686	-0.45	32275	carB	b0033	+	50	FALSE	FALSE		Termination	1.03e-05	2.74e-05	-0.45	-0.06	-0.45	0.43
HL_event	0.716	0.748	0.36	33175	carB	b0033	+	50	FALSE	FALSE		Termination	8.33e-05	0.000192	0.36	0.05	0.34	-0.29
HL_event	2.89e-09	1.17e-08	-0.94	87900			+	100	FALSE	FALSE		iTSS_II	3.3e-13	2.91e-12	-0.94	3.09	-0.76	3.85
HL_event	2.96e-09	1.19e-08	0.49	93075	ftsI	b0084	+	50	FALSE	FALSE		Termination	0.0232	0.0336	0.49	1.25	0.48	0.77
HL_event	0.29	0.337	-0.06	94175	murE	b0085	+	50	FALSE	FALSE		Termination	0.342	0.386	-0.06	-0.2	-0.06	-0.14
HL_event	0.0536	0.0731	-0.21	96775	mraY	b0087	+	50	FALSE	FALSE		Termination	0.00076	0.00145	-0.21	-0.14	-0.21	0.07
HL_event	0.0013	0.00232	-0.09	99925	murG	b0090	+	50	FALSE	FALSE		Termination	0.00776	0.0123	-0.09	-0.38	-0.09	-0.29
HL_event	0.0695	0.0927	0.7	100625	murG	b0090	+	50	FALSE	FALSE		Termination	1.54e-05	4e-05	0.7	0.72	0.7	0.02
HL_event	0.805	0.83	-0.36	101025	murC	b0091	+	50	FALSE	FALSE		Termination	0.13	0.161	-0.36	0.07	-0.36	0.42
HL_event	0.15	0.185	0.71	103325	ftsQ	b0093	+	50	FALSE	FALSE		Termination	1.01e-11	7.02e-11	0.71	-0.18	0.71	-0.89
HL_event	1.62e-14	1.3e-13	2.88	105275			+	250	FALSE	TRUE		HL_event	1.62e-14	1.72e-13	2.88	NA	2.88	NA
HL_event	0.462	0.51	-2	106375	ftsZ	b0095	+	150	FALSE	FALSE		iTSS_II	5.72e-14	5.64e-13	NA	0.14	-2	2.11
HL_event	4.56e-07	1.37e-06	-0.41	107575			+	50	FALSE	FALSE		Termination	4.49e-07	1.51e-06	NA	-3.65	-0.41	-3.3
HL_event	0.0774	0.103	-2.12	107775	secM	b0097	+	50	FALSE	FALSE		iTSS_II	6.26e-08	2.4e-07	-2.12	0.77	-1.93	2.7
HL_event	4.02e-05	9.15e-05	0.48	110825	secA	b0098	+	50	FALSE	FALSE		Termination	1.53e-10	8.77e-10	0.48	0.76	0.8	-0.04
HL_event	0.0039	0.00646	1.01	111625			+	50	FALSE	FALSE		Termination	1.38e-07	5.01e-07	1.01	-2.63	1.12	-3.75
HL_event	4.25e-24	9.15e-23	3	123025	aceE	b0114	+	50	FALSE	FALSE		iTSS_II	3.54e-49	1.94e-46	3	4.31	3	1.31
HL_event	0.222	0.264	0.24	125725	aceF	b0115	+	50	FALSE	FALSE		Termination	8.29e-10	4.22e-09	0.24	-0.15	0.24	-0.39
HL_event	0.00246	0.00419	-0.16	126725	aceF	b0115	+	50	FALSE	FALSE		Termination	2.94e-05	7.27e-05	-0.16	-0.4	-0.14	-0.31
HL_event	7.03e-05	0.000155	-0.41	131925	acnB	b0118	+	50	FALSE	FALSE		Termination	7.89e-09	3.44e-08	-0.41	-0.12	-0.41	0.3
HL_event	0.0846	0.111	-0.21	133025	acnB	b0118	+	50	FALSE	FALSE		Termination	3.03e-08	1.22e-07	-0.21	0.31	-0.19	0.5
HL_event	1.54e-09	6.48e-09	-0.86	134375			+	50	FALSE	FALSE		HL_event	1.54e-09	7.56e-09	-0.86	NA	-0.17	NA
HL_event	0.00319	0.00536	-1.41	134775			+	50	FALSE	TRUE		Termination	0.000529	0.00104	-1.41	-1.85	-1.41	-0.44
HL_event	0.0178	0.0264	-0.1	138125	cueO	b0123	+	50	FALSE	FALSE		Termination	0.172	0.208	-0.1	-0.82	-0.1	-0.74
HL_event	5.16e-06	1.33e-05	1.07	142825	yadG	b0127	+	50	FALSE	TRUE		Termination	1.18e-10	6.85e-10	1.07	0.66	0.9	-0.24
HL_event	0.216	0.258	-0.32	143525	yadG	b0127	+	50	FALSE	FALSE		Termination	0.00456	0.00752	-0.32	-0.1	-0.32	0.22
HL_event	3.6e-05	8.26e-05	-2.49	144525			+	50	FALSE	TRUE		Termination	6.34e-09	2.83e-08	-2.49	-2.05	-2.21	0.17
HL_event	0.00056	0.00106	0.66	164725			+	50	FALSE	FALSE		iTSS_II	3.83e-10	2.07e-09	0.66	1.58	0.5	1.08
HL_event	1.79e-11	9.75e-11	-0.58	170475	fhuC	b0151	+	50	FALSE	FALSE		Termination	2.15e-06	6.35e-06	-0.58	-0.68	-0.45	-0.22
HL_event	0.303	0.35	0.2	171775	fhuB	b0153	+	50	FALSE	FALSE		Termination	0.00846	0.0133	0.2	-0.13	0.29	-0.42
HL_event	1.02e-13	7.44e-13	1.38	176525	clcA	b0155	+	50	FALSE	TRUE		Termination	6.25e-10	3.25e-09	1.38	1.88	1.79	0.09
HL_event	3.03e-12	1.83e-11	1.14	180925	degP	b0161	+	50	FALSE	FALSE		iTSS_II	8.33e-23	2.8e-21	1.14	3.04	1.14	1.99
HL_event	0.00341	0.0057	-0.51	190025	rpsB	b0169	+	50	FALSE	FALSE		Termination	9.62e-06	2.57e-05	-0.51	-0.38	-0.42	0.03
HL_event	0.000248	0.000496	-0.52	191725			+	50	FALSE	FALSE		Termination	2.78e-06	8.11e-06	-0.52	-4.74	-0.55	-4.2
HL_event	5.57e-06	1.43e-05	-0.79	192575	pyrH	b0171	+	50	FALSE	FALSE		iTSS_II	1.55e-12	1.21e-11	-0.79	1.71	-0.79	2.56
HL_event	9.31e-08	3.1e-07	-1.37	193475			+	50	FALSE	FALSE		Termination	5.24e-27	3.12e-25	-1.37	-4.43	-1.37	-3.06
HL_event	2.08e-22	3.77e-21	0.52	197625	rseP	b0176	+	50	FALSE	FALSE		Termination	2.97e-41	8.16e-39	NA	1.2	0.52	0.71
HL_event	0.125	0.157	-0.18	199775	bamA	b0177	+	50	FALSE	FALSE		Termination	0.00264	0.00454	-0.18	0.4	-0.18	0.58
HL_event	8.42e-06	2.1e-05	2.23	200425			+	150	FALSE	FALSE		Termination	1.42e-09	7.03e-09	2.23	1.23	2.23	-0.85
HL_event	0.136	0.17	-0.54	200775	skp	b0178	+	50	FALSE	FALSE		Termination	0.00593	0.00955	NA	-0.23	-0.54	0.34
HL_event	0.329	0.376	0.41	202075			+	50	FALSE	FALSE		Termination	1.93e-06	5.77e-06	0.41	0.14	0.41	-0.27
HL_event	1.21e-07	3.97e-07	-0.27	206175	dnaE	b0184	+	50	FALSE	FALSE		Termination	1.39e-06	4.28e-06	-0.27	-0.14	-0.32	0.18
HL_event	0.259	0.304	0.17	206725	dnaE	b0184	+	50	FALSE	FALSE		Termination	0.0251	0.0361	0.17	-0.14	0.19	-0.33
HL_event	0.00512	0.00829	0.05	208425	dnaE	b0184	+	50	FALSE	FALSE		Termination	0.00539	0.00875	0.05	0.92	0.16	0.76
HL_event	0.00652	0.0104	-0.36	209125	accA	b0185	+	50	FALSE	FALSE		Termination	0.000192	0.000411	-0.36	-0.48	-0.36	-0.12
HL_event	0.175	0.213	-1.03	210025	ldcC	b0186	+	50	FALSE	FALSE		Termination	0.0117	0.0179	-1.03	-0.49	-1.03	0.55
HL_event	0.705	0.739	-0.28	210925	ldcC	b0186	+	50	FALSE	FALSE		Termination	0.282	0.325	-0.28	-0.1	-0.28	0.18
HL_event	0.00252	0.00429	1.36	211875			+	50	FALSE	FALSE		Termination	1.05e-07	3.9e-07	1.36	1.69	1.36	0.48
HL_event	0.917	0.93	-2.16	212325			+	50	FALSE	FALSE		iTSS_II	2.16e-22	6.59e-21	-2.16	-0.03	-2.16	2.06
HL_event	0.377	0.425	-0.89	214775	yaeQ	b0190	+	50	FALSE	FALSE		Termination	1.42e-06	4.36e-06	-0.89	-0.16	-0.89	0.73
HL_event	3.73e-06	9.81e-06	-2.12	216075			+	50	FALSE	FALSE		Termination	1.02e-07	3.8e-07	-2.12	-1.46	-2.12	0.66
HL_event	0.101	0.13	-1.02	225325			+	50	FALSE	FALSE		Termination	0.0211	0.0308	-1.02	-1.15	-2.03	0.76
HL_event	0.138	0.172	0.36	226625			+	50	FALSE	FALSE		Termination	0.739	0.765	0.36	0.42	-0.04	0.46
HL_event	0.268	0.314	1.6	229275	dkgB	b0207	+	50	FALSE	FALSE		Termination	1.3e-14	1.4e-13	1.6	-0.57	1.6	-1.59
HL_event	0.00103	0.00186	2.4	257900	crl	b0240	+	100	FALSE	TRUE		HL_event	0.00103	0.00191	2.4	NA	2.4	NA
HL_event	0.0199	0.0293	0.93	260725			+	50	FALSE	FALSE		Termination	1.65e-13	1.53e-12	0.93	0.31	0.93	-0.62
HL_event	0.000441	0.000847	-1.4	263825			+	50	FALSE	FALSE		iTSS_II	9.26e-10	4.7e-09	-1.4	0	-1.61	1.55
HL_event	0.000632	0.00118	-0.16	283025	yagF	b0269	+	50	FALSE	FALSE		Termination	0.00185	0.00328	-0.16	-0.56	-0.16	-0.43
HL_event	0.144	0.178	4.32	295625			+	50	FALSE	FALSE		Termination	0.0092	0.0144	4.32	1.77	4.32	-2.55
HL_event	0.236	0.279	-0.31	323625	ykgG	b0308	+	50	FALSE	FALSE		Termination	0.23	0.27	-0.31	0.63	-0.31	0.91
HL_event	0.221	0.263	-1.43	354475	codB	b0336	+	50	FALSE	FALSE		Termination	1.71e-08	7.1e-08	-1.43	-0.7	-1.43	0.54
HL_event	1.04e-10	5.09e-10	0.71	355325	codB	b0336	+	50	FALSE	FALSE		iTSS_II	4.32e-10	2.3e-09	0.71	1.8	0.71	1.34
HL_event	0.42	0.468	-0.44	356425	codA	b0337	+	50	FALSE	FALSE		Termination	7.37e-05	0.000171	-0.44	0.27	-0.44	0.72
HL_event	0.0106	0.0164	-1.59	356775			+	50	FALSE	TRUE		Termination	1.35e-05	3.53e-05	-1.59	-1.7	-1.59	-0.11
HL_event	0.0929	0.12	2	374325			+	50	FALSE	FALSE		Termination	0.00146	0.00263	2	0.64	2	-1.36
HL_event	1.31e-18	1.62e-17	1.52	421825	malZ	b0403	+	50	FALSE	FALSE		Termination	0.000452	0.000896	1.52	-0.39	1.49	-1.88
HL_event	0.269	0.315	0.04	422925	malZ	b0403	+	50	FALSE	FALSE		Termination	0.5	0.542	0.04	-0.21	0.04	-0.25
HL_event	0.0831	0.109	-5.06	423725			+	50	FALSE	FALSE		iTSS_II	0.000938	0.00176	-5.06	-1.44	-5.06	3.62
HL_event	1.07e-09	4.59e-09	1.17	425375	tgt	b0406	+	50	FALSE	FALSE		Termination	4e-18	6.97e-17	NA	1.64	1.17	0.56
HL_event	1.65e-05	3.97e-05	2.29	426125	tgt	b0406	+	50	TRUE	FALSE		Termination	1.14e-18	2.12e-17	2.29	1.03	2.29	-1.26
HL_event	0.00026	0.000518	-0.31	426575	yajC	b0407	+	50	FALSE	FALSE		iTSS_II	1.68e-06	5.07e-06	-0.31	1.19	-0.31	1.5
HL_event	0.000148	0.000309	-2.86	427025	secD	b0408	+	50	TRUE	FALSE		iTSS_II	1.57e-58	5.17e-55	-2.86	-1.42	-2.86	1.44
HL_event	0.41	0.458	0.94	429575	secF	b0409	+	50	FALSE	FALSE		Termination	1.76e-14	1.86e-13	0.94	0.6	0.93	-0.33
HL_event	2.37e-07	7.47e-07	1.2	433825			+	50	FALSE	FALSE		iTSS_II	7.43e-28	4.9e-26	1.2	2.77	1.2	1.57
HL_event	2.14e-07	6.79e-07	-1.85	434825			+	50	FALSE	FALSE		Termination	5.69e-39	1.34e-36	-1.85	-2.85	-1.83	-1.02
HL_event	9.13e-08	3.04e-07	-1.41	454125			+	50	FALSE	FALSE		iTSS_II	4.3e-05	0.000104	-1.41	0.37	-1.42	1.8
HL_event	9.74e-13	6.33e-12	-0.12	454275			+	50	FALSE	FALSE		iTSS_II	0.00115	0.00212	-0.12	4.35	-0.17	4.52
HL_event	0.155	0.191	-0.32	456525			+	50	FALSE	FALSE		Termination	4.12e-14	4.12e-13	-0.32	0.25	-0.32	0.57
HL_event	0.00521	0.00843	1.24	460625			+	50	FALSE	FALSE		iTSS_II	1.33e-47	6.26e-45	1.24	2.81	1.24	1.57
HL_event	2.05e-13	1.44e-12	-0.94	461175	ppiD	b0441	+	50	FALSE	FALSE		iTSS_II	2.36e-13	2.11e-12	-0.94	2.18	-0.94	3.12
HL_event	6.05e-05	0.000134	1.4	490575			+	50	FALSE	FALSE		iTSS_II	6.64e-09	2.94e-08	1.4	3.83	1.4	2.43
HL_event	0.000617	0.00116	1.98	493250			+	100	FALSE	TRUE		HL_event	0.000617	0.0012	1.98	NA	0.54	NA
HL_event	0.000573	0.00108	-0.08	495825	htpG	b0473	+	50	FALSE	FALSE		Termination	0.243	0.284	-0.08	0.33	-0.03	0.36
HL_event	5.86e-11	2.97e-10	-2.41	505925			+	50	FALSE	FALSE		Termination	3.38e-12	2.51e-11	-2.41	-1.97	-2.41	0.44
HL_event	0.381	0.429	0.88	532975	allR	b0506	+	50	FALSE	FALSE		Termination	2.73e-05	6.81e-05	0.88	0.91	0.88	0.03
HL_event	7.53e-12	4.31e-11	-2.53	555275			+	50	FALSE	FALSE		Termination	1.81e-15	2.18e-14	-2.53	-4.37	-2.53	-1.85
HL_event	0.000278	0.000551	2.37	613125	fes	b0585	+	50	FALSE	FALSE		Termination	5.31e-14	5.27e-13	2.37	0.65	2.37	-1.73
HL_event	0.00575	0.00924	-0.22	615675	entF	b0586	+	50	FALSE	FALSE		Termination	0.0569	0.0767	-0.22	-0.46	-0.22	-0.24
HL_event	0.324	0.371	0.22	627125	entB	b0595	+	150	FALSE	FALSE		HL_event	0.324	0.367	0.22	NA	0.22	NA
HL_event	0.00672	0.0107	-0.83	629025			+	50	FALSE	FALSE		iTSS_II	2.15e-07	7.61e-07	-0.83	0.47	-0.83	1.28
HL_event	0.0137	0.0207	1.48	637975			+	50	FALSE	FALSE		iTSS_II	0.00543	0.00881	1.48	5.91	1.48	4.43
HL_event	0.0228	0.0332	0.69	638225	ahpC	b0605	+	50	FALSE	FALSE		Termination	0.000149	0.000325	0.69	0.9	0.69	0.21
HL_event	0.816	0.84	-0.55	638625	ahpC	b0605	+	50	FALSE	FALSE		Termination	0.000301	0.000616	-0.55	-0.09	-0.55	0.39
HL_event	0.00973	0.0151	-2.42	638925			+	50	FALSE	FALSE		Termination	0.000188	0.000403	-2.42	-7.38	-3.3	-4.08
HL_event	0.0477	0.0656	1.19	652925	dpiB	b0619	+	50	FALSE	FALSE		Termination	1.16e-05	3.05e-05	1.19	0.4	1.19	-0.79
HL_event	0.495	0.542	4.06	656400			+	200	FALSE	FALSE		iTSS_II	0.000943	0.00176	4.06	6.82	4.03	2.79
HL_event	0.537	0.58	3.31	658075			+	150	FALSE	FALSE		Termination	3.76e-11	2.36e-10	NA	2.07	3.46	-1.42
HL_event	0.487	0.534	-1.53	674575	ybeL	b0643	+	50	FALSE	FALSE		iTSS_II	0.00352	0.00594	-1.53	-0.27	-1.53	1.18
HL_event	0.000793	0.00146	1.47	702925			+	50	FALSE	FALSE		iTSS_II	1.97e-06	5.88e-06	1.47	2.71	1.47	1.25
HL_event	0.561	0.603	-0.35	703575	nagE	b0679	+	50	FALSE	FALSE		Termination	0.124	0.154	-0.35	-0.19	-0.35	0.16
HL_event	5.72e-15	4.82e-14	-1.2	705275			+	150	FALSE	FALSE		iTSS_II	1.77e-28	1.27e-26	-1.2	2.15	-1.2	3.35
HL_event	7.02e-13	4.67e-12	1.35	712825	pgm	b0688	+	50	FALSE	FALSE		Termination	1.91e-22	6.05e-21	1.35	-0.01	1.23	-1.24
HL_event	1.51e-18	1.85e-17	-1.25	714475			+	50	FALSE	FALSE		Termination	8.39e-26	4.13e-24	-1.25	-4.53	-1.25	-3.27
HL_event	0.611	0.651	-0.81	742775	ybgI	b0710	+	50	FALSE	FALSE		Termination	3.07e-21	8.09e-20	-0.81	-0.09	-0.81	0.72
HL_event	0.102	0.131	-0.79	744025	ybgK	b0712	+	50	FALSE	FALSE		Termination	1.43e-16	2.01e-15	-0.79	-0.19	-0.78	0.59
HL_event	0.0008	0.00147	0.67	757925			+	50	FALSE	FALSE		iTSS_II	5.73e-05	0.000135	NA	2.71	0.78	3.92
HL_event	0.142	0.176	-0.48	758275	sucA	b0726	+	50	FALSE	FALSE		Termination	0.000137	0.000302	-0.48	-0.15	-0.48	0.33
HL_event	0.0275	0.0395	0	758825	sucA	b0726	+	50	FALSE	FALSE		Termination	0.179	0.215	0	-0.25	0	-0.26
HL_event	2.61e-09	1.06e-08	0.18	760825	sucB	b0727	+	50	FALSE	FALSE		Termination	1.35e-13	1.26e-12	0.18	0.99	0.18	0.81
HL_event	0.568	0.61	-0.01	761975			+	50	FALSE	FALSE		Termination	0.861	0.879	-0.01	-0.07	-0.01	-0.06
HL_event	0.462	0.51	1.63	770375			+	150	FALSE	FALSE		iTSS_II	0.000597	0.00116	1.63	3.16	1.99	1.08
HL_event	6.49e-05	0.000144	0.59	773275	cydB	b0734	+	50	FALSE	FALSE		Termination	1.92e-14	2e-13	0.59	0.21	0.61	-0.39
HL_event	0.205	0.246	0.76	773475	ybgT	b4515	+	50	FALSE	FALSE		Termination	0.00507	0.00827	0.76	0.78	0.76	0.02
HL_event	0.311	0.358	-3.46	773950			+	200	FALSE	FALSE		iTSS_II	8.32e-57	1.37e-53	-3.46	-1.09	-3.49	2.39
HL_event	4.11e-06	1.07e-05	1.16	776525	tolA	b0739	+	50	TRUE	FALSE		Termination	1.05e-09	5.3e-09	1.16	1.42	1.08	0.35
HL_event	0.0453	0.0625	0.21	776875			+	50	FALSE	FALSE		Termination	0.0144	0.0217	0.21	0.49	0.21	0.28
HL_event	1.89e-06	5.2e-06	1.61	778125	tolB	b0740	+	50	TRUE	FALSE		Termination	4.97e-26	2.52e-24	1.61	2.53	1.61	0.92
HL_event	0.521	0.566	-0.09	779225	ybgF	b0742	+	50	FALSE	FALSE		Termination	0.548	0.586	NA	-0.32	-0.09	-0.32
HL_event	0.212	0.254	1.87	794300			+	200	FALSE	FALSE		Termination	0.00184	0.00326	1.87	-5.84	1.49	-7.33
HL_event	0.000258	0.000514	-1.64	795225	modB	b0764	+	50	TRUE	TRUE		Termination	4.43e-20	9.6e-19	-1.64	-1.6	-1.64	0.04
HL_event	0.0962	0.124	0.81	797875	pgl	b0767	+	50	FALSE	FALSE		Termination	1e-08	4.31e-08	0.81	0.39	0.81	-0.42
HL_event	0.305	0.352	-0.03	798475	pgl	b0767	+	50	FALSE	FALSE		Termination	0.814	0.836	-0.03	0.24	-0.03	0.27
HL_event	4.33e-08	1.5e-07	1.96	817325	moaB	b0782	+	50	FALSE	FALSE		Termination	8e-20	1.7e-18	1.96	0.28	1.95	-1.67
HL_event	3.73e-19	4.86e-18	0.02	819075			+	50	FALSE	FALSE		Termination	0.00031	0.000634	0.02	-3.49	-1.42	-2.08
HL_event	6.12e-06	1.57e-05	3.37	834500	ybiB	b0800	+	100	FALSE	TRUE		HL_event	6.12e-06	1.69e-05	3.37	NA	3.37	NA
HL_event	0.678	0.714	-0.22	835275	ybiB	b0800	+	50	FALSE	FALSE		Termination	0.318	0.362	-0.22	0.19	-0.18	0.37
HL_event	4.03e-06	1.05e-05	-3.84	850275			+	50	FALSE	FALSE		Termination	4.7e-16	6.05e-15	NA	-8.92	-3.84	-5.08
HL_event	1.32e-05	3.2e-05	1.69	868475	gsiA	b0829	+	50	TRUE	FALSE		Termination	3.39e-30	2.94e-28	1.69	-0.51	1.69	-2.2
HL_event	0.00887	0.0139	0.28	869825	gsiB	b0830	+	50	FALSE	FALSE		Termination	0.041	0.0567	0.28	-0.52	0.28	-0.81
HL_event	6.8e-09	2.61e-08	-1.26	894100	potF	b0854	+	200	FALSE	FALSE		Termination	0.0522	0.0708	-1.26	-0.25	-1.27	0.97
HL_event	0.112	0.143	-2.6	904100	ybjQ	b0866	+	100	FALSE	FALSE		HL_event	0.112	0.141	-2.6	NA	-2.31	NA
HL_event	0.0111	0.017	-0.28	921575			+	50	FALSE	FALSE		Termination	0.404	0.448	-0.28	0.38	-0.03	0.41
HL_event	0.011	0.0169	3.61	922500	clpA	b0882	+	100	FALSE	TRUE		HL_event	0.011	0.0169	3.61	NA	3.61	NA
HL_event	0.0833	0.109	-0.35	923125	clpA	b0882	+	50	FALSE	FALSE		Termination	2.16e-05	5.48e-05	-0.35	0.25	-0.35	0.67
HL_event	0.0815	0.107	-0.54	923875	clpA	b0882	+	50	FALSE	FALSE		Termination	3.14e-08	1.26e-07	-0.54	0.41	-0.54	0.97
HL_event	0.716	0.748	0.28	924175	clpA	b0882	+	50	FALSE	FALSE		Termination	0.00221	0.00385	0.28	-0.08	0.28	-0.36
HL_event	6.94e-07	2.04e-06	-2.04	924850			+	100	FALSE	FALSE		Termination	5.27e-08	2.05e-07	-2.04	-3.96	-2.04	-1.92
HL_event	0.446	0.494	0.41	931825	lrp	b0889	+	50	FALSE	FALSE		Termination	0.00166	0.00297	0.41	0.28	0.41	-0.12
HL_event	0.000193	0.000395	-3.59	932425			+	50	FALSE	FALSE		iTSS_II	7.12e-56	7.82e-53	-3.59	-1.74	-3.59	1.93
HL_event	0.0107	0.0165	0.99	936625	lolA	b0891	+	50	FALSE	FALSE		Termination	3.49e-20	7.62e-19	0.99	0.35	0.99	-0.63
HL_event	3.47e-06	9.16e-06	-0.48	937275	rarA	b0892	+	50	FALSE	FALSE		Termination	1.06e-08	4.54e-08	-0.48	-0.97	-0.48	-0.5
HL_event	0.742	0.772	-1.07	943525	dmsC	b0896	+	150	FALSE	FALSE		iTSS_II	0.0318	0.0448	-1.07	0.04	-1.07	1.11
HL_event	4.61e-07	1.38e-06	1.35	946175	ycaD	b0898	+	50	FALSE	FALSE		Termination	1.23e-05	3.23e-05	1.35	0.8	1.5	-0.7
HL_event	0.197	0.237	-2.09	949525			+	50	FALSE	FALSE		iTSS_II	0.103	0.131	NA	-0.31	-2.09	1.75
HL_event	1.11e-05	2.72e-05	0.13	961225	rpsA	b0911	+	50	FALSE	FALSE		Int_event	NA	NA	NA	2.48	NA	NA
HL_event	0.312	0.359	-0.18	961725	rpsA	b0911	+	50	FALSE	FALSE		Termination	0.00848	0.0133	-0.18	-0.17	-0.18	0.01
HL_event	1.74e-07	5.57e-07	-4.6	971175	ycbJ	b0919	+	50	TRUE	FALSE		iTSS_II	0.0626	0.0836	-4.6	-0.04	-3.97	3.94
HL_event	1.12e-06	3.18e-06	0.93	975175	mukE	b0923	+	50	TRUE	FALSE		Termination	2.33e-21	6.29e-20	0.93	1.34	0.93	0.41
HL_event	0.159	0.195	0.24	975925	mukB	b0924	+	50	FALSE	FALSE		Termination	0.000632	0.00122	0.24	-0.18	0.24	-0.42
HL_event	0.19	0.23	0.05	978675	mukB	b0924	+	50	FALSE	FALSE		Termination	0.214	0.253	0.05	0.14	0.05	0.09
HL_event	1.83e-14	1.45e-13	-0.53	980825	ycbB	b0925	+	50	FALSE	FALSE		Termination	0.0414	0.0572	-0.53	-0.27	-0.56	0.43
HL_event	8.68e-05	0.000188	3.62	1003950			+	200	FALSE	TRUE		Termination	4.19e-08	1.65e-07	3.62	3.77	3.62	0.15
HL_event	0.293	0.34	-0.48	1004725	pyrD	b0945	+	50	FALSE	FALSE		Termination	0.000389	0.000782	-0.48	-0.36	-0.48	0.02
HL_event	0.00118	0.00211	-4.12	1005100			+	100	FALSE	FALSE		iTSS_II	2.01e-14	2.08e-13	-4.12	-2.58	-4.12	1.54
HL_event	9.37e-17	9.31e-16	0.16	1008875	rlmL	b0948	+	50	FALSE	FALSE		Termination	6.74e-05	0.000157	0.16	0.38	0.11	0.27
HL_event	1.25e-24	2.9e-23	0.86	1012175	pqiA	b0950	+	50	TRUE	FALSE		Termination	4e-05	9.7e-05	0.86	0.75	0.72	0.03
HL_event	0.679	0.715	0.54	1012825	pqiB	b0951	+	50	FALSE	FALSE		Termination	1.88e-05	4.82e-05	0.54	-0.11	0.53	-0.64
HL_event	0.000181	0.000372	2.93	1018325			+	250	FALSE	TRUE		HL_event	0.000181	0.00039	2.93	NA	1.24	NA
HL_event	0.265	0.311	0.34	1019175			+	250	FALSE	FALSE		HL_event	0.265	0.308	0.34	NA	0.34	NA
HL_event	0.000762	0.0014	-1.64	1027625			+	50	FALSE	FALSE		Termination	4.77e-09	2.17e-08	-1.64	-3.19	-1.64	-1.56
HL_event	0.165	0.202	0.48	1050975			+	50	FALSE	FALSE		Termination	0.157	0.191	NA	-0.6	0.48	-1.18
HL_event	0.0753	0.0998	-1.11	1051200	ymcE	b0991	+	200	FALSE	FALSE		iTSS_II	5.26e-05	0.000125	-1.11	4.12	-1.11	5.23
HL_event	0.214	0.256	3.18	1061725			+	50	FALSE	FALSE		Termination	0.000475	0.000939	3.18	0.49	3.18	-2.68
HL_event	0.54	0.583	-0.61	1065825	agp	b1002	+	50	FALSE	FALSE		Termination	0.00986	0.0153	NA	-0.19	-0.61	0.49
HL_event	0.748	0.777	0.49	1067625			+	50	FALSE	FALSE		Termination	0.0984	0.126	0.49	-0.17	0.49	-0.53
HL_event	0.293	0.34	-1.37	1073925	rutR	b1013	+	50	FALSE	FALSE		Termination	0.000926	0.00174	-1.37	-0.38	-1.37	1
HL_event	0.304	0.351	-0.83	1078725	putP	b1015	+	50	FALSE	FALSE		Termination	5.42e-12	3.93e-11	-0.83	-0.68	-0.83	0.16
HL_event	0.000213	0.000433	-1.4	1080175			+	50	FALSE	FALSE		Termination	1.39e-21	3.82e-20	-1.4	-0.95	-1.4	0.44
HL_event	1.26e-10	6.11e-10	1.9	1081475	efeO	b1018	+	50	FALSE	FALSE		Termination	4.11e-26	2.12e-24	1.9	1.28	1.9	-0.62
HL_event	9.68e-09	3.64e-08	-1.3	1082625	efeB	b1019	+	50	FALSE	FALSE		Termination	1.08e-24	4.68e-23	-1.3	-0.87	-1.27	0.39
HL_event	0.385	0.433	-1.96	1104975			+	150	FALSE	FALSE		iTSS_II	1.97e-08	8.13e-08	-1.96	0.3	-1.96	2.16
HL_event	0.413	0.461	-0.49	1110175	opgH	b1049	+	50	FALSE	FALSE		Termination	1.05e-12	8.5e-12	-0.49	0.08	-0.49	0.58
HL_event	0.316	0.363	-0.08	1111525	opgH	b1049	+	50	FALSE	FALSE		Termination	1.25e-08	5.27e-08	-0.08	0.1	-0.24	0.34
HL_event	0.109	0.139	1.43	1125400	yceH	b1067	+	100	FALSE	FALSE		HL_event	0.109	0.138	1.43	NA	1.43	NA
HL_event	0.0662	0.0885	-0.45	1125575	yceH	b1067	+	50	FALSE	FALSE		Termination	0.00678	0.0108	-0.45	-0.58	-0.45	-0.13
HL_event	0.0593	0.0802	-1	1125975	yceH	b1067	+	50	FALSE	FALSE		iTSS_II	8.7e-05	0.000199	-1	0.6	-1	1.61
HL_event	0.069	0.092	-0.98	1126225	yceM	b1068	+	50	FALSE	FALSE		Termination	0.00335	0.00568	-0.98	-0.57	-0.83	0.26
HL_event	0.00653	0.0104	-1.59	1127025			+	50	FALSE	FALSE		iTSS_II	1.93e-09	9.31e-09	-1.59	0.83	-1.49	2.32
HL_event	3.26e-05	7.52e-05	1	1130975	flgC	b1074	+	50	FALSE	TRUE		Termination	6.76e-10	3.49e-09	1	0.77	1	-0.24
HL_event	0.000412	0.000794	0.88	1131725	flgD	b1075	+	50	FALSE	FALSE		Termination	1.43e-12	1.13e-11	0.88	0.45	0.88	-0.42
HL_event	0.0758	0.1	-0.29	1132375	flgE	b1076	+	50	FALSE	FALSE		Termination	9.57e-06	2.56e-05	-0.29	-0.22	-0.29	0.07
HL_event	0.142	0.176	-0.16	1134575	flgG	b1078	+	50	FALSE	FALSE		Termination	0.109	0.138	-0.16	0.39	-0.16	0.55
HL_event	0.012	0.0183	-1.25	1134775			+	50	FALSE	TRUE		Termination	3.92e-15	4.55e-14	-1.25	-1.47	-1.29	-0.18
HL_event	1.18e-06	3.35e-06	-0.05	1136375	flgI	b1080	+	50	FALSE	FALSE		Termination	0.583	0.621	-0.05	0.17	-0.2	0.37
HL_event	0.00437	0.00718	1.55	1139400	flgL	b1083	+	200	TRUE	TRUE		HL_event	0.00437	0.00725	1.55	NA	1.55	NA
HL_event	0.517	0.562	-0.6	1140075	flgL	b1083	+	50	FALSE	FALSE		Termination	0.00152	0.00274	NA	-0.17	-0.6	0.47
HL_event	0.00507	0.00822	-0.92	1146125	yceD	b1088	+	50	TRUE	FALSE		iTSS_II	2.7e-05	6.74e-05	-0.92	0.91	-0.84	1.75
HL_event	0.0344	0.0485	0.4	1146575			+	50	FALSE	FALSE		Termination	0.00045	0.000894	0.4	0.88	0.4	0.48
HL_event	6.76e-05	0.000149	1.14	1147825	plsX	b1090	+	50	FALSE	TRUE		Termination	1.86e-16	2.54e-15	NA	1.31	1.14	0.19
HL_event	0.94	0.949	0.08	1148375	fabH	b1091	+	50	FALSE	FALSE		Termination	0.401	0.445	0.08	0.02	0.08	-0.06
HL_event	0.224	0.266	0.86	1148975	fabD	b1092	+	50	FALSE	FALSE		Termination	1.84e-14	1.93e-13	0.86	0.25	0.86	-0.62
HL_event	0.0591	0.08	0.18	1149775	fabD	b1092	+	50	FALSE	FALSE		Termination	0.0367	0.0511	0.18	1.13	0.18	0.95
HL_event	0.0179	0.0265	0.1	1150475	fabG	b1093	+	50	FALSE	FALSE		Termination	0.0945	0.121	0.1	0.99	0.1	0.89
HL_event	0.00814	0.0128	-0.51	1151375	fabF	b1095	+	50	FALSE	FALSE		Termination	0.00201	0.00352	-0.51	-0.58	-0.38	-0.2
HL_event	0.29	0.337	-0.32	1152225	fabF	b1095	+	50	FALSE	FALSE		Termination	0.0265	0.038	-0.32	0.42	-0.32	0.74
HL_event	1.73e-05	4.15e-05	0.44	1155875	holB	b1099	+	50	FALSE	FALSE		Termination	4.11e-08	1.63e-07	0.44	0.59	0.46	0.13
HL_event	2.25e-05	5.31e-05	0.01	1157425	ptsG	b1101	+	50	FALSE	FALSE		Termination	1.52e-07	5.5e-07	0.01	0.62	-0.3	0.91
HL_event	0.0106	0.0164	-0.69	1161425	hinT	b1103	+	50	FALSE	FALSE		Termination	0.000137	0.000302	-0.69	-0.09	-0.79	0.7
HL_event	0.0378	0.0529	0.35	1161825	ycfL	b1104	+	50	FALSE	FALSE		Termination	8.94e-05	0.000204	0.35	-0.58	0.35	-0.93
HL_event	7.09e-06	1.79e-05	-1.47	1162575	thiK	b1106	+	50	FALSE	TRUE		Termination	1.91e-13	1.74e-12	-1.47	-1.86	-1.47	-0.39
HL_event	0.0596	0.0806	-0.22	1163125	thiK	b1106	+	50	FALSE	FALSE		Termination	0.193	0.231	-0.22	0.63	-0.22	0.86
HL_event	0.0825	0.108	0.9	1163325	nagZ	b1107	+	50	FALSE	FALSE		Termination	0.000301	0.000616	0.9	0.39	0.9	-0.52
HL_event	0.224	0.266	-0.17	1164525	ycfP	b1108	+	50	FALSE	FALSE		Termination	0.319	0.362	-0.17	-0.35	-0.17	-0.18
HL_event	1.13e-11	6.29e-11	-0.98	1166675			+	50	FALSE	FALSE		Termination	1.27e-17	2.08e-16	-0.98	-2.85	-0.98	-1.87
HL_event	7.47e-05	0.000164	0.42	1177225	lolE	b1118	+	50	FALSE	FALSE		Termination	0.00027	0.000558	0.42	0.4	0.41	-0.01
HL_event	0.0129	0.0196	1.39	1178625	nagK	b1119	+	50	TRUE	FALSE		Termination	3.47e-14	3.51e-13	1.39	-0.47	1.39	-1.86
HL_event	0.137	0.171	0.88	1178925	cobB	b1120	+	50	FALSE	FALSE		Termination	1.2e-05	3.15e-05	0.88	0.31	0.88	-0.57
HL_event	0.282	0.329	-1.93	1179525	cobB	b1120	+	50	FALSE	FALSE		iTSS_II	1.48e-06	4.52e-06	-1.93	-0.37	-1.72	1.35
HL_event	0.643	0.681	0.42	1194425	icd	b1136	+	50	FALSE	FALSE		Termination	0.0688	0.0911	0.42	0.39	0.42	-0.03
HL_event	0.664	0.701	-0.41	1194675	icd	b1136	+	50	FALSE	FALSE		Termination	6.95e-08	2.63e-07	-0.41	-0.12	-0.41	0.29
HL_event	0.00577	0.00927	-0.74	1198325	lit	b1139	+	50	FALSE	FALSE		Termination	0.0352	0.0492	-0.74	-1.01	-0.74	-0.32
HL_event	0.667	0.704	-1.63	1198725	lit	b1139	+	50	FALSE	FALSE		iTSS_II	0.0513	0.0697	-1.63	0.23	-1.63	1.8
HL_event	0.39	0.438	0.37	1200875	ymfI	b1143	+	50	FALSE	FALSE		Termination	0.0896	0.116	0.37	-0.9	0.37	-1.27
HL_event	0.0247	0.0358	1.67	1221225	ycgH	b4491	+	50	TRUE	FALSE		Termination	0.019	0.028	NA	-0.68	1.67	-2.45
HL_event	0.0164	0.0245	-2.89	1226250			+	300	FALSE	TRUE		HL_event	0.0164	0.0245	-2.89	NA	-2.77	NA
HL_event	0.833	0.856	-0.43	1238075	dadA	b1189	+	50	FALSE	FALSE		Termination	1.86e-14	1.95e-13	-0.43	-0.03	-0.43	0.4
HL_event	2.15e-09	8.84e-09	-1.99	1239325			+	50	FALSE	TRUE		Termination	5.16e-17	7.73e-16	-1.99	-2.09	-1.99	-0.1
HL_event	3.3e-12	1.98e-11	1.41	1264325	prfA	b1211	+	50	FALSE	TRUE		Termination	1.41e-16	1.99e-15	1.41	1.32	1.35	-0.04
HL_event	8.82e-13	5.76e-12	1.3	1267475	kdsA	b1215	+	50	FALSE	TRUE		Termination	7.38e-10	3.79e-09	1.3	1.11	1.03	0.09
HL_event	0.211	0.253	0.83	1290475	rssB	b1235	+	50	FALSE	FALSE		Termination	0.0948	0.122	0.83	-0.22	0.55	-0.77
HL_event	0.271	0.317	1.57	1290725	galU	b1236	+	50	FALSE	FALSE		HL_event	0.271	0.314	1.57	NA	0.63	NA
HL_event	0.808	0.833	0.41	1291375	galU	b1236	+	50	FALSE	FALSE		Termination	5.56e-06	1.55e-05	0.41	0.09	0.4	-0.3
HL_event	0.00882	0.0138	-1.09	1292025			+	50	FALSE	FALSE		Termination	0.0358	0.0499	-1.09	-0.6	-1.11	0.27
HL_event	0.0123	0.0187	1.82	1299175			+	50	FALSE	FALSE		Termination	8.57e-05	0.000196	1.82	0.07	1.86	-1.79
HL_event	0.00532	0.0086	-1.18	1299875	oppA	b1243	+	50	TRUE	FALSE		iTSS_II	1.76e-12	1.36e-11	-1.18	0.32	-1.18	1.47
HL_event	5e-05	0.000112	0.65	1302525	oppC	b1245	+	50	FALSE	FALSE		Termination	1.18e-14	1.28e-13	0.65	0.4	0.65	-0.23
HL_event	0.897	0.913	-0.06	1304175	oppF	b1247	+	50	FALSE	FALSE		Termination	1.89e-05	4.84e-05	-0.06	0.02	0.18	-0.16
HL_event	0.0169	0.0252	0.77	1322075	yciV	b1266	+	50	FALSE	FALSE		Termination	0.0347	0.0485	0.77	0.15	0.45	-0.3
HL_event	6.54e-09	2.52e-08	-1.62	1322975	yciQ	b1268	+	50	TRUE	FALSE		Termination	5.45e-11	3.35e-10	-1.62	-3.19	-1.62	-1.57
HL_event	0.112	0.143	3.79	1333800			+	200	FALSE	FALSE		Termination	2.68e-11	1.73e-10	3.79	1.01	3.79	-2.78
HL_event	0.331	0.378	-0.65	1334075	acnA	b1276	+	50	FALSE	FALSE		Termination	2.62e-07	9.13e-07	-0.65	-0.45	-0.65	0.2
HL_event	0.584	0.625	-0.22	1334975	acnA	b1276	+	50	FALSE	FALSE		Termination	0.0202	0.0297	-0.22	0.09	-0.22	0.3
HL_event	2.45e-06	6.59e-06	-4.18	1336575			+	150	FALSE	TRUE		Termination	5.55e-10	2.91e-09	-2.73	-3.06	-2.73	-0.32
HL_event	1.46e-09	6.16e-09	1.9	1339975	pyrF	b1281	+	50	FALSE	FALSE		iTSS_II	2.25e-12	1.72e-11	1.9	3.67	1.55	2.13
HL_event	0.648	0.686	-0.48	1366275	pspA	b1304	+	50	FALSE	FALSE		Termination	0.000452	0.000896	-0.48	-0.29	-0.5	0.21
HL_event	0.000524	0.000995	-1.19	1367475	pspD	b1307	+	50	FALSE	FALSE		Termination	0.00118	0.00217	-1.19	-0.81	-1.19	0.31
HL_event	0.00835	0.0131	0.38	1367725	pspE	b1308	+	50	FALSE	FALSE		iTSS_II	0.0131	0.0199	0.38	3.32	0.38	2.87
HL_event	4.89e-15	4.15e-14	0.48	1386825			+	50	FALSE	FALSE		Termination	0.000228	0.000481	0.48	-0.18	0.43	-0.61
HL_event	0.849	0.87	0.24	1394275	insH1	b1331	+	150	FALSE	FALSE		Termination	0.301	0.344	0.24	-0.12	0.24	0.22
HL_event	0.0571	0.0775	-2.39	1404625			+	50	FALSE	FALSE		iTSS_II	0.00496	0.00811	-2.39	-0.62	-2.39	1.69
HL_event	1.62e-10	7.75e-10	1.31	1443625	ydbH	b1381	+	50	FALSE	FALSE		Termination	2.43e-07	8.54e-07	1.31	0.7	1.22	-0.53
HL_event	1.42e-06	3.97e-06	-1.65	1461550			+	200	FALSE	FALSE		iTSS_II	2.36e-10	1.32e-09	-1.65	1.29	-1.65	3.03
HL_event	0.0031	0.00521	1.14	1462525	paaY	b1400	+	50	FALSE	TRUE		Termination	3.23e-11	2.06e-10	1.14	1.01	1.14	-0.13
HL_event	1.13e-06	3.21e-06	0.71	1469350	ydbA	b4492	+	200	FALSE	FALSE		Termination	3.87e-10	2.09e-09	0.71	0.76	0.71	0.03
HL_event	4.1e-05	9.32e-05	1.04	1486325	aldA	b1415	+	50	FALSE	FALSE		Termination	9.45e-09	4.1e-08	1.04	1.97	1.04	0.85
HL_event	0.723	0.755	0.33	1486725	aldA	b1415	+	50	FALSE	FALSE		Termination	5.55e-05	0.000132	0.33	-0.07	0.33	-0.4
HL_event	6.84e-10	3.01e-09	-3.99	1487750			+	100	FALSE	TRUE		HL_event	6.84e-10	3.52e-09	-3.99	NA	-3.99	NA
HL_event	0.116	0.147	-0.72	1497150	rimL	b1427	+	100	FALSE	FALSE		HL_event	0.116	0.146	-0.72	NA	-0.72	NA
HL_event	1.65e-05	3.97e-05	3.25	1499650	tehB	b1430	+	100	FALSE	TRUE		HL_event	1.65e-05	4.27e-05	3.25	NA	3.25	NA
HL_event	0.99	0.991	-0.56	1499975	tehB	b1430	+	50	FALSE	FALSE		Termination	4.58e-07	1.53e-06	-0.56	0	-0.56	0.56
HL_event	0.0781	0.103	-0.57	1500400			+	100	FALSE	FALSE		Termination	0.0134	0.0203	-0.57	-2.96	-0.28	-2.67
HL_event	2.9e-14	2.24e-13	-2.4	1501225			+	50	FALSE	TRUE		Termination	2.19e-17	3.52e-16	-2.4	-2.42	-2.35	-0.07
HL_event	1.26e-09	5.35e-09	1.32	1504925	ydcP	b1435	+	50	TRUE	FALSE		Termination	4.16e-17	6.35e-16	1.32	1.95	1.32	0.63
HL_event	0.000183	0.000376	-2.88	1507875	hicB	b1438	+	50	FALSE	FALSE		iTSS_II	2.69e-10	1.5e-09	-2.88	0.72	-2.98	3.65
HL_event	0.0459	0.0633	1.93	1515675	ydcY	b1446	+	50	FALSE	FALSE		iTSS_II	1.99e-05	5.08e-05	1.93	3	1.93	1.07
HL_event	0.0319	0.0453	-3.66	1515975			+	50	FALSE	FALSE		Termination	3.7e-06	1.06e-05	-3.66	-5.57	-3.66	-1.91
HL_event	0.269	0.315	0.82	1517775	curA	b1449	+	150	FALSE	FALSE		Termination	0.0275	0.0393	NA	-0.22	0.82	-1.05
HL_event	0.652	0.689	-0.41	1521775	yncE	b1452	+	50	FALSE	FALSE		Termination	1.96e-06	5.86e-06	NA	0.12	-0.41	0.5
HL_event	0.533	0.576	-0.6	1554825	osmC	b1482	+	50	FALSE	FALSE		Termination	0.118	0.148	-0.6	-0.51	-0.6	0.09
HL_event	0.398	0.446	-0.54	1555025	osmC	b1482	+	50	FALSE	FALSE		Termination	0.093	0.12	-0.54	0.16	-0.54	0.81
HL_event	1.21e-06	3.42e-06	2.01	1617575	marR	b1530	+	50	FALSE	TRUE		Termination	5.73e-09	2.57e-08	2.01	1.89	2.01	-0.12
HL_event	0.000212	0.000432	2.48	1627225			+	150	FALSE	FALSE		Termination	1.7e-08	7.06e-08	2.48	-1.38	2.48	-3.86
HL_event	0.116	0.147	2.99	1647300			+	100	FALSE	FALSE		Termination	2.86e-06	8.3e-06	2.99	1.56	2.99	-1.42
HL_event	8.34e-11	4.12e-10	-1.65	1654825			+	50	FALSE	FALSE		Termination	1.97e-11	1.31e-10	-1.65	-3.46	-1.65	-1.81
HL_event	0.077	0.102	-1.19	1662575	dmsD	b1591	+	50	FALSE	FALSE		Termination	0.00457	0.00753	-1.19	-0.31	-0.84	0.52
HL_event	0.468	0.515	0.02	1676625	ydgH	b1604	+	50	FALSE	FALSE		Termination	0.593	0.63	0.02	0.43	0.02	0.41
HL_event	2.9e-10	1.35e-09	0.39	1688825	ydgA	b1614	+	50	FALSE	FALSE		Termination	0.00171	0.00305	0.39	-0.08	0.26	-0.35
HL_event	7.4e-06	1.87e-05	0.91	1700325	add	b1623	+	50	FALSE	FALSE		iTSS_II	5.92e-24	2.24e-22	0.91	2.59	1.06	1.54
HL_event	1.15e-07	3.79e-07	-2.98	1701325			+	50	FALSE	FALSE		Termination	1.15e-10	6.68e-10	-2.98	-3.97	-2.98	-0.99
HL_event	0.0524	0.0716	-1	1703525	ydgK	b1626	+	50	FALSE	FALSE		iTSS_II	3.3e-12	2.46e-11	-1	0.53	-0.99	1.51
HL_event	0.322	0.369	0.64	1708575	rsxG	b1631	+	50	FALSE	FALSE		Termination	2.95e-07	1.01e-06	0.64	0.11	0.64	-0.53
HL_event	0.0974	0.126	-2.36	1718425			+	50	FALSE	FALSE		Termination	4.5e-10	2.38e-09	-2.36	-6.22	-2.36	-3.86
HL_event	4.9e-05	0.00011	2.47	1724750	nemA	b1650	+	100	FALSE	TRUE		HL_event	4.9e-05	0.000117	2.47	NA	2.47	NA
HL_event	0.00111	0.002	-2	1726325			+	50	FALSE	FALSE		Termination	6.61e-15	7.43e-14	NA	-1.51	-1.93	0.34
HL_event	0.000123	0.000261	7.34	1733425	sodB	b1656	+	150	FALSE	TRUE		HL_event	0.000123	0.000274	7.34	NA	7.34	NA
HL_event	0.82	0.844	-0.4	1733800	sodB	b1656	+	100	FALSE	FALSE		HL_event	0.82	0.841	-0.4	NA	-0.4	NA
HL_event	0.521	0.566	-0.3	1733975	sodB	b1656	+	50	FALSE	FALSE		Termination	0.44	0.484	NA	0.47	-0.3	0.84
HL_event	0.0019	0.0033	1.71	1739325			+	50	FALSE	FALSE		Termination	2.92e-20	6.46e-19	1.71	0.62	1.71	-1.09
HL_event	0.018	0.0266	1.67	1744775	ydhR	b1667	+	50	FALSE	TRUE		Termination	0.000154	0.000335	NA	1.89	1.67	0.11
HL_event	0.000229	0.000463	1.98	1753775	pykF	b1676	+	50	FALSE	FALSE		iTSS_II	1.19e-11	8.15e-11	1.98	2.71	1.57	1.14
HL_event	7.07e-07	2.07e-06	-1.3	1786275	ppsR	b1703	+	50	FALSE	FALSE		iTSS_II	3.5e-11	2.21e-10	-1.3	2.26	-1.19	3.45
HL_event	0.648	0.686	0.49	1798150			+	100	FALSE	FALSE		HL_event	0.648	0.682	0.49	NA	0.49	NA
HL_event	0.467	0.514	-0.48	1805025	pfkB	b1723	+	50	FALSE	FALSE		Termination	0.00835	0.0132	NA	-0.17	-0.48	0.33
HL_event	0.121	0.153	2.11	1805450	ydiZ	b1724	+	100	FALSE	FALSE		HL_event	0.121	0.151	2.11	NA	2.11	NA
HL_event	0.000433	0.000832	-2.53	1805650	ydiZ	b1724	+	100	FALSE	TRUE		HL_event	0.000433	0.000864	-2.53	NA	-2.53	NA
HL_event	0.0109	0.0168	-0.86	1805900	yniA	b1725	+	100	FALSE	FALSE		HL_event	0.0109	0.0168	-0.86	NA	-0.86	NA
HL_event	6.96e-06	1.76e-05	-3.31	1808125			+	50	FALSE	TRUE		Termination	5.3e-13	4.58e-12	-3.31	-3.21	-3.31	0.1
HL_event	3.27e-11	1.71e-10	2.12	1808950			+	100	FALSE	FALSE		iTSS_II	1.42e-15	1.74e-14	2.12	4.71	2.12	2.59
HL_event	6.52e-08	2.2e-07	-1.06	1821375			+	50	FALSE	FALSE		Termination	9.79e-07	3.1e-06	-1.06	-2.92	-1.06	-1.9
HL_event	0.00382	0.00634	-2.25	1821600	cho	b1741	+	100	FALSE	FALSE		Termination	0.000313	0.000639	-2.25	-1.26	-2.25	0.98
HL_event	9.08e-06	2.26e-05	-3.04	1841925			+	50	FALSE	FALSE		iTSS_II	0.0479	0.0654	-3.04	-0.05	-2.77	2.72
HL_event	0.21	0.252	0.35	1847625	sppA	b1766	+	50	FALSE	FALSE		Termination	0.414	0.458	0.35	-0.22	-0.07	-0.15
HL_event	7.39e-06	1.87e-05	1.37	1849925	pncA	b1768	+	50	FALSE	FALSE		Termination	6.85e-14	6.7e-13	1.37	0.1	1.15	-1.04
HL_event	6.08e-10	2.7e-09	-0.47	1861875	yeaD	b1780	+	50	FALSE	FALSE		Termination	2.38e-10	1.33e-09	-0.47	-7.04	-0.47	-6.62
HL_event	1.53e-05	3.7e-05	2.72	1871800	yeaK	b1787	+	200	TRUE	TRUE		HL_event	1.53e-05	3.98e-05	2.72	NA	-0.03	NA
HL_event	0.0252	0.0364	-1.39	1872125			+	50	FALSE	TRUE		Termination	4.36e-10	2.32e-09	-1.39	-1.53	-1.39	-0.15
HL_event	0.0141	0.0213	0.5	1872675	yeaL	b1789	+	50	FALSE	FALSE		Termination	0.0101	0.0157	0.5	-0.83	0.5	-1.34
HL_event	0.00328	0.00551	-2.85	1892550			+	100	FALSE	FALSE		iTSS_II	3.31e-26	1.76e-24	NA	-0.3	-2.81	2.94
HL_event	0.459	0.507	1.24	1894925			+	50	FALSE	FALSE		Termination	0.0259	0.0372	1.24	0.36	1.02	-0.7
HL_event	0.369	0.417	-0.74	1900250	manX	b1817	+	200	FALSE	FALSE		HL_event	0.369	0.413	-0.74	NA	-0.74	NA
HL_event	0.329	0.376	-0.43	1900725	manX	b1817	+	50	FALSE	FALSE		Termination	1.68e-05	4.35e-05	NA	0.22	-0.43	0.58
HL_event	0.0432	0.0599	-0.36	1901175	manY	b1818	+	50	FALSE	FALSE		Termination	2.27e-08	9.3e-08	-0.36	0.28	-0.36	0.63
HL_event	0.43	0.478	-0.17	1902225	manZ	b1819	+	50	FALSE	FALSE		Termination	0.00144	0.0026	-0.17	0.19	-0.17	0.35
HL_event	4.45e-05	0.000101	-1.15	1902825	yobD	b1820	+	50	FALSE	FALSE		Termination	4.56e-12	3.35e-11	-1.15	-3.95	-1.15	-2.8
HL_event	2.76e-07	8.57e-07	-2.68	1903325			+	50	FALSE	FALSE		iTSS_II	1.2e-09	6e-09	-2.68	-1.61	-2.68	1.07
HL_event	1.51e-11	8.31e-11	0.01	1916825	yebT	b1834	+	50	FALSE	FALSE		Termination	0.787	0.81	0.01	-0.11	0	-0.11
HL_event	0.00171	0.00299	0.63	1918275	rsmF	b1835	+	50	FALSE	FALSE		Termination	0.000117	0.000261	0.63	0.45	0.63	-0.18
HL_event	0.491	0.538	-1.85	1923325	holE	b1842	+	50	FALSE	FALSE		iTSS_II	0.101	0.129	-1.85	0.64	-1.25	1.89
HL_event	0.0871	0.114	-0.36	1929550	purT	b1849	+	100	FALSE	FALSE		HL_event	0.0871	0.113	-0.36	NA	-0.36	NA
HL_event	1.41e-08	5.16e-08	2	1935575			+	50	FALSE	FALSE		Termination	1.29e-07	4.72e-07	2	2.1	1.89	0.22
HL_event	0.088	0.115	0.4	1935825	pykA	b1854	+	50	FALSE	FALSE		Termination	0.00132	0.00241	0.4	0.81	0.4	0.41
HL_event	0.16	0.197	-1.32	1949275	yecD	b1867	+	50	FALSE	FALSE		iTSS_II	0.000444	0.000884	-1.32	0.44	-1.32	1.75
HL_event	0.0103	0.0159	-2.15	1949525	yecE	b1868	+	50	TRUE	FALSE		Termination	1.98e-09	9.54e-09	-2.15	-1.43	-2.15	0.72
HL_event	2.79e-09	1.13e-08	1.5	1950325	yecN	b1869	+	50	FALSE	FALSE		Termination	1.28e-12	1.02e-11	1.5	2.3	1.5	0.8
HL_event	0.00965	0.015	-0.11	1951325	cmoA	b1870	+	50	FALSE	FALSE		Termination	0.0147	0.0221	-0.11	0.44	-0.11	0.55
HL_event	0.000297	0.000586	1.73	1986675			+	250	FALSE	FALSE		iTSS_II	2.15e-05	5.46e-05	1.73	4.22	1.73	2.49
HL_event	5.6e-18	6.44e-17	0.42	2014175	fliH	b1940	+	50	FALSE	FALSE		Termination	0.00138	0.00251	0.42	-0.44	0.31	-0.75
HL_event	2.34e-06	6.32e-06	0.35	2015275	fliI	b1941	+	50	FALSE	FALSE		Termination	6.8e-10	3.51e-09	0.35	-1	0.35	-1.35
HL_event	4.83e-07	1.45e-06	0.52	2017625			+	50	FALSE	FALSE		Termination	1.34e-11	9.14e-11	0.52	0.87	0.52	0.35
HL_event	0.949	0.957	1.61	2034575	hchA	b1967	+	50	FALSE	FALSE		Termination	0.0819	0.107	1.61	-0.02	1.61	-1.76
HL_event	0.44	0.488	2.49	2049775	yeeJ	b1978	+	150	FALSE	FALSE		Termination	6.93e-08	2.63e-07	2.49	-0.14	2.49	-2.63
HL_event	0.000654	0.00122	3.31	2053150	amn	b1982	+	100	FALSE	TRUE		HL_event	0.000654	0.00126	3.31	NA	-1.07	NA
HL_event	0.626	0.665	-0.36	2053425	amn	b1982	+	50	FALSE	FALSE		Termination	0.00599	0.00964	-0.36	-0.14	-0.36	0.22
HL_event	4.44e-12	2.63e-11	-3.03	2054625			+	50	FALSE	FALSE		Termination	6.57e-08	2.5e-07	-3.03	-2.57	-3.03	0.56
HL_event	2.62e-07	8.18e-07	2.18	2054825			+	150	FALSE	FALSE		iTSS_II	1.07e-07	3.97e-07	2.18	5.93	2.18	3.75
HL_event	0.547	0.59	-0.51	2069775	flu	b2000	+	50	FALSE	FALSE		Termination	0.656	0.689	-0.51	-0.23	-0.51	0.38
HL_event	0.769	0.797	0.55	2070000	flu	b2000	+	100	FALSE	FALSE		HL_event	0.769	0.793	0.55	NA	0.55	NA
HL_event	0.586	0.627	-0.52	2070425	flu	b2000	+	50	FALSE	FALSE		Termination	0.478	0.52	-0.52	-0.16	-0.52	0.38
HL_event	0.969	0.975	-0.56	2070850	flu	b2000	+	100	FALSE	FALSE		HL_event	0.969	0.974	-0.56	NA	-0.56	NA
HL_event	0.662	0.699	-0.57	2071475	flu	b2000	+	50	FALSE	FALSE		Termination	6.32e-07	2.06e-06	-0.57	-0.08	-0.57	0.49
HL_event	0.0874	0.114	-0.25	2071975	flu	b2000	+	50	FALSE	FALSE		Termination	0.000242	0.000507	-0.25	0.5	-0.25	0.77
HL_event	0.0241	0.035	-0.08	2072175	flu	b2000	+	50	FALSE	FALSE		Termination	0.0775	0.102	-0.08	-1.04	-0.08	-0.96
HL_event	0.578	0.62	-0.51	2072550	flu	b2000	+	100	FALSE	FALSE		HL_event	0.578	0.616	-0.51	NA	-0.51	NA
HL_event	0.00573	0.00921	0.42	2089125	hisD	b2020	+	50	FALSE	FALSE		Termination	0.0343	0.048	0.42	0.13	0.36	-0.23
HL_event	0.0155	0.0232	-0.84	2092675	hisH	b2023	+	50	TRUE	FALSE		Termination	2.44e-05	6.14e-05	-0.84	-0.26	-0.84	0.58
HL_event	0.582	0.623	-0.81	2093925	hisF	b2025	+	50	FALSE	FALSE		Termination	0.00237	0.00411	-0.81	0.18	-0.81	0.99
HL_event	0.0784	0.104	-0.61	2094925	hisI	b2026	+	50	FALSE	FALSE		Termination	0.00198	0.00348	-0.61	-0.66	-0.61	-0.05
HL_event	0.0848	0.111	-0.58	2154075	mdtB	b2075	+	50	FALSE	FALSE		Termination	0.0932	0.12	-0.58	-0.29	-0.58	0.28
HL_event	0.146	0.181	-1.71	2168725	insF1	b2089	+	50	FALSE	FALSE		iTSS_II	8.76e-06	2.36e-05	-1.71	-0.49	-1.71	1.22
HL_event	0.00239	0.00408	-0.72	2178550	yegU	b2099	+	100	FALSE	FALSE		Termination	0.00212	0.0037	NA	-0.98	-0.72	-0.32
HL_event	0.00569	0.00915	3.4	2184875			+	250	FALSE	FALSE		Termination	1.29e-12	1.03e-11	3.4	3.82	3.38	0.43
HL_event	0.391	0.439	-0.21	2220325	dld	b2133	+	50	FALSE	FALSE		Termination	0.134	0.166	-0.21	0.78	-0.21	0.99
HL_event	0.00537	0.00866	-0.1	2221675	dld	b2133	+	50	FALSE	FALSE		Termination	0.0642	0.0854	-0.1	-0.44	-0.1	-0.34
HL_event	7.16e-07	2.1e-06	2.54	2229925	cdd	b2143	+	50	FALSE	FALSE		Termination	1.8e-15	2.17e-14	2.54	3.17	2.54	0.63
HL_event	8.74e-07	2.52e-06	-3.36	2230825			+	50	FALSE	FALSE		Termination	6.27e-23	2.17e-21	-3.36	-2.92	-3.36	0.44
HL_event	7.44e-06	1.87e-05	0.69	2248925	nfo	b2159	+	50	FALSE	FALSE		iTSS_II	1.22e-10	7.06e-10	0.69	1.68	0.69	1.09
HL_event	0.421	0.468	-0.56	2249675	nfo	b2159	+	50	FALSE	FALSE		Termination	0.00232	0.00403	-0.56	0.21	-0.56	0.73
HL_event	0.0122	0.0186	-0.83	2249925	yeiI	b2160	+	50	TRUE	FALSE		Termination	4.07e-07	1.37e-06	-0.83	-1.21	-0.83	-0.38
HL_event	4.23e-06	1.1e-05	0.61	2265825			+	150	FALSE	FALSE		iTSS_II	1.88e-10	1.06e-09	0.61	1.58	0.58	1
HL_event	2.61e-07	8.16e-07	-1.6	2271300	yejA	b2177	+	100	TRUE	FALSE		iTSS_II	0.0853	0.11	-1.6	-0.1	-1.27	1.18
HL_event	0.305	0.352	1.09	2272575	yejB	b2178	+	50	FALSE	FALSE		Termination	0.107	0.136	1.09	-0.16	0.66	-0.82
HL_event	0.484	0.531	4.06	2280450			+	100	FALSE	FALSE		iTSS_II	1.25e-17	2.06e-16	4.06	6.82	3.89	2.93
HL_event	0.00879	0.0138	-0.78	2288975	narP	b2193	+	50	TRUE	FALSE		iTSS_II	4.19e-05	0.000101	-0.78	0.79	-0.78	1.57
HL_event	0.477	0.524	0.3	2289175			+	50	FALSE	FALSE		Termination	0.54	0.578	0.3	-0.24	0.3	-0.54
HL_event	4.03e-05	9.17e-05	3.01	2313825	rcsD	b2216	+	50	TRUE	FALSE		Termination	2.81e-24	1.12e-22	3.01	2.81	2.45	0.36
HL_event	0.506	0.551	-1.29	2338275	ubiG	b2232	+	50	FALSE	FALSE		iTSS_II	8.51e-08	3.2e-07	-1.29	-0.28	-1.29	1.01
HL_event	0.0316	0.045	1.11	2353375	glpB	b2242	+	50	TRUE	FALSE		Termination	2.74e-26	1.48e-24	1.11	0.26	1.11	-0.85
HL_event	0.212	0.254	0.25	2411575	ackA	b2296	+	50	FALSE	FALSE		Termination	0.111	0.14	0.25	0.56	0.25	0.31
HL_event	0.0547	0.0744	-0.46	2412075	ackA	b2296	+	50	FALSE	FALSE		Termination	0.000361	0.000729	-0.46	-0.32	-0.46	0.14
HL_event	0.692	0.727	-0.34	2413275	pta	b2297	+	50	FALSE	FALSE		Termination	0.00887	0.0139	-0.34	-0.06	-0.32	0.25
HL_event	0.727	0.759	-0.52	2419625	folX	b2303	+	50	FALSE	FALSE		Termination	0.00816	0.0129	-0.52	-0.18	-0.52	0.34
HL_event	0.019	0.028	-1.39	2419925	yfcH	b2304	+	50	TRUE	TRUE		Termination	0.000316	0.000645	-1.39	-1.31	-1.08	-0.23
HL_event	3.28e-15	2.84e-14	-4	2460725			+	50	FALSE	FALSE		Termination	2.26e-19	4.6e-18	NA	-5.21	-4	-1.15
HL_event	0.00046	0.00088	1.29	2466275	gtrB	b2351	+	50	FALSE	FALSE		Termination	1.6e-06	4.85e-06	1.29	0.25	1.12	-0.87
HL_event	0.00367	0.0061	1.79	2466725	gtrB	b2351	+	50	TRUE	FALSE		Termination	1.22e-06	3.79e-06	1.79	0.52	1.79	-1.27
HL_event	0.0219	0.032	0.82	2467375	gtrS	b2352	+	50	TRUE	FALSE		Termination	0.000103	0.000232	0.82	-1.24	0.95	-2.26
HL_event	0.00435	0.00715	-0.89	2468300	gtrS	b2352	+	100	TRUE	FALSE		HL_event	0.00435	0.00722	-0.89	NA	NA	NA
HL_event	1.22e-07	4e-07	-0.57	2483775	evgS	b2370	+	50	FALSE	FALSE		Termination	0.453	0.497	-0.57	-0.31	-0.29	-0.02
HL_event	0.000124	0.000263	1.27	2498425	ypdB	b2381	+	50	FALSE	FALSE		Termination	1.04e-05	2.76e-05	1.27	0.4	0.92	-0.52
HL_event	3.86e-13	2.65e-12	1.33	2511125	nupC	b2393	+	50	FALSE	FALSE		iTSS_II	2.25e-13	2.03e-12	1.33	3.53	1.33	2.2
HL_event	0.862	0.882	-1.38	2512225	nupC	b2393	+	50	FALSE	FALSE		iTSS_II	1.11e-14	1.21e-13	-1.38	0.02	-1.19	1.21
HL_event	6.03e-11	3.04e-10	1.07	2530450	cysK	b2414	+	100	FALSE	TRUE		HL_event	6.03e-11	3.67e-10	1.07	NA	1.07	NA
HL_event	2.09e-11	1.13e-10	-1.19	2531475			+	50	FALSE	FALSE		Termination	1.58e-10	9.04e-10	-1.19	-4.55	-1.24	-3.31
HL_event	0.00366	0.00609	2.24	2531725			+	50	FALSE	TRUE		Termination	0.00438	0.00725	2.24	1.83	2.2	-0.38
HL_event	0.207	0.249	-0.73	2531875	ptsH	b2415	+	50	FALSE	FALSE		iTSS_II	0.00497	0.00812	-0.73	0.51	-0.73	1.24
HL_event	0.39	0.438	-0.17	2532125	ptsI	b2416	+	50	FALSE	FALSE		Termination	0.588	0.625	-0.17	0.28	-0.17	0.37
HL_event	8.42e-06	2.1e-05	0.81	2533725	ptsI	b2416	+	50	FALSE	FALSE		Termination	3.94e-19	7.77e-18	NA	1.07	0.81	0.24
HL_event	8.44e-09	3.2e-08	-2.46	2534425			+	50	FALSE	FALSE		Termination	3.25e-10	1.78e-09	-2.46	-8.32	-2.46	-5.86
HL_event	0.916	0.929	-0.54	2544275	murQ	b2428	+	50	FALSE	FALSE		Termination	0.000729	0.00139	NA	0.02	-0.54	0.49
HL_event	0.427	0.475	-1.6	2544775	murP	b2429	+	50	FALSE	FALSE		iTSS_II	1.13e-05	2.99e-05	-1.6	-0.14	-1.17	1.07
HL_event	0.000614	0.00115	-1.82	2546625	yfeW	b2430	+	50	TRUE	FALSE		iTSS_II	2.96e-05	7.32e-05	-1.82	-0.37	-1.64	1.26
HL_event	0.00948	0.0148	1.52	2558025	intZ	b2442	+	50	FALSE	TRUE		Termination	1.03e-11	7.11e-11	1.52	1.74	2.12	-0.38
HL_event	0.0267	0.0384	1.29	2562700	yffS	b2450	+	100	TRUE	TRUE		HL_event	0.0267	0.0382	1.29	NA	1.29	NA
HL_event	0.049	0.0673	0.41	2562875	yffS	b2450	+	50	FALSE	FALSE		Termination	0.125	0.155	NA	-0.42	0.41	-0.92
HL_event	0.365	0.413	0.24	2563275	yffS	b2450	+	50	FALSE	FALSE		Termination	0.0274	0.0392	0.24	0.59	0.24	0.32
HL_event	0.0111	0.017	1.73	2577400	talA	b2464	+	100	TRUE	TRUE		HL_event	0.0111	0.0171	1.73	NA	1.73	NA
HL_event	0.0988	0.127	-0.58	2578025	tktB	b2465	+	50	FALSE	FALSE		Termination	0.0412	0.0569	-0.58	0.34	-0.58	0.94
HL_event	0.581	0.623	0.75	2578400	tktB	b2465	+	100	FALSE	FALSE		Termination	0.0393	0.0545	0.75	0.11	0.75	-0.68
HL_event	0.471	0.518	-0.68	2579625	tktB	b2465	+	150	FALSE	FALSE		HL_event	0.471	0.514	-0.68	NA	-0.68	NA
HL_event	0.56	0.603	-1.48	2589625	yffB	b2471	+	50	FALSE	FALSE		iTSS_II	5.75e-15	6.49e-14	-1.48	0.13	-1.38	1.51
HL_event	0.000954	0.00173	0.61	2598575	bcp	b2480	+	50	FALSE	FALSE		iTSS_II	1.45e-06	4.43e-06	NA	3.56	0.61	3.4
HL_event	0.00013	0.000274	2.25	2615625	yfgD	b2495	+	50	FALSE	FALSE		Termination	3.41e-08	1.36e-07	2.25	2.66	1.76	0.9
HL_event	0.00325	0.00546	-2.38	2616025			+	50	FALSE	FALSE		Termination	0.000752	0.00144	-2.38	-3.78	-2.38	-1.4
HL_event	0.102	0.131	-0.61	2619725	purM	b2499	+	50	FALSE	FALSE		iTSS_II	5.64e-07	1.86e-06	-0.61	0.45	-0.61	1.06
HL_event	0.155	0.191	-1.48	2620975			+	50	FALSE	FALSE		Termination	4.13e-14	4.12e-13	-1.48	-1.47	-1.53	0.06
HL_event	0.0132	0.02	0.35	2623375	ppx	b2502	+	50	FALSE	FALSE		Termination	0.00438	0.00725	0.35	-0.52	0.08	-0.6
HL_event	0.144	0.178	0.68	2652075	ryfA	b4440	+	50	FALSE	FALSE		Termination	0.218	0.257	0.68	1.27	0.63	0.64
HL_event	0.943	0.952	-0.03	2684775	hmp	b2552	+	50	FALSE	FALSE		Termination	0.985	0.987	-0.03	0.02	-0.03	0.01
HL_event	8.77e-05	0.00019	-2.03	2715525			+	50	FALSE	TRUE		Termination	9.95e-08	3.71e-07	-2.03	-2.46	-2.03	-0.43
HL_event	0.21	0.252	-0.35	2717275	yfiP	b2583	+	50	FALSE	FALSE		Termination	0.302	0.345	-0.35	-0.36	-0.35	-0.02
HL_event	0.000391	0.000756	-1.18	2718975	pka	b2584	+	50	TRUE	TRUE		Termination	0.0014	0.00253	-1.18	-1.47	-1.18	-0.3
HL_event	0.00148	0.00261	1.27	2720525	pka	b2584	+	50	TRUE	FALSE		Termination	8.38e-05	0.000193	1.27	0.28	1.01	-0.73
HL_event	0.00951	0.0148	-1.98	2725375			+	50	FALSE	FALSE		iTSS_II	1.01e-05	2.69e-05	-1.98	-0.38	-1.98	1.51
HL_event	0.101	0.13	3.83	2727325			+	250	FALSE	FALSE		Termination	2.42e-19	4.85e-18	3.83	1.17	3.83	-2.71
HL_event	0.113	0.144	-1.69	2728150			+	100	FALSE	FALSE		HL_event	0.113	0.142	-1.69	NA	-1.69	NA
HL_event	0.011	0.0169	2.17	2735075			+	250	FALSE	FALSE		Termination	1.49e-11	1.01e-10	2.17	-1.16	2.17	-3.33
HL_event	0.869	0.889	1.33	2735825	pheA	b2599	+	50	FALSE	FALSE		Termination	6.51e-07	2.12e-06	NA	0.15	1.33	-1.38
HL_event	0.00106	0.00191	2.71	2741675	yfiB	b2605	+	50	FALSE	FALSE		Termination	4.71e-12	3.45e-11	2.71	1.35	2.71	-1.36
HL_event	0.936	0.946	0.04	2741875	yfiB	b2605	+	50	FALSE	FALSE		Termination	0.989	0.991	0.04	-0.01	0.04	-0.06
HL_event	0.663	0.7	-1.22	2753475			+	50	FALSE	FALSE		Termination	0.000142	0.000312	-1.22	-0.44	-1.05	0.6
HL_event	0.257	0.302	1.24	2790450	gabD	b2661	+	300	FALSE	FALSE		Termination	0.00765	0.0121	NA	0.22	1.24	-1.1
HL_event	0.151	0.186	-1.27	2791975	gabT	b2662	+	50	FALSE	FALSE		iTSS_II	0.0988	0.126	NA	-0.2	-1.27	1.01
HL_event	0.121	0.153	1.66	2795575	ygaP	b2668	+	50	FALSE	FALSE		Termination	0.00511	0.00833	1.66	0.69	1.66	-0.96
HL_event	0.268	0.314	-1.46	2796075			+	50	FALSE	FALSE		iTSS_II	0.0126	0.0192	-1.46	0.26	-1.46	1.8
HL_event	1.89e-05	4.51e-05	0.48	2801625	nrdF	b2676	+	50	FALSE	FALSE		Termination	0.000258	0.000536	0.48	-0.06	0.66	-0.71
HL_event	6.48e-14	4.84e-13	2.03	2805275	proX	b2679	+	250	TRUE	TRUE		HL_event	6.48e-14	6.35e-13	2.03	NA	0.02	NA
HL_event	8.72e-05	0.000189	2.77	2808825	mprA	b2684	+	50	FALSE	TRUE		Termination	2.54e-23	9.1e-22	2.77	2.65	2.77	-0.12
HL_event	0.000136	0.000286	-0.93	2809375			+	50	FALSE	FALSE		Termination	9.17e-12	6.44e-11	-0.93	-2.3	-0.93	-1.38
HL_event	0.109	0.139	-0.53	2810125	emrA	b2685	+	50	FALSE	FALSE		Termination	0.00548	0.00888	-0.53	-0.2	-0.3	0.1
HL_event	0.00423	0.00697	-0.17	2825925	srlD	b2705	+	150	FALSE	FALSE		iTSS_II	4.46e-08	1.75e-07	NA	1.23	-0.17	1.64
HL_event	2.74e-05	6.4e-05	-1.36	2827025			+	150	FALSE	FALSE		iTSS_II	1.48e-06	4.52e-06	NA	2.12	-1.36	3.4
HL_event	0.175	0.213	1.4	2827775	srlR	b2707	+	50	FALSE	FALSE		Termination	9.93e-12	6.92e-11	1.4	0.31	1.4	-1.09
HL_event	0.106	0.136	-0.59	2828625	gutQ	b2708	+	50	FALSE	FALSE		Termination	0.00233	0.00404	-0.59	-0.74	-0.59	-0.19
HL_event	0.522	0.566	-0.75	2850275	hypD	b2729	+	50	FALSE	FALSE		Termination	0.0411	0.0568	-0.75	0.14	-0.75	0.89
HL_event	0.00043	0.000827	-1.64	2890775	ygcN	b2766	+	50	FALSE	FALSE		Termination	0.00815	0.0129	-1.64	-2.4	-1.03	-1.37
HL_event	1.62e-07	5.21e-07	-1.44	2925725			+	50	FALSE	FALSE		Termination	2.34e-06	6.87e-06	NA	-2.64	-1.69	-0.87
HL_event	0.0215	0.0314	-0.82	2934525	fucI	b2802	+	50	TRUE	FALSE		Termination	0.0367	0.0511	NA	-0.59	-0.82	0.23
HL_event	0.271	0.317	0.75	2936775	fucK	b2803	+	50	FALSE	FALSE		Termination	0.000209	0.000445	0.75	0.84	0.75	0.1
HL_event	0.738	0.769	0.98	2936925	fucU	b2804	+	50	FALSE	FALSE		Termination	0.000239	0.000503	0.98	-0.18	0.98	-1.16
HL_event	0.415	0.462	-0.76	2937175	fucU	b2804	+	50	FALSE	FALSE		Termination	0.000634	0.00123	-0.76	0.29	-0.76	0.96
HL_event	0.0893	0.116	-2.88	2937400	fucR	b2805	+	100	FALSE	FALSE		iTSS_II	1e-10	5.85e-10	-2.88	-0.81	-2.88	2.07
HL_event	0.000122	0.000259	2.6	2969250			+	100	FALSE	TRUE		Int_event	NA	NA	NA	-1.72	NA	NA
HL_event	0.713	0.746	-0.38	2970275	tas	b2834	+	50	FALSE	FALSE		Termination	3.99e-05	9.68e-05	-0.38	0.09	-0.38	0.49
HL_event	4.62e-05	0.000104	-2.39	3043175			+	50	FALSE	FALSE		Termination	2.17e-11	1.42e-10	-2.39	-3.67	-2.39	-1.28
HL_event	0.104	0.133	-0.82	3054125	ssrS	b2911	+	250	FALSE	FALSE		Int_event	NA	NA	NA	7.76	NA	NA
HL_event	0.879	0.897	-0.64	3080675	loiP	b2936	+	50	FALSE	FALSE		Termination	0.0257	0.0369	-0.64	0.04	-0.64	0.68
HL_event	2.94e-05	6.82e-05	1.07	3089625	rsmE	b2946	+	50	TRUE	TRUE		Termination	3.5e-16	4.61e-15	1.07	1.32	1.15	0.16
HL_event	0.504	0.55	-0.9	3090925			+	50	FALSE	FALSE		Termination	1.66e-24	6.84e-23	-0.9	-0.09	-0.86	0.77
HL_event	2.81e-06	7.51e-06	-1.17	3095575	yggW	b2955	+	50	TRUE	FALSE		Termination	2.24e-05	5.66e-05	-1.17	-0.73	-1.17	0.44
HL_event	0.0013	0.00232	1.36	3102075	mutY	b2961	+	50	FALSE	TRUE		Termination	1.7e-13	1.57e-12	1.36	1.34	1.36	-0.03
HL_event	0.523	0.567	0.61	3103175	mltC	b2963	+	50	FALSE	FALSE		Termination	0.00156	0.0028	0.61	-0.11	0.63	-0.74
HL_event	0.0427	0.0593	-1.11	3128725	insH1	b2982	+	50	FALSE	FALSE		Termination	2.39e-07	8.41e-07	-1.11	-0.55	-1.11	0.56
HL_event	0.0152	0.0228	0.44	3137075	yghU	b2989	+	50	FALSE	FALSE		Termination	0.00277	0.00475	NA	-0.93	0.44	-1.34
HL_event	0.17	0.207	-0.76	3137525	yghU	b2989	+	50	FALSE	FALSE		iTSS_II	0.000826	0.00156	-0.76	0.8	-0.76	1.56
HL_event	0.059	0.0799	-2.13	3151525			+	50	FALSE	FALSE		iTSS_II	3.42e-14	3.47e-13	-2.13	0.38	-2.13	2.57
HL_event	0.0371	0.052	1.99	3154700	dkgA	b3012	+	100	FALSE	FALSE		HL_event	0.0371	0.0516	1.99	NA	NA	NA
HL_event	1.16e-07	3.82e-07	-1.53	3179675			+	50	FALSE	FALSE		Termination	3.46e-11	2.19e-10	-1.53	-3.78	-1.46	-2.32
HL_event	0.121	0.153	0.78	3193075			+	250	FALSE	FALSE		Termination	0.189	0.226	0.78	-0.7	0.78	-1.64
HL_event	0.108	0.138	-0.92	3200075	cca	b3056	+	50	FALSE	FALSE		Termination	3.54e-07	1.2e-06	-0.92	-0.33	-0.93	0.6
HL_event	6.46e-17	6.54e-16	2.3	3211000			+	100	FALSE	TRUE		HL_event	6.46e-17	9.46e-16	2.3	NA	2.3	NA
HL_event	0.786	0.813	-0.19	3212425	rpoD	b3067	+	50	FALSE	FALSE		Termination	0.00904	0.0142	-0.19	-0.07	-0.21	0.13
HL_event	0.547	0.59	0.54	3224050	ebgC	b3077	+	100	FALSE	FALSE		HL_event	0.547	0.585	0.54	NA	0.54	NA
HL_event	0.177	0.215	-1.13	3237875			+	250	FALSE	FALSE		iTSS_II	3.06e-16	4.07e-15	-1.13	0.72	-1.21	1.93
HL_event	2.85e-06	7.61e-06	1.88	3246775	mzrA	b3096	+	50	FALSE	FALSE		Termination	1.93e-06	5.77e-06	1.88	0.66	1.89	-1.23
HL_event	0.0027	0.00457	0.55	3247025	yqjC	b3097	+	50	FALSE	FALSE		Termination	0.00432	0.00717	0.55	1.13	0.55	0.58
HL_event	0.786	0.813	1.09	3247525	yqjD	b3098	+	50	FALSE	FALSE		Termination	0.00462	0.0076	1.09	0.21	1.09	-0.66
HL_event	0.845	0.867	-0.45	3248275	yqjK	b3100	+	50	FALSE	FALSE		Termination	0.00524	0.00853	-0.45	0.16	-0.45	0.57
HL_event	0.00385	0.00638	2.44	3249050	yqjG	b3102	+	100	FALSE	FALSE		Termination	4.91e-08	1.92e-07	2.44	-0.71	2.44	-3.15
HL_event	0.0879	0.114	-1.54	3249475	yqjG	b3102	+	50	FALSE	FALSE		iTSS_II	6.04e-09	2.7e-08	-1.54	0.32	-1.54	1.91
HL_event	0.452	0.5	-0.97	3275325	prlF	b3129	+	50	FALSE	FALSE		iTSS_II	0.000609	0.00119	-0.97	0.25	-0.97	1.23
HL_event	0.748	0.777	-0.67	3278875	agaW	b3134	+	50	FALSE	FALSE		Termination	0.000136	0.0003	-0.67	0.04	-0.67	0.64
HL_event	0.245	0.289	0.82	3285925	yraH	b3142	+	50	FALSE	FALSE		Termination	0.0292	0.0415	0.82	0.75	0.82	-0.07
HL_event	0.93	0.942	1.27	3294475	yraP	b3150	+	50	FALSE	FALSE		Termination	3.44e-06	9.86e-06	1.27	-0.02	1.27	-1.28
HL_event	1.57e-06	4.35e-06	-2.18	3295075			+	50	FALSE	FALSE		Termination	9.72e-09	4.2e-08	-2.18	-3.45	-2.18	-1.33
HL_event	0.0327	0.0463	-0.24	3302125	yhbW	b3160	+	50	FALSE	FALSE		Termination	0.0318	0.0448	-0.24	-0.77	-0.24	-0.52
HL_event	1.92e-06	5.27e-06	0.41	3341275	lptC	b3199	+	50	FALSE	FALSE		Termination	0.00166	0.00297	0.41	0.51	0.28	0.23
HL_event	0.153	0.189	-0.7	3345025	ptsN	b3204	+	50	FALSE	FALSE		Termination	5.36e-08	2.08e-07	-0.7	-0.26	-0.7	0.44
HL_event	0.00516	0.00835	-0.46	3353875	gltB	b3212	+	50	FALSE	FALSE		Termination	7.31e-07	2.36e-06	-0.46	0.37	-0.46	0.82
HL_event	0.951	0.959	0.4	3355175	gltB	b3212	+	50	FALSE	FALSE		Termination	6.84e-09	3.01e-08	0.4	0.01	0.4	-0.4
HL_event	0.949	0.957	-0.12	3356675	gltB	b3212	+	50	FALSE	FALSE		Termination	0.295	0.339	-0.12	0.01	-0.12	0.13
HL_event	0.169	0.206	0.41	3357125	gltB	b3212	+	50	FALSE	FALSE		Termination	5.58e-06	1.55e-05	0.41	0.25	0.41	-0.17
HL_event	0.467	0.514	-1	3359825	gltF	b3214	+	50	FALSE	FALSE		Termination	0.00238	0.00413	-1	-0.28	-1	0.87
HL_event	0.00219	0.00376	-0.89	3378700			+	100	FALSE	FALSE		Termination	3.9e-10	2.1e-09	-0.89	-4.26	-0.89	-3.38
HL_event	0.00135	0.0024	-1.13	3380125	degQ	b3234	+	50	FALSE	FALSE		iTSS_II	2.92e-10	1.61e-09	-1.13	1.16	-1.13	2.39
HL_event	0.0001	0.000215	0.97	3383575	yhcN	b3238	+	50	FALSE	FALSE		HL_event	0.0001	0.000226	0.97	NA	-0.23	NA
HL_event	0.961	0.967	0.16	3401675	acuI	b3253	+	50	FALSE	FALSE		Termination	0.567	0.606	NA	-0.03	0.16	0.28
HL_event	0.841	0.863	-0.59	3402175	acuI	b3253	+	50	FALSE	FALSE		Termination	0.000368	0.000743	-0.59	-0.05	-0.59	0.42
HL_event	0.134	0.167	-2.5	3402850	yrdE	b4646	+	300	FALSE	FALSE		iTSS_II	1.15e-05	3.03e-05	-2.5	-0.45	-2.5	2
HL_event	0.501	0.547	2.18	3403175			+	50	FALSE	FALSE		Termination	0.00125	0.00229	2.18	2.06	1.96	0.11
HL_event	0.000101	0.000216	-0.51	3403825	accB	b3255	+	50	FALSE	FALSE		Termination	3.61e-05	8.81e-05	-0.51	0.02	-0.54	0.56
HL_event	0.208	0.249	-0.05	3404125	accC	b3256	+	50	FALSE	FALSE		Termination	0.277	0.32	-0.05	-0.16	-0.05	-0.11
HL_event	0.000376	0.00073	0.95	3408975	dusB	b3260	+	50	TRUE	FALSE		Termination	7.77e-10	3.98e-09	0.95	1.16	0.95	0.2
HL_event	0.311	0.358	-2.82	3410075	yhdJ	b3262	+	50	FALSE	FALSE		Termination	0.0636	0.0847	NA	-3.16	-2.82	-0.48
HL_event	0.669	0.705	-0.76	3421275			+	50	FALSE	FALSE		Termination	0.448	0.492	-0.76	-0.27	-0.76	0.53
HL_event	0.622	0.661	2.62	3422525			+	50	FALSE	FALSE		Termination	2.27e-06	6.68e-06	NA	-0.06	2.62	-2.67
HL_event	0.913	0.927	-2.21	3422675			+	50	FALSE	FALSE		iTSS_II	0.00284	0.00486	-2.21	0.02	-2.21	2.23
HL_event	0.169	0.206	-2.26	3422850			+	100	FALSE	FALSE		HL_event	0.169	0.204	-2.26	NA	-2.26	NA
HL_event	0.00186	0.00323	5.34	3423125			+	50	FALSE	FALSE		Termination	0.016	0.0239	5.34	-0.94	5.34	-6.28
HL_event	0.0064	0.0102	2.81	3424725			+	50	FALSE	FALSE		Termination	4.22e-08	1.66e-07	2.81	-0.47	2.81	-3.35
HL_event	0.0967	0.125	-2.87	3425525			+	50	FALSE	FALSE		Termination	0.0449	0.0616	NA	-1.77	-2.87	0.88
HL_event	0.616	0.656	-1.07	3425775			+	50	FALSE	FALSE		iTSS_II	0.0098	0.0153	-1.07	0.19	-1.07	1.26
HL_event	0.23	0.273	1.03	3426025			+	50	FALSE	FALSE		Termination	0.021	0.0307	1.03	-0.2	1.03	-1.26
HL_event	0.272	0.318	-0.68	3426425			+	50	FALSE	FALSE		Termination	0.595	0.632	-0.68	-0.35	-0.68	0.36
HL_event	0.531	0.574	3.18	3426625			+	50	FALSE	FALSE		Termination	0.00284	0.00486	3.18	0.44	3.18	-2.73
HL_event	0.000222	0.00045	1.73	3436075	mscL	b3291	+	50	FALSE	FALSE		iTSS_II	0.00118	0.00217	1.73	3.79	1.45	2.35
HL_event	0.535	0.578	0.6	3436225	mscL	b3291	+	50	FALSE	FALSE		Termination	0.00801	0.0127	0.6	-0.71	0.6	-1.31
HL_event	0.021	0.0308	-0.77	3438775			+	150	FALSE	FALSE		Termination	0.0407	0.0563	-0.77	-0.92	-0.77	-0.14
HL_event	0.471	0.518	-1.18	3440225			+	50	FALSE	FALSE		Termination	0.102	0.13	-1.18	-0.2	-1.18	0.98
HL_event	0.497	0.544	-0.76	3442825			+	150	FALSE	FALSE		Termination	0.00646	0.0104	-0.76	-0.19	-0.9	0.7
HL_event	0.117	0.148	1.01	3446025			+	50	FALSE	FALSE		Termination	0.000153	0.000333	1.01	0.34	1.01	-0.67
HL_event	0.0248	0.0359	-0.26	3446675			+	50	FALSE	FALSE		Termination	0.034	0.0477	-0.26	0.7	-0.26	0.96
HL_event	0.736	0.767	-0.82	3469300			+	100	FALSE	FALSE		HL_event	0.736	0.764	-0.82	NA	-0.82	NA
HL_event	0.322	0.369	1.76	3471025			+	50	FALSE	FALSE		Termination	0.00267	0.00458	1.76	0.9	1.76	-0.86
HL_event	0.032	0.0454	3.15	3475725	slyX	b3348	+	150	FALSE	FALSE		iTSS_II	5.57e-09	2.5e-08	3.15	4.64	3.15	1.69
HL_event	0.0321	0.0455	-2.42	3475925			+	50	FALSE	FALSE		Termination	4.4e-05	0.000106	NA	-4.54	-2.42	-2.33
HL_event	3.19e-05	7.37e-05	1.34	3482325	yheU	b3354	+	250	FALSE	TRUE		HL_event	3.19e-05	7.86e-05	1.34	NA	1.34	NA
HL_event	2.54e-09	1.03e-08	1.09	3494825	nirD	b3366	+	50	FALSE	FALSE		Termination	1.06e-11	7.31e-11	1.09	0.05	1.11	-1.05
HL_event	0.0126	0.0192	1.8	3497575	yhfL	b3369	+	50	FALSE	FALSE		Termination	4.43e-09	2.02e-08	NA	0.53	1.9	-1.48
HL_event	7.13e-05	0.000157	-2.74	3502075	frlR	b3375	+	250	FALSE	FALSE		iTSS_II	5.16e-09	2.33e-08	-2.74	0.84	-2.74	3.6
HL_event	0.00893	0.014	2.01	3526775	yrfG	b3399	+	50	FALSE	TRUE		Termination	1.7e-26	9.49e-25	2.01	2.18	2.01	0.17
HL_event	1.44e-06	4.02e-06	0.18	3527325	yrfG	b3399	+	50	FALSE	FALSE		iTSS_II	1.18e-07	4.35e-07	0.18	1.59	0.27	1.31
HL_event	0.99	0.991	-0.38	3531625	pck	b3403	+	50	FALSE	FALSE		Termination	4.22e-10	2.26e-09	NA	0	-0.38	0.29
HL_event	9.61e-10	4.15e-09	-2.63	3532550			+	100	FALSE	TRUE		HL_event	9.61e-10	4.87e-09	-2.63	NA	-2.63	NA
HL_event	1.3e-20	1.93e-19	1.31	3535425	yhgF	b3407	+	50	FALSE	FALSE		iTSS_II	3.42e-23	1.21e-21	1.31	2.48	1.35	1.14
HL_event	1.96e-14	1.54e-13	-0.94	3561675			+	50	FALSE	FALSE		Termination	8.5e-11	5.03e-10	-0.94	-2.35	-0.59	-1.76
HL_event	6.72e-06	1.71e-05	-1.85	3573725			+	50	FALSE	FALSE		Termination	2.73e-08	1.1e-07	-1.85	-1.5	-1.85	0.34
HL_event	0.000125	0.000264	0.78	3604575	zntA	b3469	+	50	TRUE	FALSE		Termination	2.47e-05	6.21e-05	0.78	-0.05	0.75	-0.8
HL_event	0.05	0.0686	-1.23	3606575	zntA	b3469	+	50	FALSE	FALSE		Termination	1.44e-05	3.75e-05	-1.23	-0.67	-1.23	0.56
HL_event	0.000268	0.000532	2.09	3607975			+	50	FALSE	FALSE		iTSS_II	2.62e-15	3.13e-14	2.09	4.99	2.09	2.89
HL_event	0.000268	0.000532	-1.75	3608575			+	50	FALSE	FALSE		Termination	2.15e-05	5.46e-05	-1.75	-4.92	-1.75	-3.17
HL_event	9.25e-05	0.000199	-1.68	3638750			+	300	FALSE	FALSE		Termination	3.19e-21	8.28e-20	NA	-3.53	-1.68	-1.8
HL_event	0.000113	0.000241	1.7	3644325	gor	b3500	+	50	FALSE	FALSE		Termination	1.96e-22	6.15e-21	1.7	0.79	1.81	-1.02
HL_event	1.42e-05	3.44e-05	-2.63	3646175			+	50	FALSE	TRUE		Termination	4.02e-17	6.19e-16	-2.63	-2.25	-2.24	-0.01
HL_event	0.846	0.868	2.08	3648325	arsC	b3503	+	50	FALSE	FALSE		Termination	1.41e-13	1.32e-12	2.08	-0.08	2.08	-2.16
HL_event	0.0824	0.108	1.6	3671425	yhjD	b3522	+	50	FALSE	FALSE		Termination	4.76e-06	1.34e-05	1.6	0.3	1.6	-1.29
HL_event	0.884	0.902	0.01	3697025	bcsG	b3538	+	50	FALSE	FALSE		Termination	0.981	0.984	0.01	-0.02	0.01	-0.03
HL_event	0.0001	0.000215	1.82	3711025			+	50	FALSE	FALSE		Termination	2.23e-07	7.88e-07	1.82	1.04	1.82	-0.78
HL_event	0.337	0.384	-0.89	3714925	yiaD	b3552	+	50	FALSE	FALSE		Termination	0.000416	0.000832	-0.89	-0.37	-0.89	0.52
HL_event	0.000138	0.000289	-3.7	3716300	ghrB	b3553	+	200	FALSE	TRUE		HL_event	0.000138	0.000304	-3.7	NA	-3.7	NA
HL_event	0.00139	0.00246	-0.89	3772525	mtlD	b3600	+	50	FALSE	FALSE		iTSS_II	3.94e-16	5.15e-15	-0.89	0.61	-0.79	1.4
HL_event	0.000263	0.000523	1.8	3777875	lldD	b3605	+	50	FALSE	FALSE		Termination	9.44e-40	2.39e-37	1.8	0.52	1.84	-1.32
HL_event	0.0448	0.062	-1.92	3779725			+	50	FALSE	FALSE		iTSS_II	2.21e-09	1.05e-08	-1.92	-0.77	-1.92	1.19
HL_event	3.1e-11	1.63e-10	-0.8	3793075	waaF	b3620	+	50	TRUE	FALSE		Termination	3.8e-27	2.32e-25	-0.8	-1.22	-0.95	-0.28
HL_event	3.01e-09	1.21e-08	1.87	3794975	waaL	b3622	+	50	FALSE	FALSE		Termination	3.33e-09	1.54e-08	1.87	-1.69	1.57	-3.26
HL_event	0.0126	0.0192	-0.01	3795825	waaL	b3622	+	50	FALSE	FALSE		Termination	0.155	0.189	-0.01	0.68	-0.14	0.74
HL_event	3.07e-08	1.08e-07	1.25	3811875	dfp	b3639	+	50	FALSE	FALSE		Termination	6.6e-25	2.98e-23	1.25	1.89	1.25	0.63
HL_event	5.56e-08	1.9e-07	-0.97	3815625			+	50	FALSE	FALSE		Termination	2.24e-09	1.06e-08	-0.97	-4.81	-0.97	-3.84
HL_event	0.00174	0.00304	1.68	3820175	rpoZ	b3649	+	50	FALSE	FALSE		Termination	6.94e-12	4.94e-11	1.68	1.96	1.68	0.28
HL_event	0.13	0.163	-1.25	3820475	spoT	b3650	+	50	FALSE	FALSE		Termination	6.52e-05	0.000153	-1.25	-0.58	-1.25	0.67
HL_event	0.0267	0.0384	-2.1	3820725	spoT	b3650	+	50	TRUE	TRUE		Termination	1.37e-20	3.22e-19	-2.1	-2.05	-2.1	0.05
HL_event	5.32e-12	3.12e-11	0.05	3823025	trmH	b3651	+	50	FALSE	FALSE		Termination	2.37e-06	6.95e-06	0.05	-0.96	0.13	-1.09
HL_event	0.0154	0.0231	-1.43	3882575	rnpA	b3704	+	50	FALSE	FALSE		Termination	3.15e-30	2.81e-28	-1.43	-3.3	-1.19	-2.11
HL_event	0.00293	0.00494	0.59	3884875	mnmE	b3706	+	50	FALSE	FALSE		HL_event	0.00293	0.005	0.59	NA	0.28	NA
HL_event	9.6e-13	6.25e-12	1.82	3886400			+	300	FALSE	FALSE		Termination	5.22e-16	6.69e-15	1.82	-1.76	1.82	-3.58
HL_event	1.52e-16	1.47e-15	-1.67	3888300	tnaB	b3709	+	200	FALSE	FALSE		Termination	4.02e-13	3.51e-12	-1.67	-2.97	-1.67	-1.31
HL_event	0.0276	0.0396	2.34	3892375	yieE	b3712	+	50	TRUE	FALSE		Termination	3.45e-13	3.03e-12	2.34	1.34	2.34	-1
HL_event	0.00912	0.0142	1.44	3892725	chrR	b3713	+	50	FALSE	FALSE		Termination	3.31e-08	1.32e-07	1.44	0.88	1.44	-0.56
HL_event	2.78e-06	7.44e-06	-3.74	3893325			+	150	FALSE	FALSE		Termination	9.55e-11	5.62e-10	-3.74	-3.22	-3.74	0.48
HL_event	0.522	0.566	-0.96	3895225	yieH	b3715	+	50	FALSE	FALSE		iTSS_II	2.91e-05	7.22e-05	-0.96	0.19	-0.96	1.15
HL_event	0.014	0.0211	3.33	3921475			+	50	FALSE	FALSE		Termination	0.000241	0.000506	3.33	1.43	3.33	-1.9
HL_event	0.132	0.165	2.8	3931475	rbsD	b3748	+	150	FALSE	FALSE		HL_event	0.132	0.163	2.8	NA	2.8	NA
HL_event	0.0836	0.109	-3.84	3931700	rbsD	b3748	+	100	FALSE	FALSE		HL_event	0.0836	0.109	-3.84	NA	-3.95	NA
HL_event	4.34e-10	1.97e-09	2.9	3934225	rbsC	b3750	+	250	FALSE	TRUE		HL_event	4.34e-10	2.31e-09	2.9	NA	0.28	NA
HL_event	2.92e-05	6.78e-05	-0.98	3935250			+	200	FALSE	FALSE		HL_event	2.92e-05	7.24e-05	-0.98	NA	-0.98	NA
HL_event	0.105	0.134	-0.4	3941275			+	150	FALSE	FALSE		HL_event	0.105	0.133	-0.4	NA	0.79	NA
HL_event	0.0205	0.0301	-0.22	3943325			+	50	FALSE	FALSE		Termination	0.475	0.517	NA	-0.25	0.07	-0.36
HL_event	0.117	0.148	1.63	3946125	yifE	b3764	+	50	FALSE	FALSE		iTSS_II	6.09e-07	1.99e-06	1.63	8.28	1.93	6.35
HL_event	0.0145	0.0218	-1.6	3946525			+	50	FALSE	FALSE		Termination	4.44e-08	1.74e-07	-1.6	-6.1	-1.37	-4.74
HL_event	0.163	0.2	2.15	3950525	ilvE	b3770	+	50	FALSE	FALSE		Termination	2.31e-13	2.07e-12	2.15	1.68	1.91	-0.22
HL_event	9.95e-07	2.85e-06	-0.7	3951475			+	50	FALSE	FALSE		Termination	8.26e-22	2.33e-20	-0.7	-0.77	-0.7	-0.07
HL_event	0.365	0.413	0.08	3954375	ilvA	b3772	+	50	FALSE	FALSE		Termination	0.299	0.342	0.08	0.16	0.08	0.08
HL_event	0.000859	0.00157	-1.27	3964275			+	50	FALSE	TRUE		HL_event	0.000859	0.00162	-1.27	NA	-0.35	NA
HL_event	0.715	0.748	0.51	3967975	wzzE	b3785	+	50	FALSE	FALSE		Termination	2.3e-24	9.24e-23	0.51	-0.03	0.51	-0.54
HL_event	0.487	0.534	0.36	3971475	rffG	b3788	+	50	FALSE	FALSE		Termination	2.02e-14	2.09e-13	0.36	-0.05	0.49	-0.54
HL_event	0.0481	0.0661	-0.61	3977925	wzyE	b3793	+	50	FALSE	FALSE		iTSS_II	0.000102	0.00023	-0.61	0.89	-0.61	1.5
HL_event	0.0442	0.0612	-0.75	3980375			+	50	FALSE	FALSE		iTSS_II	1.54e-09	7.56e-09	-0.75	1.57	-0.75	2.34
HL_event	0.124	0.156	0.48	3994425	xerC	b3811	+	50	FALSE	FALSE		Termination	3.44e-11	2.18e-10	0.48	-0.18	0.48	-0.65
HL_event	0.000666	0.00124	-0.69	3995725	yigB	b3812	+	50	FALSE	FALSE		Termination	2.08e-11	1.37e-10	-0.69	-0.39	-0.69	0.3
HL_event	1.09e-05	2.68e-05	1.71	4008125	pldB	b3825	+	50	FALSE	FALSE		Termination	4.21e-21	1.06e-19	1.71	0.92	1.71	-0.79
HL_event	2.62e-08	9.3e-08	-0.81	4009075			+	50	FALSE	FALSE		Termination	3.22e-07	1.1e-06	-0.81	-1.61	-0.68	-0.94
HL_event	0.306	0.353	-0.22	4012875	metE	b3829	+	150	FALSE	FALSE		HL_event	0.306	0.349	-0.22	NA	-0.22	NA
HL_event	4.23e-12	2.51e-11	1.19	4019825	ubiB	b3835	+	50	FALSE	TRUE		Termination	5.72e-10	3e-09	1.19	1.03	1.16	-0.13
HL_event	0.0388	0.0542	-0.87	4020175	tatA	b3836	+	50	FALSE	FALSE		Termination	1.63e-09	7.98e-09	-0.87	-1.39	-1.11	-0.28
HL_event	3.26e-11	1.71e-10	0.11	4022375			+	50	FALSE	FALSE		Termination	5.91e-06	1.64e-05	0.11	-1.61	0.01	-1.61
HL_event	8.65e-06	2.16e-05	1.08	4024475	ubiD	b3843	+	50	FALSE	FALSE		Termination	6.08e-17	8.94e-16	1.08	0.63	1.19	-0.56
HL_event	0.122	0.154	-0.77	4035150			+	100	FALSE	FALSE		iTSS_II	1.74e-07	6.23e-07	-0.77	4.06	-1.99	5.97
HL_event	7.53e-05	0.000165	1.85	4041450	dsbA	b3860	+	100	FALSE	TRUE		HL_event	7.53e-05	0.000174	1.85	NA	1.85	NA
HL_event	0.000149	0.00031	-0.92	4049350			+	100	FALSE	FALSE		Termination	0.00318	0.00541	-0.92	-4.17	-0.8	-3.37
HL_event	0.293	0.34	1.35	4049725	yihI	b3866	+	50	FALSE	FALSE		Termination	3.05e-05	7.53e-05	1.35	0.4	1.35	-0.95
HL_event	1.85e-05	4.42e-05	1.31	4056475	typA	b3871	+	50	FALSE	TRUE		Termination	6.71e-13	5.7e-12	1.31	1.14	1.16	-0.02
HL_event	1.34e-07	4.36e-07	-0.88	4074125	yihX	b3885	+	50	FALSE	FALSE		Termination	5.34e-09	2.41e-08	-0.88	-0.55	-0.96	0.38
HL_event	0.0204	0.03	1.55	4075175	dtd	b3887	+	50	TRUE	FALSE		Termination	3.18e-16	4.21e-15	1.55	0.79	1.55	-0.76
HL_event	2.84e-09	1.15e-08	1.56	4100825			+	250	FALSE	FALSE		Termination	2.77e-15	3.3e-14	1.56	1.91	1.56	0.35
HL_event	1.25e-08	4.61e-08	-2.48	4101575			+	50	FALSE	FALSE		Termination	8.15e-09	3.55e-08	-2.48	-2.07	-2.48	0.42
HL_event	0.00222	0.00381	1.45	4105300	fieF	b3915	+	100	FALSE	TRUE		HL_event	0.00222	0.00386	1.45	NA	-0.06	NA
HL_event	0.0149	0.0224	-2.29	4106775			+	50	FALSE	FALSE		Termination	6.55e-08	2.49e-07	-2.29	-6.09	-2.49	-3.6
HL_event	0.000233	0.00047	2.25	4111025	yiiS	b3922	+	150	FALSE	TRUE		HL_event	0.000233	0.000491	2.25	NA	2.25	NA
HL_event	0.000199	0.000406	1.55	4116600	zapB	b3928	+	100	FALSE	TRUE		HL_event	0.000199	0.000425	1.55	NA	NA	NA
HL_event	0.0007	0.0013	-2.76	4116875			+	50	FALSE	FALSE		Termination	3.39e-07	1.15e-06	-2.76	-5.45	-2.76	-2.75
HL_event	2.87e-07	8.9e-07	1.4	4128875	metL	b3940	+	50	TRUE	FALSE		Termination	5.83e-07	1.92e-06	1.4	-0.06	1.39	-1.45
HL_event	0.195	0.235	-1.5	4129225	metL	b3940	+	50	FALSE	FALSE		iTSS_II	0.000301	0.000616	-1.5	-0.18	-1.5	1.32
HL_event	1.43e-20	2.1e-19	4.08	4131775			+	250	FALSE	FALSE		Termination	7.03e-32	7.24e-30	4.08	3.1	4.08	-0.98
HL_event	0.0224	0.0326	-0.33	4133575	katG	b3942	+	50	FALSE	FALSE		Termination	7.78e-07	2.5e-06	-0.33	0.47	-0.33	0.78
HL_event	0.177	0.215	-3.07	4134025	katG	b3942	+	150	FALSE	FALSE		HL_event	0.177	0.213	-3.07	NA	NA	NA
HL_event	0.00947	0.0147	1.86	4154100	argB	b3959	+	300	FALSE	FALSE		Termination	1.9e-06	5.7e-06	1.86	0.57	1.86	-1.3
HL_event	0.0835	0.109	-0.07	4154875	argH	b3960	+	50	FALSE	FALSE		Termination	0.165	0.2	-0.07	0.48	-0.07	0.56
HL_event	7.66e-05	0.000167	2.38	4156575	oxyR	b3961	+	150	FALSE	TRUE		HL_event	7.66e-05	0.000177	2.38	NA	2.38	NA
HL_event	0.121	0.153	-0.98	4157375	oxyR	b3961	+	50	FALSE	FALSE		Termination	0.000259	0.000538	-0.98	-0.45	-0.79	0.34
HL_event	0.158	0.194	-0.57	4162925	btuB	b3966	+	50	FALSE	FALSE		Termination	4.63e-05	0.000111	NA	-0.43	-0.57	0.13
HL_event	0.143	0.177	-1.89	4163575	murI	b3967	+	50	FALSE	FALSE		iTSS_II	3.17e-10	1.74e-09	-1.89	-0.4	-1.89	1.49
HL_event	0.255	0.3	1.79	4164625			+	50	FALSE	FALSE		Termination	0.00585	0.00943	1.79	-2.24	1.33	-3.57
HL_event	0.00141	0.00249	2.35	4165975			+	50	TRUE	FALSE		Termination	2.63e-11	1.71e-10	2.35	-0.44	2.31	-2.82
HL_event	0.073	0.097	-3.3	4166175			+	50	FALSE	FALSE		iTSS_II	0.0223	0.0324	-3.3	0.66	-3.11	3.84
HL_event	0.198	0.239	0.15	4168550			+	100	FALSE	FALSE		HL_event	0.198	0.236	0.15	NA	NA	NA
HL_event	0.0069	0.011	0.35	4172475			+	50	FALSE	FALSE		Termination	0.0523	0.0709	0.35	-1.24	0.25	-1.49
HL_event	1.22e-06	3.45e-06	2.16	4173975	tufB	b3980	+	50	FALSE	FALSE		Termination	3.43e-09	1.59e-08	2.16	1.22	2.31	-1.09
HL_event	0.0103	0.0159	-0.08	4174325	tufB	b3980	+	50	FALSE	FALSE		Termination	0.00433	0.00719	-0.08	0.33	-0.08	0.41
HL_event	6.52e-11	3.28e-10	0.55	4178075	rplJ	b3985	+	50	FALSE	FALSE		Termination	2.01e-23	7.28e-22	0.55	0.79	0.52	0.28
HL_event	1.92e-07	6.12e-07	0.34	4179225			+	50	FALSE	FALSE		Termination	0.00157	0.00282	0.34	0.43	0.37	0.06
HL_event	0.0875	0.114	-0.19	4180025	rpoB	b3987	+	50	FALSE	FALSE		Termination	2.08e-06	6.19e-06	-0.19	-0.2	-0.19	-0.01
HL_event	0.257	0.302	0.37	4182175	rpoB	b3987	+	50	FALSE	FALSE		Termination	7.02e-12	4.99e-11	0.37	-0.12	0.37	-0.49
HL_event	0.126	0.158	-0.33	4183475	rpoC	b3988	+	50	FALSE	FALSE		Termination	9.23e-07	2.93e-06	-0.33	0.16	-0.33	0.49
HL_event	0.289	0.336	0.18	4184875	rpoC	b3988	+	50	FALSE	FALSE		Termination	0.00142	0.00257	0.18	0.08	0.18	-0.11
HL_event	0.282	0.329	0.2	4186875	rpoC	b3988	+	50	FALSE	FALSE		Termination	0.00218	0.0038	0.2	-0.14	0.2	-0.34
HL_event	6.4e-09	2.47e-08	-0.81	4187700			+	100	FALSE	FALSE		Termination	5.94e-12	4.26e-11	-0.81	-7.1	-0.81	-6.29
HL_event	1.65e-09	6.91e-09	0.43	4195775	hemE	b3997	+	50	FALSE	FALSE		iTSS_II	7.64e-13	6.37e-12	0.43	1.62	0.43	1.2
HL_event	0.333	0.38	-0.58	4196725	hemE	b3997	+	50	FALSE	FALSE		Termination	2.04e-09	9.8e-09	-0.58	-0.23	-0.58	0.34
HL_event	0.0101	0.0156	-0.93	4197425	nfi	b3998	+	50	FALSE	FALSE		Termination	0.000338	0.000687	-0.93	-1.06	-0.72	-0.35
HL_event	2e-06	5.47e-06	2.54	4198250			+	100	FALSE	TRUE		HL_event	2e-06	5.96e-06	2.54	NA	-0.29	NA
HL_event	0.00112	0.00201	-2.9	4198625	yjaH	b4001	+	50	FALSE	FALSE		Termination	3.58e-14	3.61e-13	-2.9	-5.23	-2.79	-2.44
HL_event	0.116	0.147	-0.32	4207975			+	50	FALSE	FALSE		Int_event	NA	NA	NA	-0.48	NA	NA
HL_event	0.731	0.763	-0.46	4213925	aceB	b4014	+	50	FALSE	FALSE		Termination	0.0342	0.0479	NA	0.05	-0.48	0.52
HL_event	1.38e-08	5.07e-08	0.32	4215975	aceA	b4015	+	50	FALSE	FALSE		Termination	0.00391	0.00654	0.32	-0.68	0.3	-0.98
HL_event	0.415	0.462	-0.3	4216275	aceA	b4015	+	50	FALSE	FALSE		Termination	0.03	0.0426	-0.3	0.18	-0.3	0.53
HL_event	0.0262	0.0377	-1.87	4216575			+	50	FALSE	FALSE		iTSS_II	5.38e-08	2.09e-07	-1.87	-0.56	-1.87	1.25
HL_event	0.000155	0.000322	-1.18	4217025	aceK	b4016	+	50	TRUE	FALSE		Termination	3.59e-12	2.66e-11	-1.18	-1.9	-1.18	-0.83
HL_event	0.00194	0.00336	2.38	4245875	malK	b4035	+	50	FALSE	FALSE		Termination	4.93e-19	9.44e-18	2.38	2.72	2.38	0.34
HL_event	0.824	0.847	0.5	4246125	lamB	b4036	+	50	FALSE	FALSE		Termination	0.164	0.199	0.5	-0.07	0.5	-0.56
HL_event	0.917	0.93	0.1	4246375	lamB	b4036	+	50	FALSE	FALSE		Termination	0.587	0.624	0.1	-0.03	0.1	-0.11
HL_event	0.00127	0.00227	3.04	4265175	tyrB	b4054	+	50	FALSE	FALSE		Termination	3e-16	4e-15	3.04	0.94	3.04	-2.1
HL_event	0.0799	0.105	0.7	4268525	yjbQ	b4056	+	50	FALSE	FALSE		Termination	1.77e-06	5.33e-06	0.7	-0.39	0.7	-1.09
HL_event	3.78e-05	8.64e-05	-2.23	4269075			+	50	FALSE	FALSE		Termination	5.47e-07	1.81e-06	-2.23	-1.29	-2.23	0.94
HL_event	0.0484	0.0665	-0.97	4277825	yjcD	b4064	+	50	FALSE	FALSE		Termination	2.85e-09	1.33e-08	-0.97	-0.33	-0.97	0.64
HL_event	0.13	0.163	-0.84	4350250	yjdJ	b4127	+	200	FALSE	FALSE		HL_event	0.13	0.161	-0.84	NA	-0.84	NA
HL_event	0.86	0.88	0.38	4368875	groS	b4142	+	50	FALSE	FALSE		Termination	0.0109	0.0168	0.38	0.09	0.38	-0.29
HL_event	1.29e-06	3.62e-06	-2.35	4371375			+	50	FALSE	FALSE		Termination	1.44e-09	7.11e-09	-2.35	-2.86	-2.35	-0.51
HL_event	0.111	0.141	-1.88	4374775			+	50	FALSE	FALSE		Termination	4.6e-06	1.3e-05	-1.88	-3.85	-1.88	-1.97
HL_event	0.708	0.742	-0.81	4390125	orn	b4162	+	50	FALSE	FALSE		Termination	0.000245	0.000512	NA	-0.16	-0.65	0.46
HL_event	0.0121	0.0185	3.34	4390400	glyV	b4163	+	100	FALSE	TRUE		HL_event	0.0121	0.0185	3.34	NA	NA	NA
HL_event	0.643	0.681	-1.05	4390600			+	100	FALSE	FALSE		HL_event	0.643	0.678	-1.05	NA	-1.43	NA
HL_event	5.54e-07	1.64e-06	-0.47	4393975	tsaE	b4168	+	50	FALSE	FALSE		Termination	0.00333	0.00565	-0.47	-0.15	-0.36	0.21
HL_event	3.08e-05	7.12e-05	2.05	4397525	miaA	b4171	+	50	TRUE	FALSE		Termination	7.49e-10	3.84e-09	2.05	1.86	1.53	0.33
HL_event	0.0216	0.0316	0.83	4398025	miaA	b4171	+	50	TRUE	FALSE		Termination	5.05e-08	1.97e-07	0.83	0.93	0.83	0.1
HL_event	0.00784	0.0124	-0.17	4398325	hfq	b4172	+	50	FALSE	FALSE		iTSS_II	0.0084	0.0132	-0.17	1.07	-0.17	1.24
HL_event	1.71e-09	7.14e-09	0.67	4399925	hflX	b4173	+	50	FALSE	FALSE		Termination	3.43e-20	7.53e-19	NA	0.84	0.67	0.19
HL_event	7.75e-29	2.66e-27	0.78	4402425	yjeT	b4176	+	50	FALSE	FALSE		Termination	1.85e-16	2.54e-15	0.78	-3.02	0.78	-3.8
HL_event	0.98	0.984	-0.37	4403525	purA	b4177	+	50	FALSE	FALSE		Termination	1.91e-06	5.73e-06	-0.37	0	-0.37	0.37
HL_event	6.65e-10	2.93e-09	0.97	4404575	nsrR	b4178	+	50	FALSE	FALSE		Termination	8.72e-14	8.45e-13	0.97	1.33	0.97	0.36
HL_event	0.00747	0.0118	-0.58	4407175			+	50	FALSE	FALSE		iTSS_II	5.53e-11	3.39e-10	-0.58	0.97	-0.58	1.55
HL_event	2.46e-37	1.82e-35	-2.84	4424675			+	50	FALSE	FALSE		Termination	2.32e-37	4.5e-35	-2.84	-9.4	-2.83	-6.57
HL_event	0.387	0.435	-0.31	4427075	fklB	b4207	+	50	FALSE	FALSE		iTSS_II	0.589	0.626	-0.31	1.03	-0.31	1.34
HL_event	0.00376	0.00625	0.46	4442775	tamB	b4221	+	50	FALSE	FALSE		Termination	9.14e-06	2.45e-05	0.46	0.32	0.46	-0.15
HL_event	0.7	0.734	-0.23	4444875	tamB	b4221	+	50	FALSE	FALSE		Termination	0.317	0.361	-0.23	-0.05	-0.23	0.18
HL_event	0.766	0.794	-1.02	4446725	chpB	b4225	+	50	FALSE	FALSE		iTSS_II	8.77e-05	0.0002	-1.02	0.08	-1.02	1.27
HL_event	0.196	0.236	-2.31	4449175	ytfR	b4485	+	150	FALSE	FALSE		iTSS_II	0.00199	0.0035	-2.31	-0.2	-2.31	2.07
HL_event	0.000673	0.00125	-1.04	4455275			+	50	FALSE	FALSE		Termination	4.2e-12	3.1e-11	-1.04	-2.75	-1.04	-1.7
HL_event	0.337	0.384	1.39	4495575	intB	b4271	+	50	FALSE	FALSE		Termination	2.03e-10	1.14e-09	1.39	0.51	1.39	-0.93
HL_event	0.0315	0.0448	-1.95	4496025			+	50	FALSE	FALSE		Termination	9.27e-15	1.02e-13	-1.95	-1.68	-1.95	0.27
HL_event	0.488	0.535	0.06	4503475	yjhC	b4280	+	50	FALSE	FALSE		Termination	0.494	0.536	0.06	-0.39	0.06	-0.45
HL_event	0.185	0.225	-1.27	4503950	yjhC	b4280	+	100	FALSE	FALSE		HL_event	0.185	0.222	-1.27	NA	-1.27	NA
HL_event	0.986	0.988	1.38	4504125	yjhC	b4280	+	50	FALSE	FALSE		Termination	0.00487	0.00798	NA	-0.01	1.38	-1.16
HL_event	0.316	0.363	-1.06	4504325	yjhC	b4280	+	50	FALSE	FALSE		iTSS_II	0.0109	0.0168	-1.06	1.08	-1.06	2.11
HL_event	0.0625	0.0841	0.47	4539150	fimB	b4312	+	100	FALSE	FALSE		HL_event	0.0625	0.0835	0.47	NA	0.47	NA
HL_event	0.413	0.461	-0.83	4539375	fimB	b4312	+	50	FALSE	FALSE		iTSS_II	0.000341	0.000693	NA	0.53	-0.83	1.38
HL_event	3.89e-07	1.18e-06	-2.06	4552575			+	50	FALSE	FALSE		iTSS_II	4.03e-22	1.16e-20	-2.06	-0.88	-2.06	1.18
HL_event	0.0206	0.0303	-0.63	4570950	yjiT	b4342	+	200	FALSE	FALSE		HL_event	0.0206	0.0302	-0.63	NA	-0.63	NA
HL_event	0.132	0.165	2.46	4571275	yjiT	b4342	+	50	FALSE	FALSE		Termination	4.78e-05	0.000114	2.46	0.38	2.46	-2.08
HL_event	1.11e-09	4.75e-09	0.21	4607575	prfC	b4375	+	50	FALSE	FALSE		iTSS_II	1.44e-11	9.8e-11	0.21	2.13	0.21	1.91
HL_event	0.348	0.396	2.69	4609300			+	100	FALSE	FALSE		HL_event	0.348	0.392	2.69	NA	2.69	NA
HL_event	0.112	0.143	0.14	4609475	osmY	b4376	+	50	FALSE	FALSE		Termination	0.395	0.439	0.14	-0.2	0.14	-0.34
HL_event	0.605	0.645	0.77	4610025			+	50	FALSE	FALSE		Termination	0.000102	0.00023	0.77	-0.31	0.77	-1.1
HL_event	0.394	0.442	1.37	4610175	ytjA	b4568	+	50	FALSE	FALSE		Termination	0.0139	0.021	1.37	0.51	1.37	-0.86
HL_event	0.0886	0.115	0.82	4612400			+	100	FALSE	FALSE		Termination	2.67e-11	1.73e-10	0.82	1.05	0.82	0.25
HL_event	0.633	0.672	1.85	4615075			+	150	FALSE	FALSE		Termination	0.00303	0.00516	1.85	0.41	1.85	-1.44
HL_event	1.99e-07	6.33e-07	0.57	4615375	deoC	b4381	+	50	FALSE	FALSE		iTSS_II	3.91e-06	1.11e-05	0.57	3.74	0.57	3.17
HL_event	5.89e-11	2.98e-10	1.86	4617700	deoB	b4383	+	200	FALSE	TRUE		HL_event	5.89e-11	3.59e-10	1.86	NA	1.86	NA
HL_event	0.272	0.318	-2.1	4618850			+	200	FALSE	FALSE		HL_event	0.272	0.315	-2.1	NA	-2.1	NA
HL_event	0.453	0.501	-0.11	4619425	deoD	b4384	+	50	FALSE	FALSE		Termination	0.58	0.618	NA	0.4	-0.11	0.52
HL_event	7.01e-06	1.78e-05	0.93	4625125	radA	b4389	+	50	TRUE	FALSE		Termination	2.8e-20	6.23e-19	0.93	-0.61	0.93	-1.54
HL_event	0.933	0.944	-0.11	4626125	nadR	b4390	+	50	FALSE	FALSE		Termination	0.551	0.589	-0.11	0.02	0.11	-0.09
HL_event	3.56e-05	8.17e-05	-1.5	4634375	creB	b4398	+	50	TRUE	FALSE		Termination	1.03e-08	4.42e-08	-1.5	-0.96	-1.17	0.22
HL_event	0.000587	0.00111	0.85	4638325	arcA	b4401	-	50	FALSE	FALSE		Termination	1.68e-06	5.07e-06	0.85	0.37	0.56	-0.19
HL_event	5.33e-06	1.37e-05	1.8	4622125	lplA	b4386	-	50	FALSE	FALSE		Termination	6.99e-14	6.81e-13	1.8	1.05	1.8	-0.75
HL_event	2.48e-09	1.01e-08	-2.54	4621125	lplA	b4386	-	50	FALSE	FALSE		Termination	2.81e-08	1.13e-07	-2.54	-1.63	-2.54	0.91
HL_event	3.74e-07	1.14e-06	-3.07	4585925			-	50	FALSE	FALSE		Termination	3.38e-11	2.15e-10	-3.07	-2.17	-3.07	0.91
HL_event	4.15e-07	1.25e-06	0.61	4581925	hsdR	b4350	-	50	FALSE	FALSE		Termination	0.4	0.444	0.61	0	0.13	-0.13
HL_event	0.346	0.394	0.68	4580575	hsdM	b4349	-	50	FALSE	FALSE		Termination	9.17e-15	1.02e-13	0.68	-0.13	0.68	-0.81
HL_event	0.404	0.452	0.96	4578975	hsdS	b4348	-	50	FALSE	FALSE		Termination	4.66e-17	7.07e-16	0.96	-0.16	0.96	-1.12
HL_event	0.53	0.574	-0.72	4557025	iadA	b4328	-	50	FALSE	FALSE		Termination	0.000254	0.000529	-0.72	-0.1	-0.72	0.7
HL_event	0.0729	0.0969	-2.1	4556325			-	50	FALSE	FALSE		Termination	2.89e-11	1.86e-10	-2.1	-2.4	-2.1	-0.3
HL_event	0.225	0.267	0.68	4531100	yjhP	b4306	-	100	FALSE	FALSE		HL_event	0.225	0.264	0.68	NA	0.68	NA
HL_event	0.0283	0.0405	-1.51	4530650	yjhP	b4306	-	200	TRUE	TRUE		HL_event	0.0283	0.0403	-1.51	NA	-1.51	NA
HL_event	1.23e-08	4.55e-08	2.27	4514725			-	50	FALSE	FALSE		iTSS_II	2.93e-34	3.71e-32	2.27	4.61	2.29	2.28
HL_event	0.187	0.227	0.05	4511725	fecB	b4290	-	50	FALSE	FALSE		Termination	0.621	0.656	0.05	0.1	0.06	0.04
HL_event	0.0437	0.0606	-1.27	4511425	fecC	b4289	-	50	FALSE	FALSE		Termination	2.57e-13	2.29e-12	-1.27	-1.53	-1.05	-0.49
HL_event	0.999	0.999	-1.06	4494025	yjgB	b4269	-	50	FALSE	FALSE		iTSS_II	0.122	0.152	-1.06	0	-1.06	1.31
HL_event	0.002	0.00345	-0.53	4482375			-	50	FALSE	FALSE		Termination	4.77e-06	1.34e-05	-0.53	-0.58	-0.53	-0.05
HL_event	2.78e-13	1.92e-12	-0.14	4481925	holC	b4259	-	50	FALSE	FALSE		iTSS_II	3.78e-06	1.08e-05	-0.14	1.6	-0.14	1.74
HL_event	0.238	0.282	2.74	4470350	pyrB	b4245	-	100	FALSE	FALSE		HL_event	0.238	0.279	2.74	NA	2.74	NA
HL_event	0.163	0.2	-0.44	4469650	pyrB	b4245	-	100	FALSE	FALSE		HL_event	0.163	0.198	-0.44	NA	-0.44	NA
HL_event	0.0604	0.0816	0.98	4468975			-	50	FALSE	FALSE		iTSS_II	0.0262	0.0376	NA	5.58	0.98	4.55
HL_event	0.538	0.581	-1.06	4468775	ridA	b4243	-	150	FALSE	FALSE		iTSS_II	0.0156	0.0234	-1.06	0.33	-1.06	1.44
HL_event	0.0876	0.114	-0.85	4468575	ridA	b4243	-	50	FALSE	FALSE		Termination	0.00157	0.00282	NA	-1.21	-0.85	-0.35
HL_event	3.59e-17	3.8e-16	2.2	4464175	treB	b4240	-	50	FALSE	FALSE		iTSS_II	2.43e-19	4.85e-18	2.2	5.77	2.2	3.57
HL_event	1.09e-22	2.05e-21	-0.56	4461075			-	50	FALSE	FALSE		Termination	3.3e-28	2.22e-26	-0.56	-3.22	-0.56	-2.66
HL_event	0.00353	0.00588	-0.09	4460275	nrdD	b4238	-	50	FALSE	FALSE		Termination	0.00127	0.00232	-0.09	-0.51	-0.03	-0.48
HL_event	0.00064	0.0012	-1.67	4455275			-	50	FALSE	FALSE		Termination	4.2e-12	3.1e-11	-1.04	-2.75	-1.04	-1.7
HL_event	0.788	0.814	-0.78	4439525			-	50	FALSE	FALSE		Termination	0.00344	0.00581	NA	-0.13	-0.78	0.65
HL_event	0.875	0.894	-2.79	4439325			-	50	FALSE	FALSE		iTSS_II	5.43e-21	1.34e-19	-2.79	-0.08	-2.85	2.77
HL_event	0.293	0.34	-0.94	4431800	qorB	b4211	-	100	FALSE	FALSE		Termination	0.0429	0.0591	-0.94	-0.71	-0.94	0.23
HL_event	0.0428	0.0594	-1.94	4431175			-	50	FALSE	FALSE		iTSS_II	1.91e-10	1.08e-09	-1.94	-0.63	-1.94	1.26
HL_event	0.139	0.173	-1.96	4416525			-	150	FALSE	FALSE		iTSS_II	0.000832	0.00157	-1.96	0.75	-1.96	2.71
HL_event	0.52	0.565	-2.18	4416175	ulaR	b4191	-	50	FALSE	FALSE		iTSS_II	0.000908	0.00171	-2.18	0.25	-2.18	2.43
HL_event	8.59e-05	0.000186	-0.63	4387225	mscM	b4159	-	50	FALSE	FALSE		Termination	6.17e-20	1.32e-18	-0.63	-2.44	-0.79	-1.65
HL_event	0.842	0.864	-0.02	4385025	mscM	b4159	-	50	FALSE	FALSE		Termination	0.905	0.918	-0.02	-0.02	-0.02	-0.03
HL_event	3.19e-21	5.06e-20	-1.02	4377025			-	50	FALSE	FALSE		Termination	2.32e-20	5.2e-19	-1.02	-1.93	-1.02	-0.91
HL_event	0.224	0.266	-0.19	4376325	ampC	b4150	-	50	FALSE	FALSE		Termination	0.275	0.318	-0.19	-0.26	-0.19	-0.06
HL_event	0.846	0.868	0.4	4364825			-	50	FALSE	FALSE		Termination	6.26e-08	2.4e-07	0.4	0.04	0.4	-0.36
HL_event	1.03e-11	5.75e-11	-1.59	4363475			-	50	FALSE	FALSE		Termination	4.49e-32	4.77e-30	-1.59	-2.82	-1.59	-1.23
HL_event	0.618	0.657	-0.21	4361775	dsbD	b4136	-	50	FALSE	FALSE		Termination	0.511	0.552	-0.21	0.11	-0.21	0.31
HL_event	0.893	0.91	2.24	4361475	dsbD	b4136	-	50	FALSE	FALSE		Termination	2.64e-05	6.61e-05	2.24	0.05	2.24	-2.19
HL_event	2.34e-16	2.23e-15	1.37	4352875			-	50	FALSE	FALSE		iTSS_II	3.32e-15	3.88e-14	1.37	4.4	1.37	3.03
HL_event	0.0176	0.0261	1.42	4348275	dcuS	b4125	-	50	TRUE	FALSE		Termination	0.000306	0.000626	1.42	-0.07	1.45	-1.52
HL_event	0.0628	0.0845	-0.93	4345175	fumB	b4122	-	50	FALSE	FALSE		iTSS_II	0.00163	0.00292	-0.93	0.25	-0.93	1.18
HL_event	0.611	0.651	-2.38	4343625			-	250	FALSE	FALSE		iTSS_II	2.95e-06	8.54e-06	-2.38	0.11	-2.38	2.57
HL_event	0.0108	0.0166	-0.62	4324425	yjdM	b4108	-	50	FALSE	FALSE		Termination	6.04e-05	0.000142	-0.62	-1.28	-0.62	-0.66
HL_event	0.0653	0.0874	1.21	4295925	fdhF	b4079	-	50	FALSE	FALSE		Termination	1.55e-06	4.71e-06	1.21	0.72	1.21	-0.49
HL_event	0.152	0.188	-2.32	4295175			-	150	FALSE	FALSE		iTSS_II	1.93e-11	1.28e-10	-2.32	-0.51	-2.32	1.8
HL_event	0.805	0.83	-0.52	4243875	malE	b4034	-	50	FALSE	FALSE		Termination	0.00218	0.0038	NA	-0.05	-0.52	0.49
HL_event	0.934	0.945	0.17	4243725	malE	b4034	-	50	FALSE	FALSE		Termination	0.0612	0.0819	0.17	-0.02	0.17	-0.19
HL_event	0.437	0.485	0.45	4241175	malG	b4032	-	50	FALSE	FALSE		Termination	3.67e-06	1.05e-05	0.45	0.22	0.45	-0.23
HL_event	0.000127	0.000268	1.76	4229625	yjbD	b4023	-	50	FALSE	FALSE		Termination	1.1e-12	8.88e-12	1.76	1.07	1.78	-0.71
HL_event	0.5	0.546	1.12	4210650			-	100	FALSE	FALSE		HL_event	0.5	0.542	1.12	NA	1.12	NA
HL_event	0.904	0.919	-2.79	4210425			-	50	FALSE	FALSE		iTSS_II	6.27e-05	0.000147	-2.79	-0.04	-2.79	2.6
HL_event	5.85e-05	0.00013	2.3	4209875			-	50	FALSE	FALSE		Termination	4.07e-06	1.16e-05	2.3	-1.14	2.3	-3.47
HL_event	0.00281	0.00475	-2.65	4209525			-	250	FALSE	TRUE		HL_event	0.00281	0.00481	-2.65	NA	-2.65	NA
HL_event	0.959	0.966	3.6	4208000			-	300	FALSE	FALSE		Termination	1.47e-14	1.57e-13	NA	-0.04	3.6	-3.71
HL_event	0.0136	0.0206	0.73	4207125			-	50	FALSE	FALSE		Termination	0.0789	0.103	NA	-0.31	0.84	-1.19
HL_event	0.0591	0.08	-1.24	4206875			-	50	FALSE	FALSE		Termination	0.00483	0.00791	-1.24	-0.32	-1.24	0.95
HL_event	0.0139	0.021	-0.31	4191675	thiE	b3993	-	50	FALSE	FALSE		Termination	0.648	0.682	-0.31	-0.12	-0.2	0.09
HL_event	0.22	0.262	1.34	4191225	thiF	b3992	-	50	FALSE	FALSE		Termination	5.98e-05	0.000141	1.34	-0.24	1.34	-1.58
HL_event	0.168	0.205	-3.01	4188375	sroH	b4691	-	50	FALSE	FALSE		Termination	1.19e-06	3.71e-06	-3.01	-5.36	-3.01	-2.35
HL_event	0.323	0.37	-3.42	4169225			-	150	FALSE	FALSE		iTSS_II	1.58e-25	7.55e-24	-3.42	-0.31	-3.42	3.33
HL_event	0.0633	0.0851	-0.87	4165975			-	50	FALSE	FALSE		Termination	2.63e-11	1.71e-10	2.35	-0.44	2.31	-2.82
HL_event	0.384	0.432	0.62	4165775			-	50	FALSE	FALSE		Termination	0.106	0.134	0.62	0.19	0.62	-0.33
HL_event	0.4	0.448	-1.78	4165575			-	50	FALSE	FALSE		iTSS_II	0.00179	0.00318	-1.78	0.2	-1.78	1.84
HL_event	0.431	0.479	-2.03	4165325			-	50	FALSE	FALSE		iTSS_II	0.013	0.0197	-2.03	-0.19	-2.03	1.84
HL_event	0.0493	0.0677	3.99	4165125			-	50	FALSE	FALSE		Termination	0.000446	0.000887	3.99	-0.71	3.99	-4.78
HL_event	0.525	0.569	-0.21	4164875			-	50	FALSE	FALSE		Termination	0.363	0.407	-0.21	0.38	-0.21	0.6
HL_event	8.34e-13	5.48e-12	-1.13	4157425	sthA	b3962	-	50	FALSE	TRUE		Termination	1.2e-07	4.42e-07	-1.13	-1.56	-1.17	-0.39
HL_event	0.0645	0.0865	-0.46	4152175	argE	b3957	-	50	FALSE	FALSE		iTSS_II	0.000334	0.00068	-0.46	0.71	-0.46	1.12
HL_event	2.98e-21	4.78e-20	0.11	4148225	eptC	b3955	-	50	FALSE	FALSE		Termination	0.0168	0.025	0.11	0.28	0.12	0.16
HL_event	0.449	0.497	1.46	4136250	gldA	b3945	-	100	FALSE	FALSE		Termination	0.000381	0.000767	1.46	0.31	1.46	-1.24
HL_event	2.07e-05	4.92e-05	-1.45	4125925			-	50	FALSE	FALSE		Termination	5.31e-27	3.12e-25	-1.45	-3.52	-1.52	-1.99
HL_event	7.03e-07	2.06e-06	2.46	4120325			-	50	FALSE	TRUE		Termination	2.02e-29	1.66e-27	2.46	2.25	2.15	0.1
HL_event	0.00183	0.00319	0.71	4117375			-	50	FALSE	FALSE		iTSS_II	3.86e-11	2.42e-10	0.71	2.32	0.75	1.56
HL_event	6.21e-10	2.75e-09	0.51	4115225	glpK	b3926	-	50	FALSE	FALSE		iTSS_II	2.16e-18	3.85e-17	NA	1.46	0.47	1.14
HL_event	4.13e-19	5.35e-18	-1.08	4113675			-	50	FALSE	FALSE		Termination	1.56e-23	5.71e-22	-1.08	-2.07	-1.08	-0.99
HL_event	0.342	0.389	-0.09	4113075	glpX	b3925	-	50	FALSE	FALSE		Termination	0.436	0.48	-0.09	-0.16	-0.09	-0.07
HL_event	2.12e-06	5.77e-06	2.52	4109550			-	100	FALSE	TRUE		HL_event	2.12e-06	6.28e-06	2.52	NA	2.52	NA
HL_event	1.3e-07	4.24e-07	-1.89	4103125	cpxR	b3912	-	50	TRUE	FALSE		iTSS_II	5.96e-18	1.01e-16	-1.89	-0.54	-1.68	1.14
HL_event	0.345	0.393	0.28	4082025	fdoG	b3894	-	50	FALSE	FALSE		Termination	1.97e-11	1.31e-10	0.28	-0.13	0.28	-0.41
HL_event	0.586	0.627	0.32	4080825	fdoG	b3894	-	50	FALSE	FALSE		Termination	7.89e-11	4.73e-10	0.32	0.09	0.32	-0.23
HL_event	0.271	0.317	-0.33	4080375	fdoH	b3893	-	50	FALSE	FALSE		Termination	2.34e-05	5.9e-05	-0.33	-0.21	-0.33	0.13
HL_event	2.46e-05	5.78e-05	-0.64	4079225	fdhE	b3891	-	50	FALSE	FALSE		Termination	1.37e-09	6.8e-09	-0.64	-0.8	-0.48	-0.32
HL_event	0.618	0.657	0.14	4052425	glnG	b3868	-	50	FALSE	FALSE		Termination	0.264	0.307	0.14	-0.11	0.14	-0.26
HL_event	6.72e-06	1.71e-05	2.03	4037575			-	50	FALSE	FALSE		Termination	0.00949	0.0148	NA	-0.39	1.56	-2.07
HL_event	0.688	0.723	-1.74	4037375			-	50	FALSE	FALSE		iTSS_II	0.000829	0.00157	-1.74	-0.09	-1.74	1.77
HL_event	0.0982	0.127	-1.55	4034900			-	100	FALSE	FALSE		HL_event	0.0982	0.126	-1.55	NA	-1.55	NA
HL_event	0.0208	0.0305	-0.8	4034725			-	50	FALSE	FALSE		iTSS_II	0.105	0.133	NA	0.65	-0.8	1.3
HL_event	0.0667	0.0891	1.07	4034550			-	100	FALSE	FALSE		HL_event	0.0667	0.0885	1.07	NA	1.07	NA
HL_event	0.933	0.944	-3.21	4034250			-	200	FALSE	FALSE		HL_event	0.933	0.942	-3.21	NA	-3.21	NA
HL_event	0.139	0.173	-1.8	4002375	yigI	b3820	-	50	FALSE	FALSE		iTSS_II	2.89e-10	1.6e-09	NA	0.49	-1.8	2.2
HL_event	7.33e-05	0.000161	-1.56	3991725			-	50	FALSE	FALSE		Termination	0.000242	0.000507	-1.56	-3.55	-1.68	-1.87
HL_event	6.38e-05	0.000141	0.3	3986675	hemX	b3803	-	50	FALSE	FALSE		Termination	2.91e-07	1e-06	0.3	0.46	0.33	0.12
HL_event	0.00958	0.0149	1.36	3957925			-	150	FALSE	FALSE		iTSS_II	3.31e-08	1.32e-07	1.36	4.62	1.36	3.26
HL_event	5.24e-06	1.35e-05	1.27	3945975	hdfR	b4480	-	50	FALSE	FALSE		Termination	2.42e-08	9.86e-08	1.27	1.53	1.27	0.26
HL_event	0.483	0.53	-2.83	3944425			-	50	FALSE	FALSE		iTSS_II	1.02e-05	2.72e-05	-2.83	0.33	-2.41	2.66
HL_event	0.0831	0.109	-1.23	3941200			-	100	FALSE	FALSE		HL_event	0.0831	0.108	-1.23	NA	-1.23	NA
HL_event	3.12e-06	8.28e-06	-1.58	3924525			-	50	FALSE	FALSE		iTSS_II	8.38e-12	5.91e-11	-1.58	1.79	-1.58	3.38
HL_event	6.82e-11	3.42e-10	0.36	3921675	rsmG	b3740	-	50	FALSE	FALSE		Termination	8.32e-06	2.25e-05	0.36	-0.28	0.36	-0.64
HL_event	0.00446	0.00731	0.98	3920075			-	50	FALSE	FALSE		iTSS_II	2.54e-12	1.93e-11	0.98	2.75	1.26	1.49
HL_event	8.07e-10	3.53e-09	1.08	3919225			-	50	FALSE	FALSE		Termination	1.6e-28	1.17e-26	1.08	1.4	1.08	0.32
HL_event	1.66e-05	4e-05	-0.28	3917225	atpA	b3734	-	50	FALSE	FALSE		Termination	8.32e-16	1.03e-14	-0.28	-0.57	-0.28	-0.3
HL_event	0.124	0.156	0.28	3915125	atpD	b3732	-	50	FALSE	FALSE		Termination	4.79e-07	1.6e-06	0.28	0.23	0.28	-0.05
HL_event	0.878	0.897	0.21	3914175	atpD	b3732	-	50	FALSE	FALSE		Termination	0.0353	0.0493	0.21	-0.04	0.21	-0.25
HL_event	0.00331	0.00555	-1.51	3913175	glmU	b3730	-	50	FALSE	FALSE		iTSS_II	1.75e-15	2.13e-14	-1.51	2.04	-1.37	3.41
HL_event	5.69e-13	3.83e-12	2.28	3909725			-	50	FALSE	FALSE		Termination	0.00496	0.00811	2.28	-0.91	1.89	-2.8
HL_event	0.00178	0.0031	-0.74	3909525	pstS	b3728	-	50	FALSE	FALSE		iTSS_II	7.47e-06	2.03e-05	-0.74	1.68	-0.74	2.41
HL_event	0.227	0.269	-1.64	3908525	pstS	b3728	-	50	FALSE	FALSE		iTSS_II	4.74e-15	5.42e-14	-1.64	-0.2	-1.64	1.44
HL_event	0.0214	0.0313	-0.39	3907775	pstC	b3727	-	50	FALSE	FALSE		Termination	0.0323	0.0454	-0.39	-0.38	-0.39	0.02
HL_event	1.01e-05	2.49e-05	0.97	3905975	pstB	b3725	-	50	TRUE	FALSE		Termination	7.83e-05	0.000181	0.97	0.22	0.94	-0.72
HL_event	0.194	0.234	0.15	3905625	pstB	b3725	-	50	FALSE	FALSE		Termination	0.106	0.134	0.15	0.32	0.27	0.05
HL_event	0.669	0.705	0.49	3879575	dnaN	b3701	-	50	FALSE	FALSE		Termination	0.00207	0.00362	0.49	0.09	0.23	-0.14
HL_event	0.00285	0.00481	1.32	3878125	gyrB	b3699	-	50	FALSE	FALSE		Termination	8.27e-10	4.22e-09	1.32	1.92	1.24	0.68
HL_event	0.171	0.209	-0.52	3877925	gyrB	b3699	-	50	FALSE	FALSE		Termination	0.000202	0.000431	-0.52	-0.56	-0.52	-0.03
HL_event	0.3	0.346	-0.24	3876025	gyrB	b3699	-	50	FALSE	FALSE		Termination	0.065	0.0864	-0.24	0.19	-0.24	0.43
HL_event	0.281	0.328	-1.58	3872550	dgoR	b4479	-	100	FALSE	FALSE		HL_event	0.281	0.324	-1.58	NA	-1.58	NA
HL_event	0.114	0.145	-0.94	3848675	uhpA	b3669	-	50	FALSE	FALSE		iTSS_II	1.24e-07	4.54e-07	-0.94	0.43	-0.95	1.38
HL_event	7.87e-05	0.000172	1	3813775	pyrE	b3642	-	150	FALSE	TRUE		HL_event	7.87e-05	0.000181	1	NA	NA	NA
HL_event	0.0944	0.122	2.68	3810025	yicR	b3638	-	50	FALSE	FALSE		iTSS_II	7.92e-08	2.99e-07	2.68	7.55	2.68	4.86
HL_event	1.85e-05	4.42e-05	-0.62	3809825			-	50	FALSE	FALSE		iTSS_II	1.45e-06	4.43e-06	-0.62	3.26	-0.62	3.88
HL_event	0.00384	0.00637	-1.42	3808375	mutM	b3635	-	50	FALSE	TRUE		Termination	6.43e-06	1.78e-05	-1.42	-1.44	-1.42	-0.02
HL_event	0.897	0.913	0.63	3804175	waaG	b3631	-	50	FALSE	FALSE		Termination	1.78e-07	6.36e-07	0.63	-0.02	0.47	-0.49
HL_event	5.52e-05	0.000124	0.81	3800275	waaR	b3627	-	50	TRUE	FALSE		Termination	1.69e-06	5.1e-06	0.81	0.15	0.57	-0.42
HL_event	0.0108	0.0166	-0.21	3798625	waaY	b3625	-	50	FALSE	FALSE		Termination	0.0835	0.109	-0.21	-0.4	-0.21	-0.2
HL_event	0.0018	0.00314	-0.27	3798225			-	50	FALSE	FALSE		Termination	0.00286	0.00489	-0.27	-0.7	-0.27	-0.43
HL_event	0.0158	0.0236	1.64	3796175			-	50	FALSE	FALSE		Termination	4.05e-17	6.21e-16	1.64	-0.44	1.64	-2.15
HL_event	0.0474	0.0653	0.05	3795875			-	50	FALSE	FALSE		Termination	0.22	0.26	0.05	-0.5	0.05	-0.55
HL_event	0.0985	0.127	-1.65	3795550			-	200	FALSE	FALSE		HL_event	0.0985	0.126	-1.65	NA	-1.65	NA
HL_event	0.0292	0.0417	-0.69	3790825			-	50	FALSE	FALSE		Termination	0.00308	0.00525	-0.69	-1.38	-1.05	0.06
HL_event	0.0122	0.0186	-0.35	3789475	kbl	b3617	-	50	FALSE	FALSE		Termination	5.36e-09	2.41e-08	NA	0.49	-0.35	0.75
HL_event	3.27e-05	7.54e-05	-2.15	3788200			-	300	FALSE	TRUE		HL_event	3.27e-05	8.04e-05	-2.15	NA	NA	NA
HL_event	0.196	0.236	-0.32	3787900	yibD	b3615	-	100	FALSE	FALSE		HL_event	0.196	0.234	-0.32	NA	-0.32	NA
HL_event	0.0405	0.0565	0.75	3782575			-	50	FALSE	FALSE		Termination	2.79e-06	8.13e-06	0.75	0.54	0.75	-0.21
HL_event	5.67e-05	0.000127	-1	3780675	gpsA	b3608	-	50	FALSE	TRUE		Termination	3.08e-12	2.31e-11	-1	-1.36	-1	-0.35
HL_event	6.23e-07	1.84e-06	-1	3780225	cysE	b3607	-	50	TRUE	TRUE		Termination	8.56e-08	3.22e-07	-1	-1.08	-0.95	-0.12
HL_event	0.0846	0.111	-0.31	3774050			-	100	FALSE	FALSE		HL_event	0.0846	0.11	-0.31	NA	-0.31	NA
HL_event	0.221	0.263	-0.03	3773850			-	100	FALSE	FALSE		HL_event	0.221	0.26	-0.03	NA	-0.03	NA
HL_event	4.43e-06	1.15e-05	0.87	3757975	selA	b3591	-	50	FALSE	FALSE		Termination	7.14e-21	1.74e-19	0.87	0.58	0.87	-0.28
HL_event	0.0203	0.0298	1.11	3727925	xylA	b3565	-	50	TRUE	TRUE		Termination	0.005	0.00817	1.11	0.62	1.11	-0.49
HL_event	0.246	0.29	0.77	3727625	xylA	b3565	-	50	FALSE	FALSE		Termination	0.144	0.177	0.77	0.83	0.77	0.06
HL_event	0.164	0.201	0.21	3721725	glyS	b3559	-	50	FALSE	FALSE		Termination	0.000616	0.0012	0.21	0.22	0.19	0.02
HL_event	0.0448	0.062	-1.9	3708300	eptB	b3546	-	200	FALSE	FALSE		HL_event	0.0448	0.0615	-1.9	NA	-1.9	NA
HL_event	0.00026	0.000518	0.79	3702925	dppB	b3543	-	50	TRUE	FALSE		Termination	1.37e-06	4.23e-06	0.79	0.74	0.8	-0.06
HL_event	0.458	0.506	-1.61	3698075	ldrD	b4453	-	50	FALSE	FALSE		iTSS_II	0.116	0.146	NA	-0.33	-1.61	1.08
HL_event	0.00169	0.00296	0.2	3692325	bcsA	b3533	-	50	FALSE	FALSE		Termination	0.0225	0.0327	0.2	-0.34	0.15	-0.49
HL_event	0.0867	0.113	0.6	3689325	bcsB	b3532	-	50	FALSE	FALSE		Termination	0.000327	0.000667	0.6	0.21	0.6	-0.39
HL_event	0.0618	0.0832	-0.65	3686775	bcsC	b3530	-	50	FALSE	FALSE		Termination	0.0136	0.0206	-0.65	-0.24	-0.65	0.41
HL_event	7.1e-05	0.000156	-1.96	3683675			-	50	FALSE	FALSE		iTSS_II	4.73e-11	2.94e-10	-1.96	1.05	-1.85	2.9
HL_event	2.18e-09	8.95e-09	1.97	3681475			-	50	FALSE	TRUE		Termination	2.95e-27	1.83e-25	1.97	2.06	2.09	-0.03
HL_event	1.72e-09	7.18e-09	-1.47	3680125			-	50	FALSE	TRUE		Termination	1.11e-32	1.26e-30	-1.47	-1.68	-1.45	-0.23
HL_event	0.000656	0.00122	-0.97	3654150	hdeB	b3509	-	100	TRUE	FALSE		HL_event	0.000656	0.00127	-0.97	NA	0.28	NA
HL_event	0.081	0.107	3.14	3646100			-	200	FALSE	FALSE		iTSS_II	0.000233	0.000491	3.14	6.52	3.14	3.32
HL_event	3.68e-08	1.29e-07	-2.41	3640375			-	50	FALSE	TRUE		Termination	1.23e-08	5.2e-08	-2.41	-2.91	-2.49	-0.42
HL_event	0.000703	0.0013	0.1	3626125	rbbA	b3486	-	50	FALSE	FALSE		Termination	0.0332	0.0466	0.1	-0.38	0.09	-0.47
HL_event	1.98e-05	4.71e-05	0.82	3598875			-	50	FALSE	FALSE		Termination	1.31e-14	1.4e-13	0.82	0.25	0.72	-0.47
HL_event	5.79e-10	2.58e-09	-1.12	3597825			-	250	FALSE	FALSE		Termination	1.48e-16	2.07e-15	-1.12	-4.4	-1.12	-3.28
HL_event	2.31e-07	7.29e-07	0.78	3586375	ugpC	b3450	-	50	TRUE	FALSE		Termination	5.53e-07	1.83e-06	0.78	1.72	0.78	0.94
HL_event	0.511	0.556	-1.12	3583650	ggt	b3447	-	100	FALSE	FALSE		iTSS_II	0.0635	0.0846	-1.12	0.16	-1.12	1.23
HL_event	0.000272	0.000539	-3.05	3576750			-	100	FALSE	TRUE		HL_event	0.000272	0.000562	-3.05	NA	-3.05	NA
HL_event	0.00626	0.01	2.39	3575575	gntK	b3437	-	50	FALSE	FALSE		Termination	7.4e-13	6.2e-12	2.39	-0.78	2.39	-3.17
HL_event	0.922	0.934	-0.85	3575225	gntK	b3437	-	50	FALSE	FALSE		Termination	2.14e-08	8.8e-08	-0.85	-0.02	-0.85	0.82
HL_event	0.366	0.414	-0.91	3572750	asd	b3433	-	100	FALSE	FALSE		HL_event	0.366	0.41	-0.91	NA	-0.91	NA
HL_event	3.36e-10	1.55e-09	-1.33	3571825	asd	b3433	-	50	FALSE	TRUE		Termination	1.79e-15	2.17e-14	-1.33	-1.54	-1.33	-0.21
HL_event	0.00207	0.00356	-0.42	3571025	glgB	b3432	-	50	FALSE	FALSE		Termination	9.92e-10	5.02e-09	-0.42	-0.7	-0.42	-0.28
HL_event	0.00836	0.0131	0.26	3568425	glgX	b3431	-	50	FALSE	FALSE		Termination	0.0106	0.0164	0.26	-0.62	0.05	-0.68
HL_event	0.000216	0.000439	0.68	3567375	glgX	b3431	-	50	FALSE	FALSE		Termination	0.0212	0.031	0.68	0.3	0.56	-0.26
HL_event	0.0294	0.042	-0.17	3565925	glgA	b3429	-	50	FALSE	FALSE		Termination	0.045	0.0617	-0.17	-0.26	-0.17	-0.12
HL_event	0.669	0.705	0.02	3564875	glgA	b3429	-	50	FALSE	FALSE		Termination	0.982	0.985	0.02	0.05	0.02	-0.03
HL_event	0.224	0.266	0.14	3563975	glgP	b3428	-	50	FALSE	FALSE		Termination	0.11	0.139	0.14	-0.12	0.14	-0.28
HL_event	0.0591	0.08	-0.45	3562925	glgP	b3428	-	50	FALSE	FALSE		Termination	0.00291	0.00497	-0.45	0.33	-0.41	0.75
HL_event	1.96e-25	4.96e-24	-1.66	3545950			-	100	FALSE	FALSE		Termination	2.67e-29	2.15e-27	-1.66	-3.8	-1.66	-2.14
HL_event	0.000248	0.000496	-2.07	3533925	ompR	b3405	-	150	FALSE	TRUE		HL_event	0.000248	0.000518	-2.07	NA	-2.07	NA
HL_event	4.6e-08	1.59e-07	-0.37	3515425	aroB	b3389	-	50	FALSE	FALSE		Termination	0.0289	0.0411	-0.37	0.01	-0.24	0.25
HL_event	4.46e-11	2.29e-10	2.4	3513175	dam	b3387	-	50	FALSE	FALSE		Termination	2.91e-22	8.64e-21	2.4	0.28	2.35	-2.07
HL_event	0.00579	0.00929	-0.35	3511075	trpS	b3384	-	50	FALSE	FALSE		Termination	1.7e-06	5.12e-06	-0.35	0.56	-0.35	0.91
HL_event	0.57	0.612	-1.76	3509675	yhfZ	b3383	-	50	FALSE	FALSE		iTSS_II	0.00662	0.0106	-1.76	-0.29	-1.76	1.47
HL_event	0.00116	0.00208	-2.62	3483425			-	50	FALSE	FALSE		Termination	1.39e-09	6.89e-09	NA	-3.28	-2.62	-0.63
HL_event	0.111	0.141	1.37	3477175	kefB	b3350	-	50	FALSE	FALSE		Termination	8.44e-05	0.000194	1.37	0.66	1.37	-0.71
HL_event	2.88e-05	6.7e-05	1.56	3476825	kefB	b3350	-	50	FALSE	FALSE		Termination	0.00011	0.000247	1.56	1.7	1.49	0.21
HL_event	0.438	0.486	-0.09	3476475	slyD	b3349	-	50	FALSE	FALSE		HL_event	0.438	0.482	-0.09	NA	0.24	NA
HL_event	0.724	0.756	0.14	3476175	slyD	b3349	-	50	FALSE	FALSE		Termination	4.59e-05	0.00011	0.14	-0.1	0.28	-0.39
HL_event	0.875	0.894	-0.18	3471775	rpsG	b3341	-	50	FALSE	FALSE		Termination	0.127	0.158	-0.18	-0.03	-0.18	0.15
HL_event	0.111	0.141	-0.65	3471375	fusA	b3340	-	50	FALSE	FALSE		Termination	4.9e-15	5.57e-14	-0.65	0.27	-0.65	0.91
HL_event	0.17	0.207	-0.07	3469375			-	50	FALSE	FALSE		Termination	0.0366	0.051	-0.07	0.19	-0.07	0.26
HL_event	0.0384	0.0537	-0.52	3466675	chiA	b3338	-	50	FALSE	FALSE		Termination	2.71e-07	9.4e-07	-0.52	-0.31	-0.52	0.22
HL_event	0.00367	0.0061	-1.74	3465075			-	250	FALSE	FALSE		Termination	1.03e-05	2.74e-05	-1.74	-1.23	-1.74	0.51
HL_event	0.0451	0.0623	3.44	3464700	bfr	b3336	-	100	FALSE	FALSE		HL_event	0.0451	0.0618	3.44	NA	3.44	NA
HL_event	0.00985	0.0153	-4.68	3464250			-	100	FALSE	FALSE		iTSS_II	0.00708	0.0113	NA	-1.28	-4.68	3.32
HL_event	0.502	0.548	2.22	3451575	gspB	b3322	-	150	FALSE	FALSE		Int_event	NA	NA	NA	5.12	NA	NA
HL_event	0.000121	0.000257	0.17	3447675	rpsC	b3314	-	50	FALSE	FALSE		Termination	0.000236	0.000497	NA	-0.21	0.17	-0.38
HL_event	0.105	0.134	0.24	3447275	rpsC	b3314	-	50	FALSE	FALSE		Termination	0.000222	0.000469	0.24	0.38	0.24	0.14
HL_event	0.161	0.198	-0.95	3445875	rplN	b3310	-	50	FALSE	FALSE		iTSS_II	5.69e-07	1.87e-06	-0.95	0.38	-0.95	1.33
HL_event	0.573	0.615	0.32	3443475	rplR	b3304	-	50	FALSE	FALSE		Termination	1.98e-11	1.31e-10	0.32	-0.06	0.32	-0.38
HL_event	0.278	0.324	-0.01	3442675	rpmD	b3302	-	50	FALSE	FALSE		Termination	0.638	0.673	-0.01	-0.13	-0.01	-0.11
HL_event	0.0379	0.0531	0.1	3440825	secY	b3300	-	50	FALSE	FALSE		Termination	0.00467	0.00767	0.1	0.62	0.1	0.53
HL_event	0.731	0.763	-0.12	3437975	rplQ	b3294	-	50	FALSE	FALSE		Termination	0.0958	0.123	-0.12	0.11	-0.12	0.23
HL_event	0.00438	0.00719	0.76	3437675	rplQ	b3294	-	50	FALSE	FALSE		Termination	0.000111	0.000249	0.76	-5.15	0.76	-5.91
HL_event	0.328	0.375	3.47	3437175	yhdN	b3293	-	150	FALSE	FALSE		HL_event	0.328	0.372	3.47	NA	3.47	NA
HL_event	0.0409	0.057	-0.13	3436775	zntR	b3292	-	50	FALSE	FALSE		Termination	0.1	0.128	NA	-1.03	-0.13	-1
HL_event	0.0244	0.0354	-3.41	3436475	arfA	b4550	-	250	FALSE	TRUE		HL_event	0.0244	0.0352	-3.41	NA	-3.41	NA
HL_event	1.85e-16	1.78e-15	0.74	3429475	yrdD	b3283	-	50	FALSE	FALSE		Termination	1.05e-15	1.29e-14	0.74	0.23	0.74	-0.51
HL_event	0.0853	0.111	-0.11	3428775	aroE	b3281	-	50	FALSE	FALSE		Termination	0.0212	0.031	-0.11	-0.32	-0.11	-0.21
HL_event	0.114	0.145	1.6	3425475			-	50	FALSE	FALSE		Termination	4.63e-06	1.3e-05	1.6	-0.37	1.51	-1.99
HL_event	0.0165	0.0246	-3.31	3425275			-	150	FALSE	TRUE		HL_event	0.0165	0.0246	-3.31	NA	-3.31	NA
HL_event	0.0169	0.0252	2.31	3424725			-	150	FALSE	FALSE		Termination	4.22e-08	1.66e-07	2.81	-0.47	2.81	-3.35
HL_event	0.378	0.426	-1.08	3424175			-	50	FALSE	FALSE		Termination	0.000108	0.000243	-1.08	-0.23	-1.11	0.97
HL_event	0.000278	0.000551	2.05	3399375			-	50	FALSE	FALSE		iTSS_II	5.03e-17	7.57e-16	2.05	3.71	1.58	2.14
HL_event	2.6e-08	9.23e-08	-1.09	3398025			-	50	FALSE	TRUE		Termination	5e-12	3.65e-11	-1.09	-1	-1.09	0.1
HL_event	1.33e-07	4.33e-07	-0.21	3395675	rng	b3247	-	50	FALSE	FALSE		Termination	5.3e-05	0.000126	-0.21	-0.19	-0.44	0.25
HL_event	4.38e-09	1.74e-08	0.37	3392525	yhdP	b4472	-	50	FALSE	FALSE		Termination	0.000111	0.000249	0.37	-0.42	0.25	-0.67
HL_event	0.000126	0.000266	-0.32	3390025	tldD	b3244	-	50	FALSE	FALSE		iTSS_II	0.00145	0.00262	NA	1.02	-0.34	1.41
HL_event	0.186	0.226	2.34	3384075	yhcO	b3239	-	50	FALSE	FALSE		Termination	0.0288	0.041	2.34	-0.41	2.34	-2.76
HL_event	0.0845	0.111	-2.83	3383075			-	50	FALSE	FALSE		Termination	3.7e-06	1.06e-05	-2.83	-4.02	-2.83	-1.19
HL_event	0.7	0.734	2.4	3382775			-	250	FALSE	FALSE		Termination	0.0318	0.0448	2.4	0.15	2.11	-1.95
HL_event	0.368	0.416	1.5	3382350			-	100	FALSE	FALSE		HL_event	0.368	0.412	1.5	NA	NA	NA
HL_event	0.769	0.797	-0.15	3382175	mdh	b3236	-	50	FALSE	FALSE		Termination	0.246	0.287	NA	-0.12	-0.15	0.26
HL_event	0.4	0.448	2.59	3376775			-	150	FALSE	FALSE		HL_event	0.4	0.444	2.59	NA	NA	NA
HL_event	0.0158	0.0236	-1.34	3375750			-	100	FALSE	TRUE		HL_event	0.0158	0.0236	-1.34	NA	0.11	NA
HL_event	5.16e-05	0.000116	3.17	3371575	nanA	b3225	-	50	FALSE	FALSE		Termination	1.55e-24	6.46e-23	3.17	0.92	3.17	-2.25
HL_event	1.79e-10	8.53e-10	-1.63	3370625			-	50	FALSE	FALSE		Termination	4.05e-16	5.27e-15	-1.63	-2.23	-1.63	-0.65
HL_event	0.137	0.171	0.65	3368975	nanE	b3223	-	50	FALSE	FALSE		Termination	2.75e-05	6.85e-05	0.65	0.31	0.65	-0.35
HL_event	0.55	0.592	-0.53	3368525	nanE	b3223	-	50	FALSE	FALSE		Termination	0.00124	0.00227	-0.53	-0.14	-0.53	0.39
HL_event	0.342	0.389	0.33	3364675	insH1	b3218	-	50	FALSE	FALSE		Termination	0.219	0.259	0.33	0.61	0.33	0.28
HL_event	0.0825	0.108	-0.83	3363925	insH1	b3218	-	50	FALSE	FALSE		Termination	0.000625	0.00121	-0.83	-0.44	-0.83	0.33
HL_event	0.000917	0.00167	2.55	3349125	arcB	b3210	-	50	TRUE	FALSE		Termination	2.02e-22	6.28e-21	2.55	1.08	2.55	-1.47
HL_event	0.396	0.444	0.96	3348625			-	50	FALSE	FALSE		Termination	1.84e-05	4.73e-05	0.96	-0.27	0.96	-1.27
HL_event	0.597	0.638	-0.65	3348225	elbB	b3209	-	50	FALSE	FALSE		Termination	0.000179	0.000386	-0.65	0.16	-0.65	0.8
HL_event	0.000425	0.000818	-1.65	3347825	mtgA	b3208	-	50	FALSE	FALSE		Termination	1.77e-12	1.37e-11	-1.65	-1.12	-1.65	0.53
HL_event	0.000533	0.00101	-0.01	3336475	mlaD	b3193	-	50	FALSE	FALSE		Termination	0.000163	0.000353	-0.01	0.78	-0.01	0.8
HL_event	0.273	0.319	0.85	3335925			-	50	FALSE	FALSE		Termination	1.47e-15	1.79e-14	0.85	0.19	0.85	-0.66
HL_event	0.765	0.793	0.08	3334825	ibaG	b3190	-	50	FALSE	FALSE		Termination	0.363	0.407	0.08	0.04	0.08	-0.04
HL_event	4.68e-17	4.85e-16	-1.8	3333225			-	50	FALSE	FALSE		Termination	2.45e-10	1.37e-09	-1.8	-4.06	-1.8	-2.25
HL_event	0.0928	0.12	1.11	3331425	rplU	b3186	-	50	FALSE	FALSE		Termination	5.52e-06	1.54e-05	1.11	1.51	1.11	0.4
HL_event	1.55e-06	4.3e-06	-1.34	3330875			-	50	FALSE	FALSE		Termination	4.47e-33	5.26e-31	-1.34	-5.34	-1.34	-4.01
HL_event	0.26	0.305	0.17	3328875	obgE	b3183	-	50	FALSE	FALSE		Termination	0.122	0.152	0.17	0.27	0.17	0.1
HL_event	5.47e-16	5.03e-15	0.57	3325225	rlmE	b3179	-	50	FALSE	FALSE		iTSS_II	7.24e-18	1.21e-16	0.57	1.63	0.57	1.06
HL_event	4.89e-21	7.48e-20	0.71	3322125	folP	b3177	-	50	FALSE	FALSE		Termination	0.0354	0.0494	0.71	0.1	0.48	-0.38
HL_event	2.07e-06	5.65e-06	1.67	3316125			-	50	FALSE	FALSE		Termination	2.09e-10	1.17e-09	1.67	1.88	1.67	0.27
HL_event	9.92e-12	5.58e-11	0.38	3314425	nusA	b3169	-	50	FALSE	FALSE		Termination	1.82e-20	4.16e-19	0.38	0.86	0.38	0.47
HL_event	0.382	0.43	0.16	3312475	infB	b3168	-	50	FALSE	FALSE		Termination	6.39e-08	2.44e-07	0.16	0.09	0.13	-0.03
HL_event	4.83e-11	2.47e-10	-0.57	3310725	truB	b3166	-	50	FALSE	FALSE		Termination	4.32e-10	2.3e-09	-0.57	0.05	-0.63	0.68
HL_event	0.00202	0.00348	-0.35	3306175	nlpI	b3163	-	50	FALSE	FALSE		Termination	4.66e-15	5.35e-14	-0.35	-0.6	-0.29	-0.31
HL_event	0.00106	0.00191	1.53	3299375			-	50	FALSE	FALSE		iTSS_II	0.000484	0.000954	1.53	3.65	1.53	2.13
HL_event	0.756	0.784	0.52	3298975	yhbT	b3157	-	50	FALSE	FALSE		Termination	0.000249	0.00052	0.52	-0.09	0.52	-0.61
HL_event	5.52e-07	1.64e-06	-2.5	3298275			-	50	FALSE	TRUE		Termination	1.62e-17	2.63e-16	-2.5	-2.97	-2.5	-0.47
HL_event	1.99e-08	7.19e-08	-1.82	3295075			-	50	FALSE	FALSE		Termination	9.72e-09	4.2e-08	-2.18	-3.45	-2.18	-1.33
HL_event	0.0733	0.0973	2.52	3268625			-	150	FALSE	FALSE		iTSS_II	3.87e-05	9.4e-05	2.52	12.39	2.52	10.32
HL_event	0.301	0.347	-0.01	3268400			-	100	FALSE	FALSE		HL_event	0.301	0.344	-0.01	NA	-0.01	NA
HL_event	0.0699	0.0931	-3.25	3268225			-	50	FALSE	FALSE		Termination	0.00648	0.0104	NA	-11.41	-3.25	-8.56
HL_event	0.0945	0.122	-0.17	3259625	tdcE	b3114	-	50	FALSE	FALSE		Termination	0.334	0.378	-0.17	-0.4	-0.17	-0.24
HL_event	0.174	0.212	0.87	3258275	tdcE	b3114	-	50	FALSE	FALSE		Termination	4.89e-05	0.000117	0.87	0.35	0.87	-0.48
HL_event	0.703	0.737	-0.29	3257925	tdcF	b3113	-	50	FALSE	FALSE		Termination	0.223	0.263	-0.29	-0.17	-0.29	0.12
HL_event	1.59e-10	7.62e-10	1.36	3254725	yhaO	b3110	-	50	FALSE	FALSE		Termination	4.85e-10	2.55e-09	1.36	1.75	1.36	0.39
HL_event	0.978	0.982	-0.54	3241425	uxaC	b3092	-	50	FALSE	FALSE		Termination	0.0218	0.0318	-0.54	0	-0.54	0.53
HL_event	0.818	0.842	-0.93	3214025	yqjH	b3070	-	50	FALSE	FALSE		Termination	0.000177	0.000382	-0.93	-0.06	-0.93	0.87
HL_event	0.974	0.979	0.92	3213475	mug	b3068	-	50	FALSE	FALSE		Termination	0.00448	0.00739	0.92	-0.02	0.92	-0.94
HL_event	0.199	0.24	-0.46	3213325	mug	b3068	-	50	FALSE	FALSE		Termination	0.0151	0.0227	-0.46	-0.71	-0.46	-0.25
HL_event	0.267	0.313	-1.4	3213175	mug	b3068	-	50	FALSE	FALSE		iTSS_II	0.000615	0.0012	-1.4	0.74	-1.4	2.13
HL_event	0.00396	0.00655	0.66	3198175	ygiF	b3054	-	50	FALSE	FALSE		Termination	0.000294	0.000604	0.66	-0.52	0.66	-1.18
HL_event	5.03e-08	1.73e-07	-1.06	3197425	glnE	b3053	-	50	TRUE	FALSE		iTSS_II	6.1e-12	4.37e-11	-1.06	0.84	-1.06	1.91
HL_event	0.649	0.686	0.86	3195075	glnE	b3053	-	50	FALSE	FALSE		Termination	4.29e-05	0.000103	0.86	0.06	0.76	-0.71
HL_event	6.49e-06	1.65e-05	1.62	3176075			-	50	FALSE	FALSE		Termination	2.84e-05	7.06e-05	1.62	2.37	1.62	0.76
HL_event	0.135	0.168	-1.1	3175375	nudF	b3034	-	50	FALSE	FALSE		iTSS_II	2.28e-06	6.7e-06	-1.1	0.66	-1.1	1.75
HL_event	0.0281	0.0403	-1.04	3174875			-	50	FALSE	FALSE		iTSS_II	4.93e-11	3.05e-10	-1.04	0.69	-1.04	1.73
HL_event	0.002	0.00345	0.05	3173375	parE	b3030	-	50	FALSE	FALSE		Termination	0.0046	0.00757	0.05	0.53	0.07	0.46
HL_event	0.00476	0.00775	-1.96	3167325	ygiW	b3024	-	50	FALSE	FALSE		Termination	3.36e-10	1.83e-09	NA	-1.69	-2.54	0.9
HL_event	1.74e-05	4.17e-05	-0.65	3165750			-	100	FALSE	FALSE		Termination	9.26e-12	6.49e-11	-0.65	-0.9	-0.89	-0.08
HL_event	2.59e-21	4.17e-20	-0.84	3164125			-	150	FALSE	FALSE		iTSS_II	2.59e-27	1.64e-25	-0.84	3.19	-0.82	4.01
HL_event	1.05e-08	3.92e-08	-0.21	3160925	plsC	b3018	-	50	FALSE	FALSE		Termination	0.0111	0.0171	-0.21	0.3	-0.14	0.44
HL_event	0.416	0.463	0.85	3159125	ygiQ	b4469	-	50	FALSE	FALSE		Termination	6e-16	7.6e-15	0.85	0.09	0.85	-0.76
HL_event	3.26e-18	3.84e-17	-0.62	3156975	ygiQ	b4469	-	50	FALSE	FALSE		Termination	6.42e-13	5.47e-12	-0.62	-2.94	-0.62	-2.32
HL_event	1.55e-07	5e-07	-0.98	3138325	hybF	b2991	-	50	FALSE	FALSE		Termination	1.1e-09	5.53e-09	-0.98	-1.5	-0.98	-0.53
HL_event	0.081	0.107	1	3122225	glcG	b2977	-	50	FALSE	FALSE		Termination	0.0564	0.0761	NA	0.69	1	-0.12
HL_event	0.944	0.952	-0.74	3120725	glcB	b2976	-	50	FALSE	FALSE		Termination	0.0435	0.0598	NA	0.02	-0.74	0.67
HL_event	0.3	0.346	-0.16	3120250	glcB	b2976	-	100	FALSE	FALSE		HL_event	0.3	0.343	-0.16	NA	-0.16	NA
HL_event	2.84e-15	2.47e-14	1.74	3100175	trmI	b2960	-	50	FALSE	TRUE		Termination	2.64e-14	2.7e-13	1.74	1.41	1.84	-0.43
HL_event	0.24	0.284	0.34	3084125			-	50	FALSE	FALSE		Termination	1.04e-05	2.76e-05	0.34	-0.53	0.34	-0.86
HL_event	0.103	0.132	-0.27	3083775	speA	b2938	-	50	FALSE	FALSE		Termination	3.3e-07	1.12e-06	-0.27	0.35	-0.27	0.58
HL_event	0.455	0.503	-0.19	3082625	speA	b2938	-	50	FALSE	FALSE		Termination	1.53e-07	5.53e-07	-0.19	0.15	-0.19	0.34
HL_event	0.00078	0.00144	-0.2	3081625	speB	b2937	-	50	FALSE	FALSE		Termination	0.000452	0.000896	-0.2	-0.93	-0.2	-0.75
HL_event	0.727	0.759	-0.57	3081100	speB	b2937	-	100	FALSE	FALSE		HL_event	0.727	0.756	-0.57	NA	-0.57	NA
HL_event	0.173	0.211	-0.85	3080875			-	50	FALSE	FALSE		Termination	0.000661	0.00127	NA	-0.56	-0.85	0.15
HL_event	6.65e-09	2.56e-08	2.24	3070675			-	50	FALSE	TRUE		Termination	1.03e-27	6.65e-26	2.24	2.19	2.1	0.09
HL_event	0.014	0.0211	-0.11	3069425			-	50	FALSE	FALSE		Termination	0.0166	0.0248	-0.11	0.51	-0.11	0.62
HL_event	0.738	0.769	0.5	3069100	fbaA	b2925	-	100	FALSE	FALSE		HL_event	0.738	0.765	0.5	NA	0.5	NA
HL_event	5.03e-10	2.26e-09	0.64	3068125			-	50	FALSE	FALSE		Termination	5.57e-07	1.84e-06	0.64	-6.18	0.64	-6.82
HL_event	0.0124	0.0189	-0.57	3067725	mscS	b2924	-	50	FALSE	FALSE		HL_event	0.0124	0.0189	-0.57	NA	NA	NA
HL_event	0.164	0.201	-0.42	3067175	mscS	b2924	-	50	FALSE	FALSE		iTSS_II	0.000116	0.000259	-0.42	0.73	-0.42	1.09
HL_event	0.0224	0.0326	-2.21	3066950			-	100	FALSE	FALSE		Termination	2.46e-14	2.53e-13	-2.21	-4.09	-2.21	-1.88
HL_event	2.64e-07	8.23e-07	1.24	3066125			-	50	FALSE	FALSE		iTSS_II	9.51e-15	1.05e-13	1.24	2.72	1.24	1.52
HL_event	1.16e-08	4.3e-08	-0.1	3050275	visC	b2906	-	50	FALSE	FALSE		Termination	0.278	0.321	-0.1	-0.11	0.06	-0.17
HL_event	0.114	0.145	-1.91	3041425	yqfB	b2900	-	50	FALSE	FALSE		Termination	1.41e-06	4.34e-06	-1.91	-1.04	-1.52	0.48
HL_event	0.0431	0.0598	-0.95	3038625	cptA	b2896	-	50	FALSE	FALSE		Termination	5.64e-05	0.000134	-0.95	-0.9	-0.96	0.06
HL_event	0.00982	0.0152	1.35	3034325			-	50	FALSE	FALSE		iTSS_II	2.95e-37	5.12e-35	1.35	2.83	1.27	1.56
HL_event	0.0224	0.0326	0.15	3033125	lysS	b2890	-	50	FALSE	FALSE		Termination	0.00493	0.00807	0.15	0.31	0.15	0.17
HL_event	0.0181	0.0268	0.87	2995525	insC1	b2861	-	50	FALSE	FALSE		Termination	0.000366	0.000739	0.87	0.55	0.87	-0.31
HL_event	0.465	0.512	-0.28	2980675	kduD	b2842	-	50	FALSE	FALSE		Termination	0.143	0.176	-0.28	-0.16	-0.28	0.13
HL_event	0.143	0.177	3.98	2978750			-	300	FALSE	FALSE		HL_event	0.143	0.176	3.98	NA	NA	NA
HL_event	0.249	0.293	-1.44	2978300	ygeA	b2840	-	100	FALSE	FALSE		HL_event	0.249	0.29	-1.44	NA	-1.44	NA
HL_event	0.0199	0.0293	-3.59	2977825			-	50	FALSE	FALSE		iTSS_II	0.00129	0.00236	NA	-1.31	-3.59	2.2
HL_event	0.524	0.568	-2.97	2973275	aas	b2836	-	50	FALSE	FALSE		iTSS_II	0.023	0.0333	NA	0.16	-2.97	3.16
HL_event	7.8e-07	2.27e-06	1.24	2964125			-	50	FALSE	TRUE		Termination	0.000156	0.000339	1.24	1.53	1.86	-0.34
HL_event	0.00057	0.00108	-0.25	2963775	lgt	b2828	-	50	FALSE	FALSE		iTSS_II	2.21e-06	6.51e-06	-0.25	0.8	-0.25	1.05
HL_event	3.61e-31	1.49e-29	0.31	2956925			-	50	FALSE	FALSE		Termination	1.61e-05	4.18e-05	0.31	-0.82	0.02	-0.84
HL_event	1e-05	2.47e-05	0.51	2953825	recB	b2820	-	50	FALSE	FALSE		Termination	1.48e-11	1.01e-10	0.51	-1.4	0.09	-1.49
HL_event	0.03	0.0428	0.29	2950425	recD	b2819	-	50	FALSE	FALSE		Termination	0.0268	0.0383	0.29	-0.4	0.29	-0.7
HL_event	0.941	0.95	-0.74	2949325	recD	b2819	-	50	FALSE	FALSE		Termination	0.000772	0.00147	-0.74	-0.01	-0.74	0.73
HL_event	5.8e-06	1.49e-05	0.11	2948625			-	50	FALSE	FALSE		Termination	0.000808	0.00153	0.11	-1.15	0.11	-1.26
HL_event	1.35e-13	9.71e-13	0.98	2944025			-	50	FALSE	FALSE		Termination	4.54e-15	5.23e-14	0.98	0.47	0.94	-0.47
HL_event	8.51e-05	0.000185	-1.35	2943075	csdL	b2812	-	50	FALSE	TRUE		Termination	2.13e-08	8.77e-08	-1.35	-1.73	-1.35	-0.38
HL_event	0.225	0.267	1.05	2939875	gcvA	b2808	-	50	FALSE	FALSE		Termination	4.51e-05	0.000108	NA	0.64	0.84	-0.14
HL_event	0.00254	0.00432	-1.17	2922175			-	150	FALSE	FALSE		Termination	7.96e-13	6.62e-12	-1.17	-5.28	-1.44	-3.84
HL_event	1.36e-19	1.83e-18	0.93	2909575	relA	b2784	-	50	TRUE	FALSE		Termination	1.58e-09	7.75e-09	0.93	0.31	0.93	-0.62
HL_event	0.285	0.332	1.01	2908925	mazF	b2782	-	50	FALSE	FALSE		Termination	3.09e-08	1.24e-07	1.01	-0.23	1.01	-1.24
HL_event	0.0518	0.0709	-0.33	2907825			-	50	FALSE	FALSE		Int_event	NA	NA	NA	-0.98	NA	NA
HL_event	1.77e-36	1.19e-34	1.06	2905975			-	150	FALSE	TRUE		HL_event	1.77e-36	2.78e-34	1.06	NA	NA	NA
HL_event	0.00446	0.00731	0.79	2888175	cysJ	b2764	-	50	FALSE	FALSE		Termination	7.04e-11	4.23e-10	0.79	0.43	0.79	-0.36
HL_event	0.937	0.947	0.25	2887425	cysI	b2763	-	50	FALSE	FALSE		Termination	0.14	0.172	0.25	-0.01	0.25	-0.26
HL_event	0.132	0.165	0.68	2886575	cysI	b2763	-	50	FALSE	FALSE		Termination	3.38e-05	8.3e-05	0.68	0.31	0.68	-0.36
HL_event	0.00102	0.00185	0.43	2873325	cysN	b2751	-	50	FALSE	FALSE		Termination	0.00247	0.00427	0.43	-0.72	0.43	-1.18
HL_event	0.0111	0.017	-1.35	2872825	cysN	b2751	-	50	TRUE	FALSE		Termination	0.0185	0.0273	-1.35	-0.71	-1.35	0.63
HL_event	0.028	0.0402	-0.39	2872375	cysN	b2751	-	50	FALSE	FALSE		Termination	0.0182	0.0269	-0.39	-0.76	-0.39	-0.48
HL_event	0.0345	0.0486	-1.25	2871400			-	100	FALSE	FALSE		iTSS_II	0.000104	0.000234	-1.25	0.81	-1.82	2.62
HL_event	8.96e-08	2.98e-07	2.26	2869825	ispD	b2747	-	50	FALSE	FALSE		Termination	3.06e-11	1.96e-10	2.26	0.29	2.05	-1.77
HL_event	0.611	0.651	-0.99	2869425	ispF	b2746	-	50	FALSE	FALSE		Termination	5.07e-06	1.42e-05	-0.99	-0.11	-0.99	0.93
HL_event	0.13	0.163	-0.51	2868675	truD	b2745	-	50	FALSE	FALSE		Termination	3.64e-10	1.98e-09	-0.51	-0.26	-0.51	0.25
HL_event	0.0412	0.0573	0.07	2867475	pcm	b2743	-	50	FALSE	FALSE		Termination	0.00411	0.00685	0.07	-0.32	-0.26	-0.06
HL_event	0.000206	0.00042	1.45	2866075	nlpD	b2742	-	50	TRUE	FALSE		Termination	3.18e-17	4.99e-16	1.45	1.69	1.31	0.39
HL_event	0.0113	0.0173	1.17	2822325	pncC	b2700	-	50	FALSE	FALSE		Termination	7e-16	8.77e-15	1.17	1.41	1.03	0.38
HL_event	6.79e-07	1.99e-06	-0.83	2820725			-	50	FALSE	FALSE		Termination	4.47e-16	5.8e-15	-0.83	-4.74	-0.89	-3.85
HL_event	5.59e-27	1.59e-25	0.05	2820075			-	50	FALSE	FALSE		iTSS_II	4.06e-18	7.04e-17	0.05	5.22	0.05	5.17
HL_event	0.0319	0.0453	0.6	2817925	alaS	b2697	-	50	FALSE	FALSE		Termination	9.03e-17	1.3e-15	0.6	0.74	0.6	0.14
HL_event	0.154	0.19	0.58	2817525	alaS	b2697	-	50	FALSE	FALSE		Termination	0.000892	0.00168	0.58	0.65	0.58	0.06
HL_event	0.000653	0.00122	-1.31	2816525	argV	b2694	-	50	FALSE	FALSE		Termination	0.00133	0.00242	-1.31	-4.18	-1.45	-2.73
HL_event	0.0324	0.0459	0.74	2814725	yqaA	b2689	-	50	FALSE	FALSE		Termination	1.64e-19	3.38e-18	0.74	0.91	0.88	0.04
HL_event	0.0525	0.0717	1.02	2813025	gshA	b2688	-	50	FALSE	FALSE		Termination	1.96e-18	3.51e-17	1.02	0.9	1.02	-0.12
HL_event	0.528	0.572	1.7	2812800			-	100	FALSE	FALSE		HL_event	0.528	0.568	1.7	NA	1.7	NA
HL_event	0.736	0.767	-0.46	2812525	luxS	b2687	-	50	FALSE	FALSE		Termination	0.00233	0.00404	-0.46	0.14	-0.46	0.6
HL_event	0.928	0.94	-0.51	2794475	ygaU	b2665	-	50	FALSE	FALSE		Termination	0.118	0.148	-0.51	-0.05	-0.51	0.57
HL_event	0.145	0.18	1.13	2761525	yfjK	b2627	-	50	FALSE	FALSE		Termination	1.54e-07	5.55e-07	1.13	-0.19	1.13	-1.32
HL_event	0.354	0.402	0.37	2760325	yfjK	b2627	-	50	FALSE	FALSE		Termination	0.038	0.0528	0.37	0.14	0.37	-0.23
HL_event	0.00364	0.00606	-0.24	2743925	rimM	b2608	-	50	FALSE	FALSE		Termination	8.43e-06	2.27e-05	-0.24	-0.15	-0.39	0.13
HL_event	0.881	0.899	-1.12	2729525			-	50	FALSE	FALSE		iTSS_II	1.43e-08	5.96e-08	-1.12	-0.15	-1.26	1.12
HL_event	0.000265	0.000527	2.33	2727925			-	50	TRUE	FALSE		Termination	1.02e-13	9.71e-13	2.33	-0.36	2.22	-2.63
HL_event	0.0911	0.118	-2.83	2727675			-	150	FALSE	FALSE		HL_event	0.0911	0.117	-2.83	NA	-3.47	NA
HL_event	0.0925	0.12	1.88	2724475			-	50	FALSE	FALSE		Termination	3.21e-09	1.49e-08	1.88	0.01	1.79	-1.87
HL_event	1.52e-07	4.91e-07	-2.96	2715525	yfiF	b2581	-	50	FALSE	TRUE		Termination	9.95e-08	3.71e-07	-2.03	-2.46	-2.03	-0.43
HL_event	2.1e-17	2.29e-16	0.5	2705125	lepA	b2569	-	50	FALSE	FALSE		Termination	1.53e-37	3.15e-35	0.5	1.42	0.54	0.88
HL_event	1.82e-18	2.22e-17	1.94	2699775	recO	b2565	-	50	FALSE	FALSE		Termination	5.69e-13	4.87e-12	1.94	0.33	1.62	-1.3
HL_event	0.00375	0.00623	2.7	2689500			-	300	FALSE	FALSE		iTSS_II	4.02e-35	5.76e-33	2.7	6.27	2.78	3.49
HL_event	0.187	0.227	-4.7	2689150			-	200	FALSE	FALSE		Termination	3.41e-17	5.33e-16	-4.7	-8.38	-4.67	-3.71
HL_event	0.05	0.0686	3.03	2685525	glrR	b2554	-	50	FALSE	FALSE		Termination	1.73e-16	2.4e-15	3.03	2.75	3.03	-0.28
HL_event	0.0146	0.022	-2.5	2685075			-	50	FALSE	FALSE		Termination	0.000758	0.00145	-2.5	-5.31	-2.5	-2.82
HL_event	6.2e-09	2.4e-08	2.08	2660175			-	50	FALSE	FALSE		Termination	5.82e-22	1.67e-20	2.08	1.27	2.19	-0.93
HL_event	0.00133	0.00237	0.3	2658475	iscS	b2530	-	50	FALSE	FALSE		Termination	1.21e-12	9.75e-12	0.3	0.42	0.36	0.05
HL_event	5.43e-08	1.85e-07	-0.95	2657575			-	50	FALSE	FALSE		Termination	2.45e-11	1.6e-10	-0.95	-1.58	-0.95	-0.63
HL_event	0.352	0.4	-0.08	2657325	hscB	b2527	-	50	FALSE	FALSE		Termination	0.258	0.3	-0.08	-0.22	-0.08	-0.14
HL_event	2.33e-05	5.49e-05	0.2	2655125	hscA	b2526	-	50	FALSE	FALSE		Termination	2.29e-12	1.75e-11	0.2	1.09	0.2	0.89
HL_event	0.0666	0.089	0.35	2654775	fdx	b2525	-	50	FALSE	FALSE		Termination	0.00585	0.00943	0.35	-0.45	0.35	-0.8
HL_event	0.0114	0.0175	0.85	2654375	pepB	b2523	-	50	FALSE	FALSE		Termination	2.94e-07	1.01e-06	0.85	-1.14	0.85	-1.99
HL_event	0.139	0.173	-0.56	2653425	pepB	b2523	-	50	FALSE	FALSE		Termination	0.00686	0.011	-0.56	-0.15	-0.56	0.4
HL_event	0.0116	0.0178	0.02	2653225	pepB	b2523	-	50	FALSE	FALSE		Termination	0.146	0.179	0.02	-0.45	0.02	-0.48
HL_event	0.051	0.0699	-0.68	2652725	sseB	b2522	-	50	FALSE	FALSE		iTSS_II	0.000757	0.00145	-0.68	0.58	-0.68	1.26
HL_event	3.33e-09	1.34e-08	0.38	2646375	yfhM	b2520	-	50	FALSE	FALSE		Termination	0.0156	0.0234	0.38	-0.22	0.22	-0.44
HL_event	2.26e-08	8.11e-08	0.56	2643275	pbpC	b2519	-	50	FALSE	FALSE		Termination	0.0145	0.0218	0.56	-0.13	0.68	-0.81
HL_event	2.73e-10	1.28e-09	-0.54	2638425	hisS	b2514	-	50	FALSE	FALSE		Termination	7.82e-14	7.6e-13	-0.54	0.13	-0.74	0.87
HL_event	0.194	0.234	0.89	2637325	hisS	b2514	-	50	FALSE	FALSE		Termination	6.19e-16	7.81e-15	0.89	0.2	0.89	-0.7
HL_event	3.3e-06	8.74e-06	0.17	2635475			-	50	FALSE	FALSE		Termination	5.06e-06	1.42e-05	0.17	-0.54	0.1	-0.64
HL_event	5.27e-12	3.1e-11	0.07	2630525	guaA	b2507	-	50	FALSE	FALSE		iTSS_II	1.84e-12	1.42e-11	0.07	1.27	0.07	1.2
HL_event	0.00082	0.0015	-0.47	2617675	uraA	b2497	-	50	FALSE	FALSE		Termination	0.000208	0.000443	-0.47	0.09	-0.37	0.46
HL_event	0.000159	0.00033	1.16	2595625	purC	b2476	-	50	FALSE	FALSE		Termination	0.000185	0.000397	1.16	0.56	1.15	-0.59
HL_event	0.00468	0.00763	-0.47	2595325	purC	b2476	-	50	FALSE	FALSE		iTSS_II	0.00108	0.002	-0.47	0.58	-0.47	1.06
HL_event	0.00749	0.0118	1.12	2591775	ypfH	b2473	-	50	FALSE	TRUE		Termination	0.000286	0.000588	1.12	1.03	1.16	-0.13
HL_event	0.122	0.154	-1.06	2581025	nudK	b2467	-	50	FALSE	FALSE		Termination	0.00265	0.00455	NA	-0.7	-1.06	0.36
HL_event	0.00826	0.013	-0.46	2556550	eutB	b2441	-	100	FALSE	FALSE		HL_event	0.00826	0.013	-0.46	NA	-0.46	NA
HL_event	0.916	0.929	0.78	2554525	eutC	b2440	-	50	FALSE	FALSE		Termination	3.6e-07	1.22e-06	0.78	0.03	0.78	-0.75
HL_event	0.756	0.784	0.51	2554025	eutL	b2439	-	50	FALSE	FALSE		Termination	0.0689	0.0912	0.51	-0.11	0.51	-0.68
HL_event	0.898	0.914	-0.19	2553650	eutK	b2438	-	100	FALSE	FALSE		HL_event	0.898	0.912	-0.19	NA	-0.19	NA
HL_event	0.000483	0.00092	0.94	2549225	yfeY	b2432	-	50	FALSE	FALSE		Termination	7.21e-09	3.16e-08	0.94	1.04	0.94	0.1
HL_event	0.000154	0.00032	1.48	2548625			-	50	FALSE	FALSE		Termination	2.31e-13	2.07e-12	1.48	0.81	1.48	-0.67
HL_event	6.15e-11	3.1e-10	-3.71	2547475			-	50	FALSE	TRUE		Termination	1.75e-09	8.5e-09	-3.71	-4.08	-3.71	-0.37
HL_event	1.01e-09	4.34e-09	0.95	2542625	ucpA	b2426	-	50	FALSE	FALSE		iTSS_II	1.83e-09	8.87e-09	0.95	3.84	0.95	3.08
HL_event	0.00135	0.0024	0.51	2538725	cysA	b2422	-	50	FALSE	FALSE		Termination	0.103	0.131	0.51	-0.59	-0.46	-0.12
HL_event	5.94e-07	1.76e-06	-1.61	2536675			-	50	FALSE	TRUE		Termination	5.42e-08	2.1e-07	-1.61	-2.02	-1.61	-0.41
HL_event	0.319	0.366	-0.52	2535025	pdxK	b2418	-	50	FALSE	FALSE		Termination	0.00259	0.00446	-0.52	-0.3	-0.52	0.22
HL_event	0.739	0.769	-0.58	2534575	pdxK	b2418	-	50	FALSE	FALSE		Termination	0.032	0.045	-0.58	0.2	-0.58	0.78
HL_event	1.24e-14	1.01e-13	1.17	2528225			-	50	FALSE	FALSE		Termination	1.63e-14	1.73e-13	1.17	-0.78	1.17	-1.95
HL_event	5.59e-12	3.26e-11	3.57	2513450			-	100	FALSE	TRUE		HL_event	5.59e-12	4.03e-11	3.57	NA	-0.39	NA
HL_event	0.0688	0.0918	0.9	2507625			-	50	FALSE	FALSE		Termination	0.00047	0.00093	0.9	0.63	1.2	-0.56
HL_event	0.0699	0.0931	-1.44	2496175	alaC	b2379	-	50	FALSE	FALSE		iTSS_II	8.96e-08	3.36e-07	NA	0.36	-1.44	1.8
HL_event	0.968	0.974	0.31	2474850	dsdC	b2364	-	100	FALSE	FALSE		HL_event	0.968	0.973	0.31	NA	0.31	NA
HL_event	7.32e-05	0.000161	0.7	2454875			-	50	FALSE	FALSE		iTSS_II	1.34e-12	1.06e-11	0.7	4.35	0.7	3.65
HL_event	0.427	0.475	-0.31	2446175	prmB	b2330	-	50	FALSE	FALSE		Termination	9.91e-05	0.000224	-0.31	-0.38	-0.31	-0.07
HL_event	0.75	0.779	-1.59	2445625	prmB	b2330	-	50	FALSE	FALSE		iTSS_II	1.1e-08	4.7e-08	-1.59	0.08	-1.59	1.69
HL_event	0.456	0.504	-0.91	2445375	aroC	b2329	-	50	FALSE	FALSE		Termination	4.9e-09	2.22e-08	-0.91	-0.18	-0.91	0.73
HL_event	5.58e-05	0.000125	-1.01	2444425	aroC	b2329	-	50	FALSE	FALSE		Termination	5.22e-17	7.78e-16	-1.01	-0.63	-1.01	0.38
HL_event	0.000171	0.000353	-0.89	2432025			-	50	FALSE	FALSE		iTSS_II	7.33e-24	2.74e-22	-0.89	3.25	-0.91	4.17
HL_event	1.54e-07	4.97e-07	-0.31	2431025			-	50	FALSE	FALSE		Termination	3.08e-22	9.06e-21	-0.31	-2.63	-0.31	-2.33
HL_event	0.00387	0.00642	0.02	2427075	purF	b2312	-	50	FALSE	FALSE		Termination	0.297	0.341	0.02	0.27	-0.03	0.3
HL_event	0.000179	0.000369	1.82	2424825			-	50	FALSE	FALSE		Termination	1.34e-16	1.89e-15	1.82	1.91	1.69	0.24
HL_event	1.12e-06	3.18e-06	-1.62	2423975			-	50	FALSE	TRUE		Termination	1.59e-10	9.06e-10	-1.62	-2.02	-1.62	-0.4
HL_event	0.6	0.64	1.26	2422300	hisP	b2306	-	100	FALSE	FALSE		HL_event	0.6	0.637	1.26	NA	1.26	NA
HL_event	0.408	0.456	1.61	2417775	yfcE	b2300	-	150	FALSE	FALSE		HL_event	0.408	0.452	1.61	NA	NA	NA
HL_event	0.958	0.965	-0.82	2417375	yfcE	b2300	-	50	FALSE	FALSE		Termination	3.65e-09	1.68e-08	-0.82	-0.02	-0.82	0.8
HL_event	0.00178	0.0031	1.38	2411225			-	50	FALSE	FALSE		Termination	9e-06	2.42e-05	1.38	2.09	1.38	0.74
HL_event	0.00171	0.00299	1.38	2410650			-	100	FALSE	FALSE		Termination	6.58e-11	3.97e-10	1.38	1.98	1.38	0.6
HL_event	0.877	0.896	-0.43	2410225	yfbU	b2294	-	50	FALSE	FALSE		Termination	6.37e-09	2.84e-08	-0.43	-0.05	-0.43	0.38
HL_event	3.75e-05	8.58e-05	-2.94	2409425			-	50	FALSE	FALSE		Termination	6.18e-29	4.85e-27	-2.94	-3.99	-2.94	-1.05
HL_event	0.0794	0.105	1.95	2403375			-	50	FALSE	FALSE		Termination	7.11e-15	7.91e-14	1.95	2.18	1.95	0.14
HL_event	0.0445	0.0616	-0.82	2403175			-	50	FALSE	FALSE		iTSS_II	7.1e-13	5.97e-12	-0.82	0.97	-0.82	1.79
HL_event	0.13	0.163	-0.3	2402125	nuoB	b2287	-	50	FALSE	FALSE		Termination	2.72e-16	3.64e-15	-0.3	-0.18	-0.3	0.12
HL_event	0.0339	0.0479	0.27	2400525	nuoC	b2286	-	50	FALSE	FALSE		Termination	7.24e-09	3.17e-08	0.27	-0.2	0.27	-0.47
HL_event	0.186	0.226	-0.03	2398425	nuoF	b2284	-	50	FALSE	FALSE		Termination	0.272	0.315	-0.03	0.1	-0.03	0.13
HL_event	1.32e-12	8.37e-12	-0.1	2395225	nuoH	b2282	-	50	FALSE	FALSE		Termination	1.04e-08	4.46e-08	-0.1	-0.76	-0.1	-0.66
HL_event	0.521	0.566	0.02	2394025	nuoI	b2281	-	50	FALSE	FALSE		Termination	0.405	0.449	0.02	0.09	0.11	-0.02
HL_event	2.24e-05	5.29e-05	0.04	2392275	nuoL	b2278	-	50	FALSE	FALSE		Termination	1.04e-06	3.27e-06	0.04	0.94	0.1	0.85
HL_event	0.932	0.943	-0.28	2390525	nuoM	b2277	-	50	FALSE	FALSE		Termination	0.0428	0.059	-0.28	0.01	-0.28	0.29
HL_event	0.208	0.249	0.36	2390125	nuoM	b2277	-	50	FALSE	FALSE		Termination	0.00633	0.0102	0.36	0.18	0.36	-0.18
HL_event	0.099	0.127	-0.16	2388475	nuoN	b2276	-	50	FALSE	FALSE		Termination	0.0499	0.0679	-0.16	0.27	0.12	0.15
HL_event	0.265	0.311	0.59	2376275	menD	b2264	-	50	FALSE	FALSE		Termination	5.69e-08	2.2e-07	NA	-0.3	0.59	-0.87
HL_event	1.23e-13	8.89e-13	1.79	2374925	menH	b2263	-	150	FALSE	TRUE		HL_event	1.23e-13	1.16e-12	1.79	NA	1.79	NA
HL_event	0.00882	0.0138	-0.33	2373475	menC	b2261	-	50	FALSE	FALSE		Termination	0.00189	0.00334	-0.33	-0.48	-0.33	-0.15
HL_event	0.0018	0.00314	-0.62	2372975	menE	b2260	-	50	FALSE	FALSE		Termination	8.58e-09	3.73e-08	-0.62	-0.84	-0.62	-0.22
HL_event	0.86	0.88	-0.94	2361725			-	150	FALSE	FALSE		HL_event	0.86	0.878	-0.94	NA	-0.94	NA
HL_event	0.000518	0.000984	0.71	2348525	glpQ	b2239	-	50	FALSE	FALSE		Termination	9.9e-14	9.48e-13	0.71	0.76	0.71	0.05
HL_event	3.8e-07	1.15e-06	-2.12	2347975	glpQ	b2239	-	50	FALSE	FALSE		Termination	6.64e-10	3.44e-09	-2.12	-4.73	-2.12	-2.61
HL_event	0.000974	0.00176	1.16	2347425	inaA	b2237	-	50	FALSE	TRUE		Termination	2.85e-06	8.28e-06	1.16	1.17	1.16	0.01
HL_event	0.188	0.228	0.26	2336375	gyrA	b2231	-	50	FALSE	FALSE		Termination	2.9e-06	8.4e-06	0.26	0.23	0.26	-0.02
HL_event	0.00227	0.00389	-0.39	2310150	ompC	b2215	-	100	FALSE	FALSE		HL_event	0.00227	0.00395	-0.39	NA	-0.39	NA
HL_event	5.99e-11	3.03e-10	1.63	2304900			-	100	FALSE	FALSE		Termination	0.0644	0.0857	1.63	-2.08	0.13	-2.2
HL_event	0.53	0.574	0.65	2303025			-	50	FALSE	FALSE		Termination	6.76e-06	1.86e-05	0.65	0.18	0.79	-0.61
HL_event	0.435	0.483	0.91	2299475	napA	b2206	-	50	FALSE	FALSE		Termination	2.19e-06	6.46e-06	0.91	-0.09	0.91	-1
HL_event	0.075	0.0995	0.25	2298425	napA	b2206	-	50	FALSE	FALSE		Termination	0.156	0.19	0.25	-0.27	0.25	-0.52
HL_event	0.455	0.503	0.26	2293475	ccmD	b2198	-	50	FALSE	FALSE		Termination	0.0936	0.12	0.26	0.1	0.26	-0.16
HL_event	0.448	0.496	-0.09	2287125	insH1	b2192	-	50	FALSE	FALSE		Termination	0.943	0.951	-0.09	-0.31	-0.09	-0.28
HL_event	2.19e-06	5.94e-06	0.54	2259775	fruK	b2168	-	50	FALSE	FALSE		Termination	2.43e-14	2.5e-13	0.54	0.68	0.54	0.15
HL_event	0.0962	0.124	-0.18	2258675	fruA	b2167	-	50	FALSE	FALSE		Termination	0.00266	0.00457	-0.18	0.24	-0.18	0.42
HL_event	0.361	0.409	-0.85	2247025	yeiE	b2157	-	50	FALSE	FALSE		Termination	8.96e-05	0.000204	-0.85	-0.22	-0.76	0.54
HL_event	0.814	0.838	-0.36	2241425	folE	b2153	-	50	FALSE	FALSE		Termination	0.000135	0.000298	-0.36	0.06	-0.36	0.42
HL_event	3.43e-05	7.89e-05	-1.78	2240925	yeiB	b2152	-	50	FALSE	FALSE		Termination	1.73e-13	1.59e-12	-1.78	-2.45	-1.78	-0.66
HL_event	0.0153	0.023	-1.14	2240325	yeiB	b2152	-	50	TRUE	TRUE		Termination	6.12e-07	2e-06	-1.14	-1.07	-0.95	-0.11
HL_event	0.127	0.159	-0.41	2238075	mglB	b2150	-	50	FALSE	FALSE		Termination	7.32e-07	2.36e-06	NA	0.3	-0.41	0.74
HL_event	3.93e-07	1.19e-06	-2.4	2237375	mglB	b2150	-	50	FALSE	FALSE		iTSS_II	1.04e-50	6.85e-48	-2.4	-1.36	-2.4	1.16
HL_event	0.0129	0.0196	-0.39	2234925	mglC	b2148	-	50	FALSE	FALSE		Termination	0.129	0.16	-0.39	0.38	-0.18	0.56
HL_event	1.08e-11	6.02e-11	0.68	2210175	yehS	b2124	-	50	FALSE	FALSE		iTSS_II	9.58e-15	1.05e-13	0.68	2.3	0.33	1.97
HL_event	0.733	0.765	-0.39	2192075	mrp	b2113	-	50	FALSE	FALSE		Termination	0.0304	0.0431	-0.39	0.22	-0.39	0.61
HL_event	0.000906	0.00165	1.01	2183475			-	50	FALSE	FALSE		Termination	3.81e-05	9.26e-05	1.01	1.66	0.75	0.91
HL_event	2.66e-10	1.25e-09	0.97	2174375	gatY	b2096	-	50	FALSE	FALSE		Termination	8.44e-25	3.76e-23	0.97	0.38	0.99	-0.61
HL_event	0.156	0.192	-0.27	2172475	gatB	b2093	-	50	FALSE	FALSE		Termination	3.2e-08	1.28e-07	-0.27	-0.12	-0.27	0.14
HL_event	1.7e-11	9.29e-11	-0.22	2170875	gatD	b2091	-	50	FALSE	FALSE		Termination	4.4e-07	1.48e-06	-0.22	-0.97	-0.22	-0.74
HL_event	0.471	0.518	-0.06	2170175	gatD	b2091	-	50	FALSE	FALSE		Termination	0.472	0.514	-0.06	-0.18	-0.06	-0.12
HL_event	0.114	0.145	-0.64	2139775	dcd	b2065	-	50	FALSE	FALSE		Termination	1.15e-08	4.9e-08	-0.64	-0.38	-0.64	0.26
HL_event	0.000951	0.00173	-1.85	2139425	asmA	b2064	-	50	TRUE	TRUE		Termination	7.34e-19	1.38e-17	-1.85	-1.82	-1.85	0.03
HL_event	1.81e-22	3.34e-21	1.42	2109225	rfbD	b2040	-	50	TRUE	FALSE		Termination	1.46e-24	6.17e-23	1.42	-0.23	1.47	-1.7
HL_event	0.253	0.298	-0.2	2109025	rfbA	b2039	-	50	FALSE	FALSE		Termination	0.0748	0.0985	-0.2	0.2	-0.2	0.4
HL_event	0.4	0.448	0.91	2107975	rfbC	b2038	-	50	FALSE	FALSE		Termination	0.000876	0.00165	0.91	-0.2	0.91	-1.07
HL_event	0.0172	0.0256	-3.16	2107725	rfbC	b2038	-	150	TRUE	FALSE		iTSS_II	7.84e-26	3.91e-24	-3.16	-0.73	-3.16	2.46
HL_event	0.000217	0.00044	2.18	2106425	wzxB	b2037	-	150	FALSE	FALSE		Termination	7.28e-22	2.07e-20	NA	0.5	2.18	-1.71
HL_event	0.188	0.228	-0.97	2105425	glf	b2036	-	50	FALSE	FALSE		Termination	0.00393	0.00656	-0.97	-0.28	-0.97	0.69
HL_event	0.294	0.341	0.37	2105125	wbbH	b2035	-	50	FALSE	FALSE		Termination	0.138	0.17	0.37	-0.25	0.37	-0.62
HL_event	0.00271	0.00459	-0.29	2104375	wbbH	b2035	-	50	FALSE	FALSE		iTSS_II	0.00105	0.00195	-0.29	0.86	-0.29	1.15
HL_event	0.0178	0.0264	-0.55	2103475	wbbI	b2034	-	50	FALSE	FALSE		iTSS_II	0.000149	0.000325	-0.55	0.46	-0.55	1.01
HL_event	0.0187	0.0276	0.35	2103175	wbbI	b2034	-	50	FALSE	FALSE		Termination	0.0022	0.00383	0.35	-0.38	0.35	-0.73
HL_event	0.167	0.204	-0.42	2101625	wbbK	b2032	-	50	FALSE	FALSE		Termination	0.00535	0.00869	-0.42	-0.24	-0.42	0.18
HL_event	0.314	0.361	-0.01	2101125	wbbL	b4571	-	50	FALSE	FALSE		Termination	0.544	0.583	-0.01	-0.37	-0.01	-0.35
HL_event	0.00543	0.00875	-1.21	2100325	insH1	b2030	-	50	TRUE	FALSE		Termination	1.04e-10	6.07e-10	-1.21	-0.97	-1.21	0.25
HL_event	0.0543	0.074	1.04	2100025	insH1	b2030	-	50	FALSE	FALSE		Termination	4.52e-05	0.000108	1.04	0.61	1.04	-0.56
HL_event	0.00033	0.000646	-0.71	2099875			-	50	FALSE	FALSE		iTSS_II	0.00028	0.000577	-0.71	1.53	-0.71	2.25
HL_event	0.058	0.0787	1.29	2099425	wbbL	b4571	-	50	FALSE	FALSE		iTSS_II	1.15e-05	3.03e-05	1.29	3.56	1.29	2.27
HL_event	0.246	0.29	0.84	2099175	gnd	b2029	-	50	FALSE	FALSE		Termination	0.0248	0.0357	0.84	0.58	0.84	0.06
HL_event	0.06	0.0811	-0.47	2098600	gnd	b2029	-	100	FALSE	FALSE		HL_event	0.06	0.0804	-0.47	NA	-0.47	NA
HL_event	0.155	0.191	-0.74	2098275	gnd	b2029	-	50	FALSE	FALSE		iTSS_II	0.000242	0.000507	-0.74	0.6	-0.74	1.33
HL_event	0.00191	0.00331	-1.72	2097900	gnd	b2029	-	100	FALSE	TRUE		HL_event	0.00191	0.00337	-1.72	NA	-1.72	NA
HL_event	0.0423	0.0588	1.36	2096725	ugd	b2028	-	50	FALSE	FALSE		Termination	1.89e-09	9.14e-09	1.36	0.57	1.36	-0.79
HL_event	0.00468	0.00763	-2.2	2096475	ugd	b2028	-	50	FALSE	FALSE		Termination	0.000254	0.000529	-2.2	-1.48	-2.2	0.72
HL_event	0.0115	0.0176	-0.47	2095250			-	200	FALSE	FALSE		HL_event	0.0115	0.0176	-0.47	NA	NA	NA
HL_event	0.47	0.517	0.78	2086825	yeeZ	b2016	-	50	FALSE	FALSE		Termination	0.00249	0.0043	0.78	-0.16	0.78	-0.89
HL_event	0.775	0.802	-1.32	2086475	yeeZ	b2016	-	50	FALSE	FALSE		iTSS_II	0.000348	0.000705	-1.32	-0.12	-1.32	1.2
HL_event	0.0316	0.045	-0.23	2086100	yeeY	b2015	-	200	FALSE	FALSE		HL_event	0.0316	0.0446	-0.23	NA	-0.23	NA
HL_event	0.328	0.375	1.84	2085850	yeeY	b2015	-	100	FALSE	FALSE		Termination	0.0403	0.0559	1.84	-0.28	1.84	-2.12
HL_event	5.52e-12	3.23e-11	-1.01	2083725			-	50	FALSE	FALSE		Termination	6.79e-15	7.58e-14	-1.01	-5.09	-1.01	-4.08
HL_event	0.0531	0.0725	0.9	2082525	yeeE	b2013	-	50	FALSE	FALSE		Termination	3.51e-06	1e-05	0.9	1.85	0.9	0.95
HL_event	0.52	0.565	3.88	2079275	sbmC	b2009	-	50	FALSE	FALSE		Termination	9.52e-23	3.14e-21	3.88	-0.1	3.88	-4
HL_event	0.000153	0.000318	2.25	2077825	yeeA	b2008	-	50	TRUE	FALSE		Termination	1.86e-07	6.63e-07	2.25	1.17	2.23	-0.99
HL_event	0.0587	0.0795	-1.07	2066575			-	250	FALSE	FALSE		iTSS_II	2.93e-05	7.26e-05	-1.07	1.39	-0.82	2.21
HL_event	0.0442	0.0612	3.03	2065375			-	50	FALSE	FALSE		Termination	5.55e-13	4.79e-12	3.03	1.58	3.26	-1.68
HL_event	0.0819	0.108	-0.62	2061175	erfK	b1990	-	50	FALSE	FALSE		Termination	0.0339	0.0475	-0.62	-0.29	-0.62	0.33
HL_event	1.06e-05	2.61e-05	-2.07	2026200			-	100	FALSE	FALSE		iTSS_II	2.02e-09	9.72e-09	NA	-1.07	-2.07	1.05
HL_event	0.0782	0.103	-2.99	2022625			-	50	FALSE	FALSE		Termination	0.00584	0.00942	-2.99	-4.28	-2.99	-1.29
HL_event	0.0233	0.0338	-0.68	2000950	fliC	b1923	-	100	FALSE	FALSE		HL_event	0.0233	0.0337	-0.68	NA	-0.68	NA
HL_event	0.696	0.731	0.19	2000700	fliC	b1923	-	100	FALSE	FALSE		HL_event	0.696	0.727	0.19	NA	0.19	NA
HL_event	0.0199	0.0293	-0.65	2000525	fliC	b1923	-	50	FALSE	FALSE		iTSS_II	2.62e-05	6.56e-05	NA	0.83	-0.65	1.34
HL_event	0.00644	0.0103	-3.57	1999875			-	250	FALSE	FALSE		iTSS_II	1.22e-28	9.14e-27	-3.57	-0.76	-3.57	3.05
HL_event	0.000569	0.00108	2.65	1998400	fliY	b1920	-	100	FALSE	TRUE		HL_event	0.000569	0.00111	2.65	NA	2.65	NA
HL_event	0.299	0.346	-0.57	1997975	fliY	b1920	-	50	FALSE	FALSE		Termination	5.24e-06	1.46e-05	-0.57	-0.27	-0.57	0.3
HL_event	0.309	0.356	-2.05	1995125	yecC	b1917	-	50	FALSE	FALSE		iTSS_II	5.71e-19	1.09e-17	-2.05	-0.23	-2.05	1.82
HL_event	0.00283	0.00479	-0.67	1992625	uvrC	b1913	-	50	FALSE	FALSE		Termination	2.84e-17	4.52e-16	-0.67	-0.76	-0.67	-0.09
HL_event	0.753	0.782	-0.22	1991175	uvrC	b1913	-	50	FALSE	FALSE		Termination	0.0795	0.104	-0.22	0.04	-0.22	0.27
HL_event	0.0231	0.0336	2.7	1989650			-	100	FALSE	TRUE		HL_event	0.0231	0.0335	2.7	NA	1.59	NA
HL_event	0.00041	0.00079	1.5	1985775	yecJ	b4537	-	50	FALSE	FALSE		iTSS_II	0.00429	0.00713	1.5	2.98	1.55	1.43
HL_event	0.822	0.845	0.04	1965175	cheY	b1882	-	150	FALSE	FALSE		Termination	0.975	0.979	NA	-0.06	0.04	-0.06
HL_event	0.117	0.148	0.33	1960775	flhE	b1878	-	50	FALSE	FALSE		Termination	0.206	0.245	0.33	-0.33	0.33	-0.66
HL_event	1.61e-20	2.35e-19	0.42	1946725			-	50	FALSE	FALSE		Termination	4.12e-13	3.59e-12	0.42	0.32	0.46	-0.14
HL_event	0.399	0.447	-0.2	1945925	yebC	b1864	-	50	FALSE	FALSE		Termination	0.0171	0.0254	-0.2	0.17	-0.2	0.37
HL_event	0.364	0.412	2.45	1944650			-	200	FALSE	FALSE		Termination	8.5e-05	0.000195	2.45	1.09	2.45	-1.36
HL_event	0.578	0.62	1.65	1931150	edd	b1851	-	100	FALSE	FALSE		HL_event	0.578	0.616	1.65	NA	NA	NA
HL_event	4.44e-10	2.01e-09	0.55	1921825	yebZ	b1840	-	50	FALSE	FALSE		Termination	8.19e-11	4.88e-10	0.55	1.2	0.53	0.67
HL_event	0.00762	0.012	-0.49	1912425	prc	b1830	-	50	FALSE	FALSE		Termination	2.51e-07	8.78e-07	-0.49	0.47	-0.49	0.96
HL_event	0.0341	0.0481	0.88	1911075	prc	b1830	-	50	TRUE	FALSE		Termination	2.13e-19	4.36e-18	0.88	-0.34	0.88	-1.22
HL_event	2.57e-07	8.04e-07	-3.85	1907325			-	50	FALSE	TRUE		Termination	6.8e-09	3e-08	-3.85	-4.16	-3.85	-0.31
HL_event	0.0419	0.0583	1.46	1906575			-	50	FALSE	FALSE		Termination	3.8e-06	1.08e-05	1.46	1.48	1.46	0.02
HL_event	0.679	0.715	-0.59	1905475	yobF	b1824	-	50	FALSE	FALSE		iTSS_II	0.0188	0.0277	NA	0.31	-0.59	1.69
HL_event	0.319	0.366	-0.1	1889525	yoaA	b1808	-	50	FALSE	FALSE		iTSS_II	0.133	0.165	-0.1	0.19	-1.18	1.37
HL_event	0.0796	0.105	-0.47	1864025	mipA	b1782	-	50	FALSE	FALSE		Termination	0.00159	0.00285	-0.47	-0.61	-0.47	-0.15
HL_event	0.0862	0.112	-1.38	1863725			-	50	FALSE	FALSE		Termination	0.000217	0.000459	-1.38	-4.74	-1.38	-3.36
HL_event	0.0118	0.0181	1.78	1863325	yeaE	b1781	-	50	TRUE	FALSE		Termination	8.85e-05	0.000202	1.78	-1.06	1.78	-2.84
HL_event	0.0107	0.0165	-1.59	1863125	yeaE	b1781	-	150	TRUE	FALSE		iTSS_II	0.000815	0.00154	-1.59	0.78	-1.59	2.55
HL_event	0.225	0.267	0.95	1860175	msrB	b1778	-	50	FALSE	FALSE		Termination	3.25e-05	8e-05	NA	0.52	0.95	-0.55
HL_event	0.000801	0.00147	-0.83	1846225	ydjA	b1765	-	50	FALSE	FALSE		iTSS_II	9.17e-13	7.53e-12	-0.83	0.87	-0.83	1.71
HL_event	0.0122	0.0186	-0.88	1844875	topB	b1763	-	50	TRUE	FALSE		Termination	9.42e-19	1.76e-17	-0.88	-0.28	-0.95	0.67
HL_event	0.000758	0.0014	-1.46	1842775	ynjI	b1762	-	50	TRUE	FALSE		Termination	6.72e-09	2.97e-08	-1.46	-3.5	-1.6	-1.9
HL_event	0.671	0.707	2.23	1819275			-	50	FALSE	FALSE		Termination	4e-10	2.15e-09	2.23	0.19	2.23	-2.04
HL_event	0.0353	0.0497	-4.35	1819050	chbC	b1737	-	100	TRUE	FALSE		iTSS_II	8.93e-06	2.4e-05	-4.35	-2.6	-4.35	1.94
HL_event	0.531	0.574	2.38	1817825	chbA	b1736	-	50	FALSE	FALSE		Termination	0.00168	0.003	2.38	0.14	2.38	-2.24
HL_event	0.00599	0.00959	-0.62	1800375	thrS	b1719	-	50	FALSE	FALSE		Termination	1.05e-15	1.29e-14	-0.62	-0.46	-0.61	0.16
HL_event	8.68e-07	2.5e-06	1.72	1797175			-	50	FALSE	FALSE		Termination	5.91e-08	2.28e-07	1.72	2.59	1.72	0.87
HL_event	0.611	0.651	0.51	1795725	pheT	b1713	-	50	FALSE	FALSE		Termination	0.000447	0.000889	0.51	0.11	0.51	-0.4
HL_event	0.749	0.778	-0.32	1795475	pheT	b1713	-	50	FALSE	FALSE		Termination	0.000118	0.000263	-0.32	0.07	-0.32	0.39
HL_event	0.00714	0.0113	0.9	1793650	pheT	b1713	-	200	FALSE	FALSE		HL_event	0.00714	0.0113	0.9	NA	0.9	NA
HL_event	0.00452	0.0074	0.02	1760025	sufC	b1682	-	50	FALSE	FALSE		Termination	0.524	0.564	0.02	-0.3	0.02	-0.29
HL_event	0.155	0.191	-0.04	1758725	sufD	b1681	-	50	FALSE	FALSE		Termination	0.635	0.67	-0.04	-0.24	-0.04	-0.22
HL_event	0.376	0.424	0.01	1757875	sufS	b1680	-	50	FALSE	FALSE		Termination	0.621	0.656	0.01	-0.33	0.01	-0.34
HL_event	0.497	0.544	-0.33	1743525	ydhQ	b1664	-	50	FALSE	FALSE		Termination	0.0175	0.026	NA	0.12	-0.33	0.49
HL_event	0.195	0.235	-3.84	1735475			-	50	FALSE	FALSE		Termination	2.64e-26	1.45e-24	-3.84	-4.72	-3.84	-0.88
HL_event	1.59e-07	5.11e-07	1.16	1715275			-	50	FALSE	FALSE		Termination	1.94e-10	1.09e-09	1.16	1.97	1.14	0.82
HL_event	0.0457	0.063	-0.51	1714975	tyrS	b1637	-	50	FALSE	FALSE		Termination	6.7e-08	2.54e-07	-0.51	0.4	-0.45	0.85
HL_event	9.93e-07	2.84e-06	-1.91	1701325	ydgJ	b1624	-	50	FALSE	FALSE		Termination	1.15e-10	6.68e-10	-2.98	-3.97	-2.98	-0.99
HL_event	0.837	0.86	0.08	1695925	hdhA	b1619	-	50	FALSE	FALSE		Termination	0.779	0.803	NA	-0.13	0.08	-0.01
HL_event	0.734	0.765	-1.26	1695725	hdhA	b1619	-	50	FALSE	FALSE		Termination	0.0044	0.00728	-1.26	-0.16	-1.26	0.79
HL_event	0.356	0.404	-1.21	1695425	hdhA	b1619	-	50	FALSE	FALSE		iTSS_II	0.00807	0.0128	-1.21	1.08	-1.21	2.29
HL_event	0.341	0.389	-3.15	1695250			-	100	FALSE	FALSE		iTSS_II	1.04e-12	8.46e-12	-3.15	-1.15	-3.15	2.01
HL_event	0.884	0.902	-0.24	1674575	pntA	b1603	-	50	FALSE	FALSE		Termination	2e-05	5.1e-05	-0.24	-0.02	-0.24	0.22
HL_event	0.35	0.397	2.21	1664825	ynfK	b1593	-	50	FALSE	FALSE		Termination	1.27e-12	1.02e-11	2.21	-0.19	2.21	-2.4
HL_event	1.15e-05	2.81e-05	-3.37	1643025			-	250	FALSE	TRUE		HL_event	1.15e-05	3.03e-05	-3.37	NA	-3.37	NA
HL_event	0.0281	0.0403	1.62	1639525	cspB	b1557	-	150	FALSE	FALSE		Termination	6.09e-07	1.99e-06	NA	1.5	1.62	0.79
HL_event	0.508	0.553	4.68	1639275			-	150	FALSE	FALSE		Termination	1.34e-10	7.71e-10	NA	-0.53	4.68	-5.26
HL_event	0.382	0.43	0.34	1624725	dcp	b1538	-	50	FALSE	FALSE		Termination	0.00116	0.00214	0.34	-0.23	0.34	-0.58
HL_event	8.08e-11	4.01e-10	-2.35	1611325			-	50	FALSE	FALSE		iTSS_II	2.99e-18	5.27e-17	-2.35	2.36	-2.24	4.64
HL_event	4.09e-05	9.3e-05	-0.92	1589275	hipA	b1507	-	50	TRUE	FALSE		Termination	0.000431	0.000861	-0.92	-0.98	-0.92	-0.08
HL_event	0.738	0.769	-0.29	1570725	pqqL	b1494	-	50	FALSE	FALSE		Termination	0.674	0.706	-0.29	0.08	-0.29	0.36
HL_event	0.0724	0.0963	-0.39	1553125	maeA	b1479	-	50	FALSE	FALSE		Termination	5.42e-05	0.000129	-0.39	-0.44	-0.39	-0.05
HL_event	0.00261	0.00443	-1.43	1550875	adhP	b1478	-	50	FALSE	FALSE		Termination	3.73e-11	2.35e-10	-1.43	-0.95	-1.43	0.52
HL_event	4.18e-09	1.66e-08	-2.06	1522525	ansP	b1453	-	50	FALSE	FALSE		Termination	7.73e-05	0.000178	-2.06	-1.89	-2.06	0.33
HL_event	0.118	0.149	-0.63	1490075	hokB|mokB	b4428|b1420	-	50	FALSE	FALSE		iTSS_II	0.194	0.232	-0.63	1.28	-0.63	1.9
HL_event	0.0158	0.0236	-1.08	1439875			-	50	FALSE	FALSE		Termination	4.68e-08	1.83e-07	-1.08	-0.11	-0.98	0.87
HL_event	0.203	0.244	-0.37	1436025	ydbK	b1378	-	50	FALSE	FALSE		Termination	0.00692	0.011	-0.37	0.32	-0.37	0.69
HL_event	4.82e-10	2.17e-09	-2.8	1408975			-	50	FALSE	FALSE		Termination	7.64e-13	6.37e-12	-2.8	-3.87	-2.8	-1.07
HL_event	8.07e-07	2.34e-06	2.76	1396625	uspE	b1333	-	50	FALSE	FALSE		Termination	1.16e-08	4.93e-08	2.76	1.4	2.9	-1.5
HL_event	0.688	0.723	0.22	1386525	tpx	b1324	-	50	FALSE	FALSE		Termination	0.616	0.652	0.22	0.22	0.22	-0.05
HL_event	0.000479	0.000913	-1.03	1355275			-	50	FALSE	FALSE		Termination	3.42e-05	8.39e-05	-1.03	-0.94	-1.23	0.3
HL_event	0.00419	0.00691	0.28	1352425	sapC	b1292	-	50	FALSE	FALSE		Termination	0.00122	0.00224	0.28	-0.61	-0.3	-0.31
HL_event	2.26e-09	9.23e-09	0.08	1349925	sapF	b1290	-	50	FALSE	FALSE		Termination	1.82e-06	5.47e-06	0.08	-1.62	-0.09	-1.54
HL_event	0.36	0.408	1.95	1349425			-	50	FALSE	FALSE		Termination	4.88e-06	1.37e-05	1.95	-0.41	1.5	-1.91
HL_event	0.12	0.152	1.25	1342700			-	100	FALSE	FALSE		Termination	2.39e-08	9.77e-08	1.25	2.16	1.25	0.92
HL_event	0.538	0.581	-0.44	1342475	yciZ	b4596	-	50	FALSE	FALSE		Termination	0.00309	0.00526	-0.44	0.35	-0.44	0.8
HL_event	0.00058	0.00109	1.76	1341550			-	200	FALSE	FALSE		Termination	2.56e-13	2.29e-12	1.76	-2.05	1.76	-3.82
HL_event	0.723	0.755	0.74	1341275	osmB	b1283	-	50	FALSE	FALSE		Termination	0.00158	0.00284	0.74	-0.11	0.74	-0.85
HL_event	0.000328	0.000643	-2.73	1336575			-	50	FALSE	TRUE		Termination	5.55e-10	2.91e-09	-2.73	-3.06	-2.73	-0.32
HL_event	0.0318	0.0452	-3.12	1328450	yciN	b1273	-	100	FALSE	TRUE		HL_event	0.0318	0.0448	-3.12	NA	-3.12	NA
HL_event	2.44e-07	7.66e-07	0.67	1316425	trpB	b1261	-	50	FALSE	FALSE		Termination	1.06e-14	1.16e-13	0.67	1.51	0.67	0.9
HL_event	0.689	0.724	-0.29	1315575	trpB	b1261	-	50	FALSE	FALSE		Termination	0.297	0.341	-0.29	-0.08	-0.29	0.21
HL_event	0.0135	0.0204	0.82	1315325	trpB	b1261	-	50	FALSE	FALSE		Termination	0.000956	0.00178	0.82	0.73	0.82	-0.09
HL_event	0.00672	0.0107	-4.89	1308575			-	50	FALSE	FALSE		Termination	0.000358	0.000724	NA	-3.94	-4.89	0.72
HL_event	0.24	0.284	-1.71	1306975			-	150	FALSE	FALSE		iTSS_II	2.95e-07	1.01e-06	NA	0.31	-1.99	2.31
HL_event	1.83e-18	2.23e-17	1.13	1297375			-	50	FALSE	FALSE		iTSS_II	1.25e-21	3.46e-20	1.13	2.65	1.13	1.52
HL_event	9.78e-30	3.59e-28	-1.78	1294575			-	50	FALSE	FALSE		Termination	6.5e-23	2.23e-21	-1.78	-5.18	-1.78	-3.4
HL_event	0.808	0.833	0.73	1287875			-	50	FALSE	FALSE		Termination	0.0069	0.011	0.73	-0.08	0.73	-0.81
HL_event	0.00905	0.0141	2.54	1275475	narX	b1222	-	50	TRUE	FALSE		Termination	4.63e-13	4.01e-12	2.54	1.54	2.54	-1
HL_event	0.109	0.139	0.99	1275175	narX	b1222	-	50	FALSE	FALSE		Termination	2.82e-05	7.02e-05	0.99	0.95	0.99	-0.05
HL_event	0.471	0.518	1.13	1274975	narL	b1221	-	50	FALSE	FALSE		Termination	0.000138	0.000304	1.13	0.26	1.13	-0.57
HL_event	0.0909	0.118	-3.3	1274450	narL	b1221	-	200	FALSE	FALSE		HL_event	0.0909	0.117	-3.3	NA	-3.3	NA
HL_event	6.32e-10	2.8e-09	0.6	1261375	ispE	b1208	-	50	FALSE	FALSE		iTSS_II	9.29e-23	3.09e-21	0.6	3.82	0.6	3.23
HL_event	0.879	0.897	-1.32	1260225	prs	b1207	-	50	FALSE	FALSE		Termination	0.873	0.89	-1.32	0.23	0.02	0.21
HL_event	7.4e-16	6.73e-15	0.89	1257725	pth	b1204	-	50	FALSE	FALSE		iTSS_II	3.23e-06	9.3e-06	0.89	4.34	1.87	2.47
HL_event	1.07e-06	3.05e-06	0.63	1248475	dhaL	b1199	-	50	FALSE	FALSE		Termination	6.12e-10	3.19e-09	0.63	0.85	0.53	0.32
HL_event	9.8e-11	4.81e-10	1.97	1246625			-	50	FALSE	FALSE		Termination	0.000579	0.00113	1.97	-0.77	1.98	-2.76
HL_event	0.00733	0.0116	-2.8	1239425			-	50	FALSE	FALSE		iTSS_II	0.0012	0.0022	-2.8	-0.7	-2.8	2.09
HL_event	0.201	0.242	-2.88	1226450	pliG	b1178	-	100	FALSE	FALSE		HL_event	0.201	0.239	-2.88	NA	-2.88	NA
HL_event	6e-14	4.5e-13	1.37	1224575	minD	b1175	-	50	FALSE	FALSE		Termination	3.65e-21	9.28e-20	1.37	1.79	1.47	0.32
HL_event	0.0252	0.0364	-1.53	1213350			-	100	FALSE	FALSE		iTSS_II	4.13e-08	1.63e-07	-1.53	1.02	-1.63	2.65
HL_event	0.00132	0.00235	3.03	1201375			-	250	FALSE	TRUE		HL_event	0.00132	0.00241	3.03	NA	3.03	NA
HL_event	6.04e-13	4.06e-12	2.26	1191200	purB	b1131	-	100	FALSE	TRUE		HL_event	6.04e-13	5.16e-12	2.26	NA	0.91	NA
HL_event	0.00036	0.000701	-0.97	1189175	phoP	b1130	-	50	TRUE	FALSE		Termination	7.94e-08	2.99e-07	-0.97	-0.18	-0.98	0.8
HL_event	0.00192	0.00332	-1.58	1188825	phoQ	b1129	-	50	TRUE	FALSE		Termination	3.64e-12	2.7e-11	-1.58	-1.03	-1.58	0.55
HL_event	3.06e-05	7.08e-05	1.21	1187425	ycfD	b1128	-	50	FALSE	TRUE		Termination	3.66e-21	9.28e-20	1.21	1.04	1.33	-0.29
HL_event	1.55e-06	4.3e-06	1.79	1182050	potD|potC	b1123|b1124	-	100	FALSE	TRUE		HL_event	1.55e-06	4.71e-06	1.79	NA	1.79	NA
HL_event	0.407	0.455	0.27	1150625			-	150	FALSE	FALSE		Termination	0.413	0.457	NA	0.29	0.27	0.11
HL_event	0.0106	0.0164	0.39	1141225	rne	b1084	-	50	FALSE	FALSE		Termination	2.59e-12	1.96e-11	0.39	0.51	0.39	0.12
HL_event	0.127	0.159	0.2	1123000	grxB	b1064	-	100	FALSE	FALSE		HL_event	0.127	0.158	0.2	NA	0.2	NA
HL_event	0.0742	0.0985	-3.39	1122675	grxB	b1064	-	250	FALSE	FALSE		HL_event	0.0742	0.0978	-3.39	NA	-3.39	NA
HL_event	4.16e-06	1.09e-05	1.52	1121875			-	150	FALSE	TRUE		Termination	6.05e-17	8.94e-16	NA	1.12	1.52	-0.3
HL_event	0.217	0.259	-1.2	1120675	dinI	b1061	-	50	FALSE	FALSE		iTSS_II	2.55e-09	1.2e-08	-1.2	0.76	-1.2	1.97
HL_event	0.357	0.405	0.9	1120350			-	300	FALSE	FALSE		Termination	0.0019	0.00335	0.9	0.49	1.01	-0.52
HL_event	0.00849	0.0133	-0.98	1119775	solA	b1059	-	50	FALSE	FALSE		HL_event	0.00849	0.0134	-0.98	NA	NA	NA
HL_event	0.0701	0.0933	3.04	1117800	yceJ	b1057	-	100	FALSE	FALSE		HL_event	0.0701	0.0926	3.04	NA	3.04	NA
HL_event	0.63	0.669	-1.24	1117325	yceI	b1056	-	50	FALSE	FALSE		iTSS_II	6.49e-08	2.48e-07	-1.24	0.11	-1.24	1.39
HL_event	0.228	0.27	6.08	1113450			-	200	FALSE	FALSE		Termination	0.000929	0.00174	6.08	1.6	6.08	-4.48
HL_event	0.164	0.201	-0.5	1113075	msyB	b1051	-	50	FALSE	FALSE		Termination	0.00336	0.00569	-0.5	0.18	-0.5	0.59
HL_event	0.748	0.777	0.03	1075325	putA	b1014	-	50	FALSE	FALSE		Termination	0.958	0.964	0.03	-0.05	0.03	-0.07
HL_event	0.218	0.26	0.96	1066425	wrbA	b1004	-	50	FALSE	FALSE		Termination	0.0608	0.0814	0.96	0.6	0.96	-0.08
HL_event	0.996	0.996	2.11	1049025			-	50	FALSE	FALSE		Termination	0.0296	0.042	2.11	0	2.11	-2.1
HL_event	0.286	0.333	-0.67	1048850	gfcA	b0987	-	100	FALSE	FALSE		HL_event	0.286	0.329	-0.67	NA	-0.67	NA
HL_event	0.422	0.469	1.14	1041675	etk	b0981	-	50	FALSE	FALSE		Termination	0.000102	0.00023	1.14	0.41	1.14	-0.73
HL_event	0.854	0.875	-0.04	1041475	etk	b0981	-	50	FALSE	FALSE		Termination	0.915	0.927	-0.04	0.1	-0.04	0.15
HL_event	0.299	0.346	1.38	1030775			-	50	FALSE	FALSE		Termination	0.0306	0.0433	1.38	-1.23	1.32	-2.55
HL_event	0.0816	0.107	-0.12	1029350			-	300	FALSE	FALSE		Termination	0.208	0.247	-0.12	0.46	-0.12	0.58
HL_event	0.298	0.345	-1.88	1023225	yccF	b0961	-	50	FALSE	FALSE		iTSS_II	1.64e-30	1.5e-28	-1.88	-0.46	-1.88	1.42
HL_event	0.991	0.992	-1.06	1019875	sulA	b0958	-	50	FALSE	FALSE		iTSS_II	0.0014	0.00253	-1.06	0	-1.06	1.06
HL_event	0.473	0.52	3.72	1019400			-	200	FALSE	FALSE		HL_event	0.473	0.515	3.72	NA	NA	NA
HL_event	0.051	0.0699	-0.7	1019125	ompA	b0957	-	50	FALSE	FALSE		Termination	2.19e-08	9e-08	-0.7	-0.77	-0.7	-0.24
HL_event	0.648	0.686	-0.27	1018625	ompA	b0957	-	50	FALSE	FALSE		Termination	0.000125	0.000278	-0.27	0.15	-0.27	0.42
HL_event	0.000441	0.000847	-1.72	1015125			-	50	FALSE	FALSE		Termination	1.13e-07	4.19e-07	-1.72	-5.15	-1.72	-3.43
HL_event	3.54e-05	8.13e-05	-1.78	1005775	ycbX	b0947	-	50	FALSE	FALSE		Termination	8.25e-11	4.91e-10	-1.78	-1.62	-1.78	0.22
HL_event	0.322	0.369	1.47	988325			-	50	FALSE	FALSE		Termination	3.25e-13	2.87e-12	1.47	-0.98	1.53	-2.5
HL_event	0.000478	0.000912	-0.39	985975	ompF	b0929	-	50	FALSE	FALSE		Termination	0.00439	0.00727	-0.39	0.23	-0.39	0.62
HL_event	0.0223	0.0325	-0.77	984925	aspC	b0928	-	50	FALSE	FALSE		HL_event	0.0223	0.0324	-0.77	NA	0	NA
HL_event	0.379	0.427	-0.46	983925	aspC	b0928	-	50	FALSE	FALSE		Termination	0.00139	0.00252	-0.46	0.41	-0.46	0.9
HL_event	0.0202	0.0297	1.2	952825			-	50	FALSE	FALSE		iTSS_II	3.15e-06	9.09e-06	1.2	2.03	1.03	1.01
HL_event	0.216	0.258	-0.01	952375	pflB	b0903	-	50	FALSE	FALSE		Termination	0.491	0.533	-0.01	-0.19	-0.01	-0.17
HL_event	4.65e-21	7.14e-20	-1.65	950450			-	200	FALSE	TRUE		HL_event	4.65e-21	1.16e-19	-1.65	NA	-1.65	NA
HL_event	6.14e-06	1.57e-05	-0.15	926925	cydC	b0886	-	50	FALSE	FALSE		Termination	0.0246	0.0355	-0.15	0.38	-0.09	0.47
HL_event	0.0244	0.0354	-1.06	925475	infA	b0884	-	50	FALSE	FALSE		Termination	0.00336	0.00569	-1.06	-3.49	-1.03	-2.46
HL_event	5.12e-08	1.76e-07	-1.36	907375	ybjT	b0869	-	50	TRUE	TRUE		Termination	4.82e-23	1.69e-21	-1.36	-1.3	-1.36	0.06
HL_event	0.0368	0.0516	-1.41	906175	ybjT	b0869	-	50	FALSE	FALSE		iTSS_II	9.18e-14	8.87e-13	-1.41	0.48	-1.39	1.88
HL_event	0.000181	0.000372	-1.26	903050			-	200	FALSE	FALSE		iTSS_II	2.71e-10	1.51e-09	-1.26	1.49	-1.26	2.75
HL_event	2.09e-06	5.7e-06	1.4	902225			-	50	FALSE	TRUE		Termination	9.24e-14	8.88e-13	1.4	0.95	1.4	-0.45
HL_event	0.000149	0.00031	-0.98	901475			-	50	FALSE	FALSE		Termination	5.92e-18	1.01e-16	-0.98	-0.6	-0.98	0.39
HL_event	2.74e-17	2.97e-16	0.9	899900			-	200	FALSE	FALSE		Termination	6.4e-16	8.05e-15	0.9	-1.93	0.9	-2.83
HL_event	0.00614	0.00983	-2.16	889725	grxA	b0849	-	50	FALSE	FALSE		Termination	1.32e-05	3.45e-05	-2.16	-4.54	-2.7	-1.84
HL_event	0.000565	0.00107	1.51	885375	ybjJ	b0845	-	50	FALSE	FALSE		Termination	5.38e-16	6.87e-15	1.51	0.84	1.51	-0.67
HL_event	0.247	0.291	-0.13	879300	gstB	b0838	-	100	FALSE	FALSE		HL_event	0.247	0.288	-0.13	NA	-0.13	NA
HL_event	2.95e-09	1.19e-08	-3.87	863525			-	50	FALSE	FALSE		iTSS_II	1.22e-12	9.8e-12	-3.87	-2.09	-3.87	1.77
HL_event	4.05e-10	1.85e-09	2.03	858325			-	250	FALSE	TRUE		HL_event	4.05e-10	2.17e-09	2.03	NA	NA	NA
HL_event	0.979	0.983	-0.53	857375	ybiU	b0821	-	50	FALSE	FALSE		Termination	0.000468	0.000927	-0.53	-0.01	-0.53	0.49
HL_event	0.000101	0.000216	2.83	848300			-	300	FALSE	FALSE		Termination	3.03e-17	4.8e-16	2.83	2	2.85	-0.69
HL_event	6.63e-05	0.000146	-0.29	847200	glnH	b0811	-	100	FALSE	FALSE		HL_event	6.63e-05	0.000155	-0.29	NA	-0.11	NA
HL_event	0.0173	0.0257	-1.14	846475			-	50	FALSE	FALSE		Termination	4.7e-25	2.15e-23	NA	-0.87	-1.14	0.24
HL_event	3.61e-05	8.27e-05	-0.65	840475	fiu	b0805	-	50	FALSE	FALSE		Termination	3.68e-10	1.99e-09	-0.65	-0.45	-0.8	0.35
HL_event	0.00138	0.00245	-1.1	838300	ybiX	b0804	-	100	TRUE	TRUE		HL_event	0.00138	0.00251	-1.1	NA	0.39	NA
HL_event	0.000399	0.00077	1.27	837200			-	100	FALSE	FALSE		Termination	1.2e-08	5.1e-08	1.27	1.66	1.27	0.39
HL_event	4.58e-10	2.07e-09	-0.21	826775	ybhF	b0794	-	50	FALSE	FALSE		Termination	6.29e-09	2.81e-08	-0.21	-0.73	-0.21	-0.52
HL_event	2.54e-11	1.35e-10	-1.78	806600			-	200	FALSE	FALSE		iTSS_II	2.38e-22	7.13e-21	NA	2.09	-1.78	4.25
HL_event	0.141	0.175	-3.13	805025			-	50	FALSE	FALSE		Termination	0.0107	0.0165	-3.13	-3.29	-3.13	-0.16
HL_event	0.012	0.0183	-1.42	793125	modE	b0761	-	50	FALSE	FALSE		Termination	4.1e-11	2.56e-10	-1.42	-0.59	-1.42	0.83
HL_event	0.025	0.0362	2.48	791275	galE	b0759	-	50	FALSE	TRUE		Termination	8.95e-18	1.48e-16	2.48	2.02	2.48	-0.46
HL_event	0.0522	0.0714	-1.17	790375	galE	b0759	-	50	FALSE	FALSE		Termination	6.69e-15	7.5e-14	-1.17	-0.26	-1.17	0.9
HL_event	0.633	0.672	0.36	789225	galT	b0758	-	50	FALSE	FALSE		Termination	6.19e-05	0.000145	0.36	0.05	0.41	-0.36
HL_event	0.00164	0.00288	0.61	786875			-	50	FALSE	FALSE		iTSS_II	0.00399	0.00665	0.61	6.98	0.38	6.6
HL_event	0.0529	0.0722	1.47	753825			-	50	FALSE	FALSE		Termination	7.17e-07	2.32e-06	1.47	1.49	1.47	0.02
HL_event	0.103	0.132	5.5	716350	potE	b0692	-	200	FALSE	FALSE		Termination	0.000376	0.000757	5.5	1.2	5.5	-4.3
HL_event	0.00118	0.00211	-2	709425	fur	b0683	-	50	FALSE	FALSE		Termination	5.75e-12	4.14e-11	-2	-5.98	-2.12	-3.86
HL_event	0.0587	0.0795	-0.94	701975			-	50	FALSE	FALSE		Termination	2.36e-08	9.66e-08	-0.94	-0.35	-0.8	0.45
HL_event	0.00126	0.00225	-1.44	700675	nagC	b0676	-	50	TRUE	FALSE		Termination	1.56e-07	5.61e-07	-1.44	-0.73	-1.06	0.34
HL_event	3.11e-07	9.53e-07	1.19	699525	nagD	b0675	-	50	FALSE	FALSE		Termination	5.59e-14	5.53e-13	1.19	1.51	1.19	0.31
HL_event	3.97e-08	1.38e-07	0.71	698550			-	300	FALSE	FALSE		Termination	8.24e-18	1.37e-16	0.71	-2.12	0.79	-2.91
HL_event	0.374	0.422	-0.41	691675	ybeZ	b0660	-	50	FALSE	FALSE		Termination	8.73e-09	3.79e-08	-0.41	0.15	-0.41	0.56
HL_event	1.26e-09	5.35e-09	-0.74	689875	lnt	b0657	-	150	FALSE	FALSE		HL_event	1.26e-09	6.27e-09	-0.74	NA	-0.89	NA
HL_event	1.44e-06	4.02e-06	2.38	688175	insH1	b0656	-	50	FALSE	FALSE		Termination	0.0242	0.035	2.38	1.66	1.54	0.68
HL_event	0.136	0.17	-0.86	687975	insH1	b0656	-	50	FALSE	FALSE		Termination	0.00472	0.00775	-0.86	-0.71	-0.86	0.14
HL_event	0.571	0.613	-0.07	687425	insH1	b0656	-	50	FALSE	FALSE		Termination	0.756	0.78	-0.07	-0.14	-0.07	-0.09
HL_event	0.0227	0.033	-0.69	686000			-	200	FALSE	FALSE		HL_event	0.0227	0.0329	-0.69	NA	-0.69	NA
HL_event	0.00168	0.00294	-0.09	684625	gltK	b0653	-	50	FALSE	FALSE		Termination	0.00068	0.0013	-0.09	0.7	-0.09	0.79
HL_event	0.0362	0.0508	2.47	683675			-	150	FALSE	FALSE		Termination	2.03e-20	4.61e-19	2.47	0.9	2.47	-1.57
HL_event	0.221	0.263	-0.36	683275	rihA	b0651	-	50	FALSE	FALSE		Termination	0.00039	0.000784	-0.36	-0.43	-0.36	-0.07
HL_event	1.19e-14	9.7e-14	0.73	671975	leuS	b0642	-	50	FALSE	FALSE		Termination	4.88e-19	9.4e-18	0.73	0.03	0.69	-0.67
HL_event	9.77e-11	4.8e-10	-1.42	670825	holA	b0640	-	50	FALSE	TRUE		Termination	2.25e-20	5.08e-19	-1.42	-1.91	-1.42	-0.49
HL_event	0.172	0.21	0.11	670075	holA	b0640	-	50	FALSE	FALSE		Termination	0.093	0.12	0.11	-0.24	0.13	-0.37
HL_event	1.23e-06	3.47e-06	0.6	664575	mrdB	b0634	-	50	FALSE	FALSE		Termination	9.23e-14	8.88e-13	0.6	0.6	0.6	0
HL_event	0.0265	0.0381	0.04	662575	dacA	b0632	-	50	FALSE	FALSE		Termination	0.0801	0.105	0.04	0.36	0.04	0.32
HL_event	0.206	0.248	0.78	662025	dacA	b0632	-	50	FALSE	FALSE		Termination	2.69e-05	6.72e-05	0.78	0.31	0.79	-0.48
HL_event	5.96e-05	0.000133	3.11	643225			-	50	FALSE	FALSE		Termination	9.47e-20	1.99e-18	3.11	0.89	3.17	-2.28
HL_event	0.904	0.919	-0.53	642975	rnk	b0610	-	50	FALSE	FALSE		Termination	0.00107	0.00198	-0.53	0.05	-0.53	0.58
HL_event	0.705	0.739	1.14	637825			-	50	FALSE	FALSE		Termination	0.00448	0.00739	NA	0.22	1.14	-0.38
HL_event	0.752	0.781	-0.71	637575	dsbG	b0604	-	50	FALSE	FALSE		Termination	7.24e-06	1.98e-05	-0.71	0.08	-0.71	0.8
HL_event	0.3	0.346	-0.6	610775	fepA	b0584	-	50	FALSE	FALSE		Termination	0.00835	0.0132	-0.6	-0.31	-0.6	0.29
HL_event	0.0461	0.0635	2.27	608425			-	50	FALSE	FALSE		Termination	0.00285	0.00487	2.27	1.15	2.27	-1.12
HL_event	0.47	0.517	0.78	608175			-	50	FALSE	FALSE		Termination	0.0111	0.0171	0.78	0.39	0.78	-0.39
HL_event	0.000136	0.000286	2.25	604625	nfsB	b0578	-	150	FALSE	TRUE		HL_event	0.000136	0.0003	2.25	NA	2.25	NA
HL_event	4.96e-09	1.95e-08	-5.29	602600			-	100	FALSE	FALSE		iTSS_II	1.43e-13	1.33e-12	NA	-3.07	-5.29	2.32
HL_event	0.192	0.232	0.67	589525	nfrA	b0568	-	50	FALSE	FALSE		Termination	0.00545	0.00883	0.67	-0.21	0.67	-0.88
HL_event	0.324	0.371	-0.15	584725	ompT	b0565	-	50	FALSE	FALSE		HL_event	0.324	0.367	-0.15	NA	NA	NA
HL_event	0.989	0.991	0.05	584475	ompT	b0565	-	50	FALSE	FALSE		Termination	0.787	0.81	0.05	0	0.05	-0.06
HL_event	0.118	0.149	-0.64	575925	nmpC	b0553	-	50	FALSE	FALSE		iTSS_II	0.00257	0.00443	-0.64	0.95	-0.64	1.59
HL_event	0.00713	0.0113	-0.61	575700	nmpC	b0553	-	100	FALSE	FALSE		HL_event	0.00713	0.0113	-0.61	NA	-0.61	NA
HL_event	0.84	0.863	-0.81	575325	nmpC	b0553	-	50	FALSE	FALSE		Termination	0.000385	0.000774	NA	-0.05	-0.71	0.67
HL_event	0.0133	0.0201	-1.31	574225	insH1	b0552	-	50	TRUE	FALSE		Termination	2.66e-07	9.24e-07	-1.31	-0.65	-1.26	0.54
HL_event	0.35	0.397	0.59	556225	folD	b0529	-	50	FALSE	FALSE		Termination	7.53e-08	2.84e-07	0.59	0.25	0.77	-0.52
HL_event	0.00337	0.00564	2.22	543300	allC	b0516	-	100	FALSE	TRUE		HL_event	0.00337	0.0057	2.22	NA	2.22	NA
HL_event	0.0761	0.101	-0.97	543025	ylbA	b0515	-	50	FALSE	FALSE		Termination	0.0563	0.076	-0.97	-0.39	-0.97	0.49
HL_event	1.25e-08	4.61e-08	0.36	517475	ybbN	b0492	-	50	FALSE	FALSE		iTSS_II	7.98e-16	9.92e-15	0.36	2.21	0.36	1.86
HL_event	0.88	0.898	-2.77	510250	copA	b0484	-	200	FALSE	FALSE		HL_event	0.88	0.895	-2.77	NA	NA	NA
HL_event	0.000392	0.000758	2.67	506425			-	50	FALSE	TRUE		Termination	2.39e-12	1.82e-11	2.67	2.51	2.67	-0.16
HL_event	0.000275	0.000545	-2.72	505825			-	50	FALSE	TRUE		Termination	1.16e-05	3.05e-05	-2.72	-2.83	-2.72	-0.11
HL_event	0.0176	0.0261	-1.25	502600			-	300	FALSE	FALSE		Termination	2.04e-11	1.35e-10	-1.25	-0.21	-1.21	0.99
HL_event	2.8e-10	1.31e-09	1.59	484975			-	50	FALSE	FALSE		iTSS_II	1.06e-25	5.14e-24	1.59	2.7	1.59	1.1
HL_event	0.0618	0.0832	0.26	480825	acrB	b0462	-	50	FALSE	FALSE		Termination	1.54e-06	4.69e-06	0.26	0.72	0.26	0.46
HL_event	5.98e-05	0.000133	-1.4	477925			-	50	FALSE	TRUE		HL_event	5.98e-05	0.000141	-1.4	NA	-0.15	NA
HL_event	0.000373	0.000724	1.73	450925			-	150	FALSE	FALSE		iTSS_II	7.4e-35	9.75e-33	1.73	7.72	4.31	3.4
HL_event	0.0618	0.0832	0.63	447925	cyoB	b0431	-	50	FALSE	FALSE		Termination	4.7e-19	9.11e-18	0.63	-0.24	0.63	-0.87
HL_event	0.3	0.346	-0.49	447575	cyoC	b0430	-	50	FALSE	FALSE		Termination	8.79e-06	2.37e-05	-0.49	-0.15	-0.49	0.34
HL_event	0.00065	0.00121	1.36	443025	panE	b0425	-	50	TRUE	TRUE		Termination	2.41e-07	8.47e-07	1.36	0.99	1.08	-0.09
HL_event	0.0476	0.0655	-1.03	436475	yajO	b0419	-	50	FALSE	FALSE		Termination	0.000846	0.0016	-1.03	-1.21	-1.03	-0.18
HL_event	1.29e-09	5.47e-09	-2.04	408325			-	50	FALSE	FALSE		Termination	4.31e-11	2.69e-10	-2.04	-4.02	-2.04	-1.97
HL_event	0.502	0.548	-0.06	399575	ddlA	b0381	-	50	FALSE	FALSE		Termination	0.522	0.562	-0.06	0.22	-0.06	0.28
HL_event	1.8e-05	4.32e-05	-0.55	377675			-	50	FALSE	FALSE		Termination	3.92e-14	3.94e-13	NA	-0.66	-0.55	-0.11
HL_event	0.000239	0.000482	2.28	365475	lacZ	b0344	-	50	FALSE	FALSE		Termination	8.15e-12	5.76e-11	2.28	-0.11	2.38	-2.49
HL_event	0.0556	0.0756	-0.99	357675	cynR	b0338	-	50	FALSE	FALSE		iTSS_II	9.38e-05	0.000213	NA	0.32	-0.99	1.38
HL_event	0.489	0.536	-1.62	295825	intF	b0281	-	50	FALSE	FALSE		iTSS_II	3.37e-06	9.68e-06	-1.62	-0.18	-1.62	1.46
HL_event	0.716	0.748	0.12	255575	pepD	b0237	-	50	FALSE	FALSE		Termination	0.184	0.221	NA	-0.24	0.12	-0.41
HL_event	0.15	0.185	-0.36	254825	pepD	b0237	-	50	FALSE	FALSE		Termination	4.85e-06	1.36e-05	-0.36	0.2	-0.36	0.56
HL_event	0.000217	0.00044	4.1	234800			-	200	FALSE	TRUE		HL_event	0.000217	0.000459	4.1	NA	-0.51	NA
HL_event	0.176	0.214	-2	234500	gloB	b0212	-	100	FALSE	FALSE		HL_event	0.176	0.212	-2	NA	-2	NA
HL_event	0.065	0.0871	-2.03	225075			-	50	FALSE	FALSE		Termination	0.003	0.00512	-2.03	-1.88	-2.03	-0.04
HL_event	0.39	0.438	1.53	224575			-	50	FALSE	FALSE		Termination	0.000116	0.000259	1.53	-0.15	1.53	-1.55
HL_event	0.52	0.565	-1.68	224075			-	50	FALSE	FALSE		iTSS_II	0.00457	0.00753	-1.68	0.17	-1.68	1.81
HL_event	4.12e-06	1.08e-05	2.28	220975	metI	b0198	-	50	FALSE	FALSE		Termination	2.41e-32	2.65e-30	2.28	1.71	2.28	-0.57
HL_event	0.127	0.159	-1.7	220075			-	50	FALSE	FALSE		Termination	6.53e-11	3.95e-10	-1.7	-0.75	-1.52	0.77
HL_event	0.000693	0.00129	0.48	218825			-	50	FALSE	FALSE		iTSS_II	1.54e-12	1.21e-11	0.48	3.45	0.67	2.78
HL_event	0.0849	0.111	-0.82	190525			-	50	FALSE	FALSE		Termination	0.0404	0.056	-0.82	-0.6	-0.82	0.38
HL_event	8.99e-05	0.000194	1.27	186075	glnD	b0167	-	50	FALSE	FALSE		iTSS_II	4.13e-05	9.98e-05	1.27	1.9	0.88	1.02
HL_event	0.00358	0.00596	1.88	184175			-	50	FALSE	FALSE		iTSS_II	1.15e-05	3.03e-05	1.88	3.47	1.88	1.59
HL_event	0.0638	0.0857	-2.55	178425	btuF	b0158	-	50	FALSE	FALSE		Termination	2.06e-15	2.47e-14	-2.55	-3.53	-2.42	-1.11
HL_event	0.396	0.444	-0.41	173725	hemL	b0154	-	50	FALSE	FALSE		Termination	0.000256	0.000533	NA	0.33	-0.41	0.73
HL_event	0.0156	0.0234	-2.29	173475			-	50	FALSE	TRUE		Termination	4.68e-05	0.000112	-2.29	-2.48	-2.45	-0.04
HL_event	0.0606	0.0818	1.75	161375	sfsA	b0146	-	50	FALSE	FALSE		Termination	1.52e-05	3.96e-05	1.75	0.53	1.75	-1.21
HL_event	0.0155	0.0232	1.56	161075	sfsA	b0146	-	50	TRUE	FALSE		Termination	2.63e-07	9.15e-07	1.56	0.93	1.57	-0.64
HL_event	0.382	0.43	-0.04	160575	dksA	b0145	-	50	FALSE	FALSE		HL_event	0.382	0.427	-0.04	NA	-0.05	NA
HL_event	0.000947	0.00172	-2.58	147925			-	50	FALSE	TRUE		Termination	1.8e-08	7.45e-08	-2.58	-3	-2.6	-0.4
HL_event	0.00414	0.00683	6.05	136500			-	100	FALSE	TRUE		HL_event	0.00414	0.0069	6.05	NA	6.05	NA
HL_event	0.908	0.923	-0.89	135400	speD	b0120	-	100	FALSE	FALSE		HL_event	0.908	0.921	-0.89	NA	-0.89	NA
HL_event	0.208	0.249	-0.45	135225	speD	b0120	-	50	FALSE	FALSE		Termination	0.0803	0.105	NA	0.56	-0.45	0.98
HL_event	0.00211	0.00363	-2.07	134775			-	50	FALSE	TRUE		Termination	0.000529	0.00104	-1.41	-1.85	-1.41	-0.44
HL_event	0.415	0.462	-1.16	126475			-	250	FALSE	FALSE		Termination	0.000163	0.000353	-1.16	-0.72	-1.16	0.44
HL_event	1.28e-05	3.12e-05	0.7	112275	zapD	b0102	-	50	FALSE	FALSE		Termination	0.0306	0.0433	0.7	0.79	0.11	0.69
HL_event	8.15e-05	0.000178	1.08	82025	leuA	b0074	-	50	FALSE	TRUE		Termination	0.000395	0.000792	1.08	0.59	1.08	-0.48
HL_event	0.713	0.746	0.25	79625	leuC	b0072	-	50	FALSE	FALSE		Termination	0.347	0.391	0.25	0.05	0.25	-0.21
HL_event	1.57e-12	9.82e-12	2.15	63325			-	50	FALSE	FALSE		iTSS_II	6.7e-34	8.18e-32	2.15	4.23	2.15	2.08
HL_event	0.244	0.288	0.6	62075	rapA	b0059	-	50	FALSE	FALSE		Termination	2.94e-10	1.61e-09	0.6	0.15	0.6	-0.45
HL_event	2.22e-09	9.1e-09	0.07	54725			-	50	FALSE	FALSE		Termination	0.000129	0.000286	0.07	0.56	0.07	0.49
HL_event	3.05e-14	2.35e-13	0.34	52575	pdxA	b0052	-	50	FALSE	FALSE		Termination	1.27e-07	4.65e-07	0.34	1.25	0.72	0.53
HL_event	0.0132	0.02	1.98	16575			-	50	FALSE	FALSE		Termination	3.2e-07	1.09e-06	1.98	1.1	1.98	-0.9

## Sheet: K. aerogenes
event	p_value HL	p_adjusted HL	FC_HL	event_position	gene	locus_tag	strand	gap_fragments	in_gene	in_tu		associated event	p_value	p_adjusted	FC_HL	FC_intensity	FC_HL_adapted	synthesis_ratio
HL_event	0.295	0.367	1.21	62475	EAE_RS00330	EAE_RS00330	+	50	FALSE	FALSE		Termination	0.196	0.255	NA	-0.46	1.21	-1.81
HL_event	0.0015	0.00327	0.79	71475			+	150	FALSE	FALSE		Termination	3.16e-07	2e-06	0.79	1.72	0.76	0.96
HL_event	0.08	0.118	0.85	72975	ptsH	EAE_RS00385	+	50	FALSE	FALSE		Termination	0.00546	0.0113	0.85	0.29	0.7	-0.41
HL_event	0.0113	0.0203	0.53	74825	ptsI	EAE_RS00390	+	50	FALSE	FALSE		Termination	1.17e-12	2.33e-11	0.53	0.62	0.53	0.09
HL_event	0.0359	0.0579	-0.63	92075	tkt	EAE_RS00485	+	150	FALSE	FALSE		Termination	0.00661	0.0134	-0.63	-0.49	-0.63	0.12
HL_event	0.213	0.277	-1.2	92950	tkt	EAE_RS00485	+	100	FALSE	FALSE		Termination	7.34e-05	0.000256	-1.2	-0.59	-1.2	0.58
HL_event	0.00378	0.00753	1.52	110825	bcp	EAE_RS00565	+	50	FALSE	FALSE		Termination	1.89e-10	2.43e-09	1.52	2.49	1.52	0.97
HL_event	0.0151	0.0265	1.7	114050	bepA	EAE_RS00575	+	100	FALSE	TRUE		HL_event	0.0151	0.0278	1.7	NA	1.7	NA
HL_event	0.36	0.436	-1.09	121425	purN	EAE_RS00615	+	50	FALSE	FALSE		Termination	0.00462	0.00974	-1.09	-0.23	-1.09	0.85
HL_event	0.852	0.885	-0.42	131325	ppx	EAE_RS00645	+	50	FALSE	FALSE		Termination	0.00943	0.0184	-0.42	0.07	-0.42	0.48
HL_event	0.992	0.994	-0.15	161025	sseA	EAE_RS00760	+	50	FALSE	FALSE		Termination	0.644	0.699	-0.15	0	-0.15	0.05
HL_event	0.0949	0.137	-1.02	209575	tapT	EAE_RS01015	+	150	FALSE	FALSE		Termination	1e-08	8.94e-08	-1.02	-1.06	-1.04	-0.02
HL_event	4.16e-05	0.000125	-0.22	213975	pssA	EAE_RS01025	+	50	FALSE	FALSE		Termination	0.125	0.174	-0.22	0.18	-0.27	0.46
HL_event	8.99e-05	0.000254	-1.95	216975			+	50	FALSE	FALSE		iTSS_II	1.87e-06	9.54e-06	-1.95	1.57	-1.95	3.57
HL_event	0.0799	0.117	-0.44	217725			+	50	FALSE	FALSE		Termination	8.3e-07	4.64e-06	-0.44	-0.44	-0.44	0
HL_event	0.216	0.28	1.57	234175	dgcN	EAE_RS01115	+	50	FALSE	FALSE		Termination	0.028	0.0479	1.57	0.67	1.09	-0.42
HL_event	0.00522	0.0101	3.94	248525			+	150	FALSE	TRUE		HL_event	0.00522	0.0108	3.94	NA	3.94	NA
HL_event	0.666	0.729	-3.66	248800			+	200	FALSE	FALSE		HL_event	0.666	0.72	-3.66	NA	NA	NA
HL_event	0.366	0.441	0.03	290850	EAE_RS01450	EAE_RS01450	+	100	FALSE	FALSE		HL_event	0.366	0.434	0.03	NA	0.03	NA
HL_event	0.0114	0.0205	0.1	299525	proX	EAE_RS01495	+	50	FALSE	FALSE		Termination	0.338	0.408	NA	0.49	0.1	0.5
HL_event	0.00215	0.00452	-0.5	303475	emrB	EAE_RS01520	+	50	FALSE	FALSE		Termination	0.0098	0.0189	-0.5	-0.75	-0.4	-0.35
HL_event	0.734	0.788	0.05	304125	emrB	EAE_RS01520	+	50	FALSE	FALSE		Termination	0.944	0.953	0.05	0.13	0.05	0.07
HL_event	0.81	0.85	0.8	326175	gutQ	EAE_RS01660	+	50	FALSE	FALSE		Termination	1.45e-07	1.01e-06	0.8	0.05	0.92	-0.87
HL_event	0.0292	0.048	-0.41	352675	flhA	EAE_RS01780	+	50	FALSE	FALSE		Termination	0.000791	0.00209	-0.41	-0.57	-0.33	-0.24
HL_event	0.000238	0.000616	1.4	423875	ppnN	EAE_RS02100	+	50	FALSE	TRUE		Termination	1.05e-20	8.53e-19	1.4	1.46	1.4	0.06
HL_event	0.339	0.414	-0.07	427075	EAE_RS02110	EAE_RS02110	+	50	FALSE	FALSE		Termination	1.31e-07	9.19e-07	-0.07	-1.87	-0.12	-1.75
HL_event	0.757	0.808	-0.61	436775	EAE_RS02165	EAE_RS02165	+	50	FALSE	FALSE		Termination	0.436	0.502	-0.61	0.2	-0.61	0.64
HL_event	0.00229	0.0048	1.42	460775	EAE_RS02250	EAE_RS02250	+	50	FALSE	FALSE		Termination	2.12e-08	1.76e-07	NA	2.08	1.42	0.65
HL_event	0.21	0.274	1.56	461125			+	150	FALSE	FALSE		Termination	2.18e-08	1.79e-07	1.56	-0.38	1.56	-1.94
HL_event	0.944	0.959	-0.48	509425	fimA	EAE_RS02485	+	50	FALSE	FALSE		Termination	0.0684	0.103	-0.48	0.05	-0.48	0.53
HL_event	2.63e-10	1.92e-09	-0.3	515375	EAE_RS02515	EAE_RS02515	+	50	FALSE	FALSE		Termination	3.42e-08	2.75e-07	-0.3	-1.96	-0.3	-1.67
HL_event	0.132	0.183	-1.6	526075	speF	EAE_RS02565	+	50	FALSE	FALSE		iTSS_II	0.00954	0.0185	-1.6	0.36	-1.69	2.05
HL_event	0.171	0.229	1.28	597375	bglA	EAE_RS02920	+	150	FALSE	FALSE		Termination	2.19e-06	1.1e-05	1.28	0.33	1.28	-0.95
HL_event	0.000737	0.00173	0.61	652875	rsmE	EAE_RS03185	+	50	FALSE	FALSE		Termination	1.86e-09	1.95e-08	0.61	1.22	1.17	0.05
HL_event	0.00907	0.0167	-0.63	654225			+	50	FALSE	FALSE		Termination	4.94e-10	5.7e-09	-0.63	-0.63	-0.59	-0.04
HL_event	5.56e-05	0.000163	-0.56	660325	hemW	EAE_RS03235	+	50	FALSE	FALSE		Termination	0.00717	0.0144	-0.56	-0.26	-0.68	0.43
HL_event	0.262	0.331	1.47	725625	yghU	EAE_RS03535	+	50	FALSE	FALSE		Termination	4.45e-07	2.7e-06	1.47	0.58	1.47	-0.89
HL_event	0.51	0.583	1.25	732975	dkgA	EAE_RS03575	+	50	FALSE	FALSE		Termination	5.57e-05	0.000198	1.25	-0.25	1.25	-1.5
HL_event	0.264	0.334	-0.31	733250	dkgA	EAE_RS03575	+	100	FALSE	FALSE		HL_event	0.264	0.329	-0.31	NA	-0.31	NA
HL_event	0.000212	0.000553	1.28	745225	EAE_RS03625	EAE_RS03625	+	50	TRUE	TRUE		Termination	2.48e-13	5.75e-12	1.28	1.36	1.2	0.16
HL_event	4.94e-13	5.3e-12	0.89	745850	EAE_RS03630	EAE_RS03630	+	100	TRUE	FALSE		HL_event	4.94e-13	1.06e-11	0.89	NA	NA	NA
HL_event	0.101	0.145	1.38	772350			+	100	FALSE	FALSE		HL_event	0.101	0.145	1.38	NA	0.33	NA
HL_event	8.35e-07	3.4e-06	0.91	805875	dhaK	EAE_RS03910	+	50	TRUE	FALSE		Termination	1.59e-09	1.71e-08	0.91	0.96	0.91	0.05
HL_event	0.0275	0.0456	-1.04	807575	dhaM	EAE_RS03920	+	50	TRUE	TRUE		Termination	0.00185	0.00439	-1.04	-1.01	-1.04	0.03
HL_event	0.023	0.0388	0.24	808125	dhaM	EAE_RS03920	+	50	FALSE	FALSE		Termination	0.00728	0.0146	0.24	-0.78	0.24	-1.02
HL_event	0.312	0.385	-0.08	849225	mzrA	EAE_RS04080	+	50	FALSE	FALSE		Termination	0.608	0.666	NA	-0.54	-0.08	-0.38
HL_event	0.000151	0.000406	1.54	849475			+	50	FALSE	FALSE		iTSS_II	0.00107	0.00272	1.54	3.5	1.54	1.97
HL_event	0.281	0.351	1.34	850050	EAE_RS04090	EAE_RS04090	+	100	FALSE	FALSE		HL_event	0.281	0.346	1.34	NA	1.34	NA
HL_event	0.0154	0.0269	-1.8	851025			+	50	FALSE	FALSE		Termination	0.00138	0.00342	-1.8	-3.45	-1.8	-1.65
HL_event	0.000632	0.00151	2.1	876925	yraP	EAE_RS04240	+	50	FALSE	FALSE		Termination	6.48e-19	3.51e-17	2.1	1	2.1	-1.1
HL_event	0.0595	0.0906	-1.8	877575			+	150	FALSE	FALSE		Termination	1.33e-06	6.92e-06	-1.8	-1.51	-1.8	0.23
HL_event	0.0107	0.0193	-0.81	900650			+	200	FALSE	FALSE		Termination	0.00013	0.000422	-0.81	-2.17	-0.81	-1.37
HL_event	1.39e-05	4.58e-05	1.55	915575	sfsB	EAE_RS04450	+	50	FALSE	FALSE		Termination	0.0206	0.0367	1.55	-0.2	2.17	-2.37
HL_event	1.15e-12	1.19e-11	0.29	924575	lptB	EAE_RS04515	+	50	FALSE	FALSE		Termination	0.0344	0.0575	0.29	-0.12	0.35	-0.47
HL_event	0.00252	0.00523	-0.78	926025	rpoN	EAE_RS04520	+	50	TRUE	FALSE		Termination	0.000674	0.00183	-0.78	-0.8	-0.78	-0.02
HL_event	0.00162	0.0035	2.07	926550	rpoN	EAE_RS04520	+	100	TRUE	TRUE		HL_event	0.00162	0.00392	2.07	NA	2.07	NA
HL_event	0.000265	0.00068	-0.03	939025	gltD	EAE_RS04570	+	50	FALSE	FALSE		Termination	0.354	0.422	-0.03	0.21	-0.02	0.23
HL_event	0.00263	0.00543	-1.46	944725			+	50	FALSE	FALSE		Termination	7.23e-16	2.63e-14	-1.46	-2.03	-1.45	-0.58
HL_event	8.94e-05	0.000253	0.74	980400	accB	EAE_RS04765	+	100	FALSE	FALSE		HL_event	8.94e-05	0.000303	0.74	NA	0.36	NA
HL_event	0.188	0.248	0.05	984525	prmA	EAE_RS04785	+	50	FALSE	FALSE		Termination	0.154	0.208	0.05	0.79	0.05	0.74
HL_event	0.324	0.398	2.69	992575			+	150	FALSE	FALSE		Termination	0.00958	0.0186	2.69	-0.44	2.69	-3.13
HL_event	1.1e-05	3.71e-05	-2.75	993050			+	300	FALSE	TRUE		HL_event	1.1e-05	4.72e-05	-2.75	NA	-2.75	NA
HL_event	0.22	0.284	-0.43	994225			+	50	FALSE	FALSE		Termination	0.0481	0.0763	NA	0.51	-0.27	0.71
HL_event	5.61e-10	3.84e-09	-0.29	1004675	rsmB	EAE_RS04890	+	50	FALSE	FALSE		Termination	0.771	0.806	-0.29	0.1	-0.14	0.23
HL_event	0.0313	0.0512	-1.47	1011150			+	100	FALSE	FALSE		Termination	1.46e-05	6.04e-05	-1.47	-1.01	-1.47	0.46
HL_event	0.0748	0.111	-0.26	1017075			+	50	FALSE	FALSE		Termination	0.0496	0.0784	-0.26	0.46	-0.26	0.68
HL_event	0.961	0.972	0.54	1040175			+	50	FALSE	FALSE		iTSS_II	3.86e-07	2.4e-06	0.54	3.19	0.47	3.73
HL_event	2.1e-05	6.67e-05	-1.95	1040925	EAE_RS05175	EAE_RS05175	+	50	FALSE	FALSE		Termination	1.28e-16	4.91e-15	-1.95	-4.05	-1.95	-2.1
HL_event	7.29e-14	8.79e-13	-0.22	1053225	cysG	EAE_RS05225	+	50	FALSE	FALSE		Termination	0.0576	0.089	-0.22	-0.35	-0.28	-0.07
HL_event	0.0372	0.0596	-0.32	1065425	mrcA	EAE_RS05290	+	50	FALSE	FALSE		Termination	0.2	0.26	-0.32	-0.34	-0.32	-0.02
HL_event	2.42e-05	7.6e-05	-0.19	1071075	EAE_RS05305	EAE_RS05305	+	50	FALSE	FALSE		Termination	0.0046	0.00971	-0.19	-1.06	-0.29	-0.78
HL_event	0.993	0.995	1.28	1071525	yrfG	EAE_RS05310	+	50	FALSE	FALSE		Termination	0.028	0.0479	1.28	0	1.07	-1.08
HL_event	0.000487	0.00118	-0.21	1072525	hslO	EAE_RS05320	+	50	FALSE	FALSE		Termination	0.141	0.193	-0.21	0.13	-0.29	0.43
HL_event	5.48e-09	3.24e-08	-0.33	1086525	EAE_RS05385	EAE_RS05385	+	50	FALSE	FALSE		Termination	9.11e-06	4e-05	-0.33	-0.38	-0.47	0.09
HL_event	0.131	0.182	1.54	1093975			+	50	FALSE	FALSE		Termination	2.64e-15	9.14e-14	1.54	0.64	1.54	-0.9
HL_event	0.16	0.216	-0.24	1095025	gntT	EAE_RS05425	+	50	FALSE	FALSE		Termination	0.236	0.299	-0.24	-0.6	-0.24	-0.35
HL_event	0.0208	0.0354	-1.65	1127575			+	50	FALSE	FALSE		Termination	1.02e-06	5.47e-06	-1.65	-2.24	-1.65	-0.59
HL_event	0.00166	0.00358	-0.15	1148575	zntA	EAE_RS05640	+	50	FALSE	FALSE		Termination	0.67	0.723	-0.15	-0.02	-0.24	0.23
HL_event	0.012	0.0215	2.5	1150600	EAE_RS05655	EAE_RS05655	+	100	FALSE	TRUE		HL_event	0.012	0.0226	2.5	NA	2.5	NA
HL_event	0.000802	0.00186	0.13	1154825	EAE_RS05685	EAE_RS05685	+	50	FALSE	FALSE		Termination	0.000409	0.00116	0.13	-1.22	-0.12	-1.1
HL_event	0.000227	0.00059	-0.27	1178525	nikB	EAE_RS05800	+	50	FALSE	FALSE		Termination	0.00423	0.00901	-0.27	-0.43	-0.27	-0.16
HL_event	0.000104	0.00029	-1.75	1187750			+	200	FALSE	FALSE		Termination	8.84e-27	1.33e-24	-1.75	-3.92	-1.69	-2.23
HL_event	1.06e-06	4.2e-06	2.17	1195225			+	50	FALSE	TRUE		Termination	5.58e-18	2.68e-16	2.17	1.97	2.17	-0.2
HL_event	0.977	0.983	-0.35	1196425	gorA	EAE_RS05890	+	50	FALSE	FALSE		Termination	0.0784	0.116	-0.35	0.02	-0.35	0.37
HL_event	4.72e-05	0.000141	0.32	1234375	bcsG	EAE_RS06030	+	50	FALSE	FALSE		Termination	5.17e-05	0.000186	0.32	-0.57	0.32	-0.89
HL_event	0.0809	0.119	-0.56	1250825	EAE_RS06110	EAE_RS06110	+	50	FALSE	FALSE		Termination	0.00237	0.00547	NA	-1.04	-0.56	-0.46
HL_event	0.0517	0.0799	-2.93	1251375			+	150	FALSE	FALSE		iTSS_II	1.94e-15	6.83e-14	-2.93	-1.21	-2.93	1.72
HL_event	0.142	0.194	-0.94	1256625			+	50	FALSE	FALSE		Termination	0.00261	0.00594	-0.94	-0.86	-0.94	0.08
HL_event	0.0587	0.0895	-1.15	1259800			+	200	FALSE	FALSE		iTSS_II	0.00404	0.00866	-1.15	1.08	-1.15	2.23
HL_event	0.0147	0.0259	-1.18	1291675	mtlR	EAE_RS06280	+	50	FALSE	TRUE		Termination	4.49e-11	6.67e-10	-1.18	-1.23	-1.18	-0.05
HL_event	0.0024	0.005	1.81	1295825	lldD	EAE_RS06305	+	50	FALSE	FALSE		Termination	9.47e-05	0.000319	1.81	0.69	1.81	-1.11
HL_event	0.111	0.157	0.06	1296900	lldD	EAE_RS06305	+	100	FALSE	FALSE		Termination	0.0208	0.0369	0.06	0.96	0.06	0.9
HL_event	2.18e-12	2.14e-11	-0.62	1302825	envC	EAE_RS06345	+	50	FALSE	FALSE		Termination	2.32e-22	2.23e-20	-0.62	-3.11	-0.77	-2.35
HL_event	0.0949	0.137	-0.32	1322825	EAE_RS06435	EAE_RS06435	+	50	FALSE	FALSE		Termination	0.00802	0.0159	-0.32	0.53	-0.32	0.85
HL_event	0.00203	0.00428	1.23	1334425	rpoZ	EAE_RS06510	+	50	FALSE	FALSE		Termination	3.37e-11	5.16e-10	1.23	1.8	1.23	0.57
HL_event	0.00196	0.00415	-1.11	1334925	spoT	EAE_RS06515	+	50	TRUE	FALSE		Termination	4.35e-14	1.16e-12	-1.11	-1.85	-1.11	-0.74
HL_event	0.0372	0.0596	-0.4	1336375	spoT	EAE_RS06515	+	50	FALSE	FALSE		Termination	8.56e-05	0.000293	-0.4	-0.4	-0.48	0.07
HL_event	0.0483	0.0753	2.21	1342850	tpiA	EAE_RS06550	+	200	FALSE	FALSE		HL_event	0.0483	0.0766	2.21	NA	NA	NA
HL_event	2.9e-05	8.94e-05	1.35	1348875	glpK	EAE_RS06580	+	50	FALSE	FALSE		Termination	9.29e-09	8.53e-08	1.35	1.74	1.35	0.39
HL_event	0.00365	0.0073	-0.24	1349475	glpK	EAE_RS06580	+	50	FALSE	FALSE		Termination	0.00264	0.00597	-0.24	-0.68	-0.24	-0.45
HL_event	0.0166	0.0289	2.35	1407550			+	100	FALSE	TRUE		Termination	1.43e-09	1.56e-08	2.35	2.39	2.35	0.04
HL_event	0.0159	0.0278	-1.23	1462400	rnpA	EAE_RS07125	+	100	FALSE	TRUE		HL_event	0.0159	0.029	-1.23	NA	-1.23	NA
HL_event	0.557	0.627	-0.12	1463725	yidC	EAE_RS07135	+	50	FALSE	FALSE		Termination	0.501	0.565	-0.12	-0.13	-0.12	-0.01
HL_event	0.177	0.236	3.3	1469450	EAE_RS07160	EAE_RS07160	+	200	FALSE	FALSE		HL_event	0.177	0.235	3.3	NA	NA	NA
HL_event	0.275	0.345	0.89	1504075	rbsD	EAE_RS07325	+	50	FALSE	FALSE		Termination	0.00572	0.0118	0.89	0.99	0.89	0.09
HL_event	0.173	0.231	-2.33	1504225	rbsD	EAE_RS07325	+	50	FALSE	FALSE		Termination	2.09e-23	2.32e-21	-2.33	-1.66	-2.33	0.67
HL_event	0.0421	0.0667	0.2	1506775	rbsC	EAE_RS07335	+	50	FALSE	FALSE		Termination	0.000665	0.00181	0.2	1.19	0.25	0.94
HL_event	0.00745	0.014	-0.81	1508325	rbsK	EAE_RS07345	+	50	TRUE	FALSE		iTSS_II	0.0556	0.0862	-0.81	0.7	-0.45	1.15
HL_event	0.224	0.289	3.39	1512225			+	50	FALSE	FALSE		HL_event	0.224	0.285	3.39	NA	-0.39	NA
HL_event	0.349	0.424	-0.36	1512400			+	100	FALSE	FALSE		HL_event	0.349	0.418	-0.36	NA	-0.36	NA
HL_event	0.00156	0.00338	-0.23	1512975			+	50	FALSE	FALSE		Termination	0.00302	0.00672	-0.23	-0.86	-0.23	-0.55
HL_event	0.823	0.861	1.95	1514325			+	50	FALSE	FALSE		Termination	0.00363	0.00791	NA	0.08	1.95	-1.99
HL_event	0.0142	0.0251	-0.11	1514925			+	50	FALSE	FALSE		Termination	0.0389	0.0636	-0.11	-0.81	-0.11	-0.68
HL_event	0.0037	0.00739	0.56	1516700			+	100	FALSE	FALSE		HL_event	0.0037	0.00803	0.56	NA	0.56	NA
HL_event	0.125	0.174	-0.85	1516875			+	50	FALSE	FALSE		iTSS_II	0.00157	0.00381	NA	1.23	-0.85	2.09
HL_event	0.00633	0.0121	2.06	1520175	EAE_RS07400	EAE_RS07400	+	150	FALSE	TRUE		HL_event	0.00633	0.0129	2.06	NA	-0.49	NA
HL_event	0.000659	0.00157	0.06	1524475	polA	EAE_RS07415	+	50	FALSE	FALSE		Termination	0.0679	0.103	0.06	-0.62	0.06	-0.69
HL_event	0.0498	0.0773	2.12	1526275			+	50	FALSE	FALSE		iTSS_II	0.0206	0.0367	2.12	5.56	2.12	3.44
HL_event	0.00599	0.0115	-1.75	1538975	EAE_RS07475	EAE_RS07475	+	50	FALSE	FALSE		Termination	7.57e-26	1.07e-23	-1.75	-0.87	-1.75	0.88
HL_event	3.36e-05	0.000103	-1.89	1564275			+	150	FALSE	TRUE		HL_event	3.36e-05	0.000127	-1.89	NA	-1.89	NA
HL_event	0.146	0.199	0.72	1569075	pfkA	EAE_RS07630	+	50	FALSE	FALSE		iTSS_II	1.78e-07	1.22e-06	0.72	3.2	0.56	2.65
HL_event	0.0463	0.0726	-2.85	1584100			+	200	FALSE	FALSE		Termination	0.067	0.101	NA	-3.14	-2.85	0.02
HL_event	0.0381	0.0609	0.73	1593925	argC	EAE_RS07730	+	50	FALSE	FALSE		Termination	9.84e-10	1.08e-08	0.73	0.42	0.73	-0.31
HL_event	0.601	0.669	-0.77	1595875	argH	EAE_RS07740	+	50	FALSE	FALSE		Termination	5.53e-05	0.000197	-0.77	-0.15	-0.77	0.61
HL_event	1.72e-05	5.54e-05	-0.87	1597525			+	50	FALSE	FALSE		Termination	0.000587	0.00163	-0.87	-2.14	-0.87	-1.27
HL_event	0.0432	0.0682	2.73	1604525			+	150	FALSE	FALSE		HL_event	0.0432	0.0696	2.73	NA	-0.14	NA
HL_event	0.747	0.799	1.21	1604725			+	50	FALSE	FALSE		Termination	0.0356	0.0591	1.21	0.33	1.21	-0.88
HL_event	0.00925	0.017	-0.03	1605150			+	100	FALSE	FALSE		HL_event	0.00925	0.0181	-0.03	NA	-0.08	NA
HL_event	0.203	0.266	2.58	1606625			+	50	FALSE	FALSE		Termination	1.62e-06	8.34e-06	2.58	-0.97	2.58	-3.24
HL_event	0.142	0.194	-0.04	1607225			+	50	FALSE	FALSE		Termination	0.386	0.453	-0.04	-0.49	-0.04	-0.46
HL_event	0.16	0.216	0.63	1607875			+	50	FALSE	FALSE		Termination	0.00267	0.00602	0.63	-0.51	0.63	-1.15
HL_event	0.148	0.201	-0.67	1608125			+	50	FALSE	FALSE		iTSS_II	0.00842	0.0167	-0.67	0.64	-0.9	1.35
HL_event	0.0233	0.0393	-1.1	1609425			+	50	FALSE	FALSE		iTSS_II	0.00456	0.00964	-1.1	1.15	-1.18	2.33
HL_event	0.194	0.255	1.68	1615475	EAE_RS07845	EAE_RS07845	+	50	FALSE	FALSE		Termination	4.13e-20	3.11e-18	1.68	1.72	1.84	-0.12
HL_event	0.13	0.181	-0.01	1615925	EAE_RS07845	EAE_RS07845	+	50	FALSE	FALSE		Termination	0.244	0.306	-0.01	-0.32	-0.01	-0.31
HL_event	0.367	0.442	-0.35	1617075	ilvD	EAE_RS07850	+	50	FALSE	FALSE		Termination	0.101	0.145	-0.35	-0.37	-0.35	-0.02
HL_event	0.039	0.0621	1.52	1631425	trxA	EAE_RS07910	+	50	FALSE	FALSE		Termination	9.04e-06	3.98e-05	1.52	1.12	1.52	-0.39
HL_event	0.00272	0.00558	-2.16	1631775			+	50	FALSE	TRUE		Termination	5.96e-27	9.68e-25	-2.16	-2.47	-2.03	-0.45
HL_event	2.95e-09	1.82e-08	-0.22	1635575	wzzE	EAE_RS07925	+	50	FALSE	FALSE		Termination	0.0236	0.0413	-0.22	-0.26	-0.2	-0.07
HL_event	0.222	0.287	-0.01	1637475	wecC	EAE_RS07935	+	50	FALSE	FALSE		Termination	0.464	0.528	-0.01	-0.26	0.04	-0.31
HL_event	0.00594	0.0114	0.11	1639425	rffA	EAE_RS07945	+	50	FALSE	FALSE		Termination	0.378	0.445	0.11	0.1	0.16	-0.06
HL_event	1.79e-07	8.34e-07	-1.57	1642925	wzyE	EAE_RS07960	+	50	TRUE	FALSE		iTSS_II	0.000641	0.00176	-1.57	-0.11	-1.5	1.38
HL_event	0.139	0.191	-3.94	1644150	rffM	EAE_RS07965	+	100	FALSE	FALSE		iTSS_II	0.0235	0.0412	-3.94	-2.03	-3.94	1.91
HL_event	0.183	0.243	-1.1	1644800	EAE_RS07970	EAE_RS07970	+	100	FALSE	FALSE		HL_event	0.183	0.241	-1.1	NA	-1.1	NA
HL_event	0.000297	0.000758	0.14	1657225	xerC	EAE_RS08040	+	50	FALSE	FALSE		Termination	0.0206	0.0367	0.14	-0.75	0.14	-0.89
HL_event	0.177	0.236	-1.14	1664075	recQ	EAE_RS08075	+	50	FALSE	FALSE		iTSS_II	3.38e-17	1.4e-15	-1.14	0.32	-1.14	1.46
HL_event	0.835	0.87	0.52	1674900	udp	EAE_RS08125	+	100	FALSE	FALSE		HL_event	0.835	0.861	0.52	NA	0.52	NA
HL_event	9.17e-13	9.61e-12	0.13	1679825	ubiB	EAE_RS08145	+	50	FALSE	FALSE		iTSS_II	0.0093	0.0182	0.13	0.93	-0.1	1.03
HL_event	0.00092	0.00211	-0.17	1682375	tatD	EAE_RS08165	+	50	FALSE	FALSE		Termination	0.0905	0.132	-0.17	-0.09	-0.43	0.34
HL_event	0.47	0.544	-0.33	1685425	fre	EAE_RS08180	+	50	FALSE	FALSE		Termination	0.0872	0.127	-0.33	-0.28	-0.33	0.05
HL_event	0.00119	0.00266	-0.88	1690925	EAE_RS08200	EAE_RS08200	+	50	TRUE	FALSE		Termination	4.34e-13	9.54e-12	-0.88	-1	-0.88	-0.12
HL_event	0.179	0.238	5.5	1693625			+	50	FALSE	FALSE		Termination	0.0731	0.11	5.5	-4.51	5.5	-10.01
HL_event	0.346	0.422	0.08	1693875			+	50	FALSE	FALSE		Termination	0.555	0.617	0.08	0.58	0.08	0.5
HL_event	0.0032	0.00647	-0.15	1694275			+	50	FALSE	FALSE		Termination	0.00743	0.0149	-0.15	-0.94	-0.15	-0.76
HL_event	0.0083	0.0155	0.3	1695075			+	50	FALSE	FALSE		Termination	0.0388	0.0635	0.3	-1.8	0.3	-2.11
HL_event	0.101	0.145	2.87	1695775			+	50	FALSE	FALSE		Termination	1.08e-08	9.5e-08	2.87	-1.09	2.87	-3.82
HL_event	0.0573	0.0876	-0.01	1696375			+	50	FALSE	FALSE		Termination	0.261	0.326	-0.01	-0.65	-0.01	-0.65
HL_event	0.395	0.47	-0.27	1697275			+	50	FALSE	FALSE		Termination	0.0224	0.0396	-0.27	0.25	-0.44	0.58
HL_event	0.00878	0.0162	-0.84	1698575			+	50	FALSE	FALSE		iTSS_II	0.0192	0.0345	-0.84	1.23	-0.9	2.14
HL_event	0.173	0.231	0.78	1702850	EAE_RS08265	EAE_RS08265	+	100	FALSE	FALSE		HL_event	0.173	0.23	0.78	NA	0.78	NA
HL_event	0.606	0.674	0.83	1704875	nusG	EAE_RS08285	+	50	FALSE	FALSE		Termination	1.51e-08	1.29e-07	NA	-0.2	0.83	-1
HL_event	7.43e-11	5.88e-10	0.46	1707025	rplJ	EAE_RS08300	+	50	FALSE	FALSE		Termination	3.84e-12	6.66e-11	0.46	0.65	0.44	0.2
HL_event	0.00109	0.00245	-0.9	1707975			+	150	FALSE	FALSE		HL_event	0.00109	0.00276	-0.9	NA	-0.95	NA
HL_event	0.154	0.209	0.33	1712725	rpoC	EAE_RS08315	+	50	FALSE	FALSE		Termination	0.695	0.745	0.33	-0.07	-0.09	0.04
HL_event	0.612	0.68	-1.66	1715375	rpoC	EAE_RS08315	+	50	FALSE	FALSE		iTSS_II	3.61e-10	4.33e-09	-1.66	-0.4	-1.66	1.26
HL_event	0.000404	0.000999	1.7	1730775			+	50	FALSE	FALSE		iTSS_II	2.34e-33	6.17e-31	1.7	5.66	1.63	4.03
HL_event	0.00552	0.0106	-2.5	1731125	EAE_RS08400	EAE_RS08400	+	50	FALSE	FALSE		Termination	3.92e-09	3.83e-08	-2.5	-7.53	-2.5	-5.03
HL_event	0.467	0.54	3.69	1738625			+	50	FALSE	FALSE		Termination	0.000422	0.00119	3.69	3.39	3.69	-0.3
HL_event	0.369	0.444	0.47	1738925			+	50	FALSE	FALSE		Termination	0.353	0.422	NA	0.55	0.47	0.01
HL_event	0.00731	0.0138	0.39	1739275			+	50	FALSE	FALSE		Termination	0.00761	0.0152	0.39	-0.89	0.39	-1.19
HL_event	0.994	0.995	-0.01	1739925			+	50	FALSE	FALSE		Termination	0.415	0.48	-0.01	0	-0.01	-0.03
HL_event	0.856	0.888	-0.39	1740125			+	50	FALSE	FALSE		Termination	0.0389	0.0636	-0.39	-0.21	-0.39	0.58
HL_event	0.812	0.851	3.56	1740650			+	100	FALSE	FALSE		HL_event	0.812	0.841	3.56	NA	3.56	NA
HL_event	0.412	0.486	0.34	1740825			+	50	FALSE	FALSE		Termination	0.553	0.616	NA	-0.89	0.34	-1.19
HL_event	0.21	0.274	-0.85	1741025			+	50	FALSE	FALSE		Termination	0.00199	0.00467	-0.85	-0.63	-0.85	0.03
HL_event	0.371	0.446	0.5	1741325			+	50	FALSE	FALSE		Termination	0.000148	0.000471	0.5	-0.31	0.5	-0.81
HL_event	0.0159	0.0278	-0.43	1742125			+	50	FALSE	FALSE		Termination	9e-05	0.000304	-0.43	-0.69	-0.43	-0.37
HL_event	0.337	0.413	0.47	1743175			+	50	FALSE	FALSE		Termination	0.00173	0.00414	0.47	-0.34	0.47	-0.93
HL_event	0.00133	0.00295	-1.35	1743425			+	50	FALSE	FALSE		iTSS_II	0.000775	0.00206	-1.35	1.35	-1.35	2.7
HL_event	0.02	0.0343	-0.41	1754475	metH	EAE_RS08480	+	50	FALSE	FALSE		Termination	4.97e-06	2.31e-05	-0.41	-0.73	-0.44	-0.29
HL_event	0.00327	0.0066	-0.81	1758425	rluF	EAE_RS08500	+	50	FALSE	FALSE		iTSS_II	2.57e-07	1.66e-06	-0.81	0.95	-0.81	1.76
HL_event	0.159	0.215	1.39	1760175	EAE_RS08515	EAE_RS08515	+	50	FALSE	FALSE		Termination	2.83e-06	1.39e-05	1.39	0.75	1.39	-0.64
HL_event	0.0664	0.0998	-1.15	1760475			+	50	FALSE	FALSE		Termination	5.06e-08	3.99e-07	-1.15	-1.14	-1.15	0.01
HL_event	0.000926	0.00212	3.7	1789450			+	300	FALSE	TRUE		HL_event	0.000926	0.0024	3.7	NA	0.5	NA
HL_event	0.0137	0.0243	-1.46	1790975			+	150	FALSE	FALSE		Termination	1.17e-10	1.56e-09	NA	-1.15	-1.46	0.53
HL_event	0.0387	0.0618	-0.3	1795825	alr	EAE_RS08680	+	50	FALSE	FALSE		Termination	0.00359	0.00784	-0.3	-0.79	-0.3	-0.5
HL_event	0.625	0.691	-0.75	1803725	ssb1	EAE_RS08720	+	50	FALSE	FALSE		Termination	0.0515	0.0809	-0.75	-0.3	-0.75	0.45
HL_event	0.088	0.128	-1.31	1804075			+	50	FALSE	FALSE		Termination	2.88e-05	0.00011	-1.31	-2.35	-1.31	-1.04
HL_event	0.888	0.913	-0.21	1816725			+	50	FALSE	FALSE		Termination	0.647	0.702	-0.21	0.09	-0.21	0.29
HL_event	0.000517	0.00126	1.43	1856625			+	50	FALSE	TRUE		Termination	2.46e-06	1.22e-05	1.43	1.02	1.43	-0.41
HL_event	0.433	0.508	-0.24	1934625	EAE_RS09320	EAE_RS09320	+	50	FALSE	FALSE		Termination	0.578	0.639	-0.24	-0.99	-0.24	-0.76
HL_event	0.295	0.367	0.63	1934875	groL	EAE_RS09325	+	50	FALSE	FALSE		Termination	5.64e-05	0.0002	0.63	0.44	0.63	-0.18
HL_event	0.0361	0.0581	-0.45	1935675	groL	EAE_RS09325	+	50	FALSE	FALSE		Termination	0.00131	0.00326	-0.45	-1.01	-0.45	-0.58
HL_event	0.849	0.882	-1.19	1964975	EAE_RS09470	EAE_RS09470	+	50	FALSE	FALSE		iTSS_II	0.859	0.88	-1.19	0.19	-1.19	1.12
HL_event	7.17e-08	3.54e-07	-0.54	1969275	amiB	EAE_RS09495	+	50	FALSE	FALSE		Termination	0.0202	0.036	-0.54	-0.51	-0.41	-0.1
HL_event	0.393	0.468	0.28	1969775	amiB	EAE_RS09495	+	50	FALSE	FALSE		Termination	0.364	0.432	0.28	0.24	0.28	-0.03
HL_event	0.0335	0.0545	-0.83	1970875	mutL	EAE_RS09500	+	50	FALSE	FALSE		Termination	0.00167	0.00402	-0.83	-0.51	-0.83	0.31
HL_event	0.0163	0.0284	-0.17	1974525			+	50	FALSE	FALSE		Termination	0.000868	0.00227	NA	-0.5	-0.17	-0.33
HL_event	5.86e-07	2.45e-06	-1.05	1978675			+	50	FALSE	FALSE		Termination	3.83e-13	8.6e-12	-1.05	-1.84	-1.09	-0.74
HL_event	6.52e-05	0.000189	1.35	1979275			+	50	FALSE	TRUE		Termination	2.15e-19	1.33e-17	1.35	0.99	1.35	-0.36
HL_event	0.0456	0.0715	-0.7	1981975	rlmB	EAE_RS09550	+	50	FALSE	FALSE		Termination	2.32e-12	4.3e-11	-0.7	-0.43	-0.7	0.27
HL_event	0.000408	0.00101	-1.21	2000275			+	250	FALSE	TRUE		Termination	1.96e-08	1.63e-07	-1.21	-1.39	-1.21	-0.17
HL_event	0.0112	0.0201	0	2015475	tamB	EAE_RS09735	+	50	FALSE	FALSE		Termination	0.0407	0.066	0	-0.35	0	-0.35
HL_event	0.00424	0.00836	1.31	2029375	pmbA	EAE_RS09790	+	50	FALSE	TRUE		Termination	5.29e-13	1.12e-11	1.31	1.44	1.31	0.12
HL_event	0.00768	0.0144	-0.59	2030675	EAE_RS09805	EAE_RS09805	+	50	FALSE	FALSE		Termination	6.44e-05	0.000227	-0.59	-1.03	-0.59	-0.44
HL_event	0.0746	0.11	-1.04	2036600	EAE_RS09840	EAE_RS09840	+	200	FALSE	FALSE		iTSS_II	2.22e-05	8.76e-05	-1.04	0.74	-1.04	1.73
HL_event	0.174	0.232	-1.32	2037700	EAE_RS09845	EAE_RS09845	+	200	FALSE	FALSE		Termination	2.86e-06	1.4e-05	-1.32	-0.49	-1.32	0.75
HL_event	0.00156	0.00338	-1.68	2060475			+	50	FALSE	FALSE		Termination	2.02e-12	3.81e-11	NA	-3.02	-1.68	-1.33
HL_event	0.581	0.65	0.33	2068725	lptG	EAE_RS09970	+	50	FALSE	FALSE		Termination	0.0293	0.0498	0.33	0.14	0.33	-0.19
HL_event	0.423	0.497	3.49	2128325			+	50	FALSE	FALSE		Termination	0.000154	0.000485	3.49	3.43	3.49	-0.06
HL_event	0.00613	0.0117	0.36	2129025			+	50	FALSE	FALSE		Termination	0.0324	0.0545	0.36	-0.98	0.36	-1.4
HL_event	0.0683	0.102	-0.87	2129225			+	50	FALSE	FALSE		iTSS_II	0.00192	0.00452	-0.87	0.39	-0.87	1.25
HL_event	0.536	0.608	0.82	2129575			+	50	FALSE	FALSE		Termination	0.00098	0.00252	0.82	-0.25	0.82	-1.06
HL_event	0.912	0.932	-0.28	2129825			+	50	FALSE	FALSE		Termination	0.0277	0.0476	-0.28	0.15	-0.28	0.85
HL_event	0.348	0.424	3.41	2130325			+	50	FALSE	FALSE		Termination	0.00083	0.00218	NA	-1.36	3.41	-4.97
HL_event	0.0943	0.136	-0.23	2130925			+	50	FALSE	FALSE		Termination	0.0529	0.0826	-0.23	-0.5	-0.21	-0.25
HL_event	0.372	0.447	-1.33	2223775	EAE_RS10625	EAE_RS10625	+	50	FALSE	FALSE		iTSS_II	0.00638	0.013	-1.33	0.73	-1.33	2.06
HL_event	0.291	0.363	0.63	2249575			+	50	FALSE	FALSE		Termination	0.0224	0.0396	0.63	0.52	0.63	-0.11
HL_event	0.27	0.34	0.48	2253075			+	50	FALSE	FALSE		Termination	0.000161	0.000504	0.48	-0.46	0.48	-0.93
HL_event	0.368	0.443	-0.06	2255775			+	50	FALSE	FALSE		Termination	0.544	0.606	NA	-0.46	-0.06	-0.27
HL_event	0.763	0.813	0.13	2256575	deoD	EAE_RS10815	+	50	FALSE	FALSE		Termination	0.481	0.545	0.13	0.59	0.13	0.85
HL_event	0.00393	0.0078	0.51	2278725	thrC	EAE_RS10925	+	50	FALSE	FALSE		Termination	8.91e-07	4.91e-06	0.51	1.1	0.51	0.59
HL_event	2.24e-07	1.03e-06	-1.34	2283475			+	50	FALSE	FALSE		Termination	1.1e-12	2.23e-11	-1.34	-4.53	-1.34	-3.19
HL_event	3.52e-12	3.33e-11	-0.18	2288725	dnaJ	EAE_RS10965	+	50	FALSE	FALSE		Termination	5.02e-09	4.82e-08	-0.18	-1.91	-0.18	-1.73
HL_event	0.234	0.3	-0.01	2308275	nhaA	EAE_RS11050	+	50	FALSE	FALSE		Termination	0.616	0.673	-0.01	0.27	-0.01	0.29
HL_event	0.0235	0.0396	0.17	2309650			+	100	FALSE	FALSE		Termination	0.288	0.353	0.17	-0.71	0.17	-0.87
HL_event	0.00328	0.00662	-0.31	2312025	ileS	EAE_RS11075	+	50	FALSE	FALSE		Termination	4.15e-05	0.000153	-0.31	-0.64	-0.28	-0.35
HL_event	0.0596	0.0906	-0.18	2341725	carB	EAE_RS11200	+	50	FALSE	FALSE		Termination	0.0149	0.0275	-0.18	-0.39	-0.18	-0.26
HL_event	0.0581	0.0887	-0.36	2350800	folA	EAE_RS11225	+	100	FALSE	FALSE		iTSS_II	0.000433	0.00122	-0.36	0.77	-0.36	1.14
HL_event	0.354	0.429	1.27	2351550			+	100	FALSE	FALSE		Termination	5.44e-07	3.17e-06	1.27	1.02	1.27	-0.24
HL_event	0.0356	0.0575	-3.27	2382325			+	50	FALSE	FALSE		Termination	0.031	0.0524	NA	-2.94	-3.27	0.19
HL_event	0.0254	0.0425	1.19	2403625	ftsL	EAE_RS11440	+	50	FALSE	FALSE		Termination	0.132	0.183	1.19	-0.71	0.49	-1.21
HL_event	0.236	0.302	0.06	2405875	murE	EAE_RS11450	+	50	FALSE	FALSE		Termination	0.54	0.603	0.06	-1.21	0.04	-1.3
HL_event	0.000749	0.00176	0.29	2409275	mraY	EAE_RS11460	+	50	FALSE	FALSE		Termination	0.0259	0.0449	0.29	-0.28	0.27	-0.55
HL_event	0.392	0.467	-0.22	2411675	ftsW	EAE_RS11470	+	50	FALSE	FALSE		Termination	0.0691	0.104	-0.22	-0.14	-0.22	0.08
HL_event	0.00305	0.00621	-0.11	2413475	murC	EAE_RS11480	+	50	FALSE	FALSE		Termination	0.00388	0.00836	-0.11	0.47	-0.12	0.6
HL_event	6.4e-07	2.67e-06	0.68	2416525	ftsQ	EAE_RS11490	+	50	FALSE	FALSE		iTSS_II	3.16e-06	1.51e-05	0.68	1.93	0.6	1.34
HL_event	0.797	0.839	-0.26	2417475	ftsA	EAE_RS11495	+	50	FALSE	FALSE		Termination	0.217	0.278	-0.26	-0.13	-0.26	0.13
HL_event	0.000228	0.000592	1.27	2417925	ftsZ	EAE_RS11500	+	50	FALSE	FALSE		Termination	6.11e-08	4.72e-07	1.27	1.57	1.27	0.3
HL_event	0.637	0.702	0.07	2418325	ftsZ	EAE_RS11500	+	50	FALSE	FALSE		Termination	0.78	0.812	0.07	-0.09	0.07	-0.16
HL_event	3.37e-07	1.49e-06	-3.14	2420250			+	200	FALSE	TRUE		HL_event	3.37e-07	2.12e-06	-3.14	NA	-3.14	NA
HL_event	2.47e-07	1.12e-06	0.81	2420875	secM	EAE_RS11510	+	50	FALSE	FALSE		Termination	2.75e-09	2.83e-08	NA	1.3	0.81	0.43
HL_event	0.137	0.189	1.52	2438125	pdhR	EAE_RS11590	+	50	FALSE	FALSE		Termination	2.94e-08	2.4e-07	1.52	2.51	1.52	0.99
HL_event	0.139	0.191	0.74	2438475	aceE	EAE_RS11595	+	50	FALSE	FALSE		Termination	6.18e-06	2.79e-05	0.74	0.9	0.74	0.17
HL_event	0.535	0.607	0.08	2439225	aceE	EAE_RS11595	+	50	FALSE	FALSE		Termination	0.45	0.515	0.08	-0.15	0.08	-0.22
HL_event	0.203	0.266	-0.15	2441375	aceF	EAE_RS11600	+	50	FALSE	FALSE		Termination	0.026	0.045	-0.15	-0.37	-0.15	-0.22
HL_event	0.587	0.655	-0.29	2444075	lpdA	EAE_RS11605	+	50	FALSE	FALSE		Termination	0.0214	0.0379	-0.29	-0.17	-0.32	0.15
HL_event	0.0493	0.0767	-0.45	2449075	acnB	EAE_RS11625	+	50	FALSE	FALSE		Termination	0.0265	0.0457	NA	-0.83	-0.45	-0.42
HL_event	0.000104	0.00029	-0.28	2450175	acnB	EAE_RS11625	+	50	FALSE	FALSE		Termination	0.0566	0.0877	-0.28	-0.9	-0.28	-0.56
HL_event	0.742	0.795	-0.82	2450725			+	150	FALSE	FALSE		Termination	0.000155	0.000488	-0.82	0.14	-0.82	0.96
HL_event	0.00335	0.00675	1.74	2486625	clcA	EAE_RS11780	+	50	FALSE	FALSE		Termination	3.91e-09	3.83e-08	1.74	0.88	1.74	-0.86
HL_event	1.37e-05	4.52e-05	1.39	2490625	dgt	EAE_RS11805	+	50	TRUE	FALSE		Termination	1.8e-09	1.92e-08	1.39	2.22	1.39	0.82
HL_event	0.477	0.55	-0.11	2491125	degP	EAE_RS11810	+	50	FALSE	FALSE		Termination	0.706	0.754	-0.11	-0.22	-0.11	-0.11
HL_event	0.927	0.945	0.12	2492225	degP	EAE_RS11810	+	50	FALSE	FALSE		Termination	0.725	0.769	0.12	-0.05	0.12	-0.17
HL_event	3.02e-08	1.59e-07	0	2504175	pyrH	EAE_RS11855	+	50	FALSE	FALSE		Termination	3.26e-06	1.56e-05	0	-1.28	-0.17	-1.11
HL_event	1.29e-05	4.28e-05	-0.65	2505725	ispC	EAE_RS11865	+	50	FALSE	FALSE		Termination	1.53e-09	1.66e-08	-0.65	-2.2	-0.65	-1.55
HL_event	0.0017	0.00365	-0.39	2506625	ispC	EAE_RS11865	+	50	FALSE	FALSE		Termination	0.0625	0.0953	-0.39	-1.48	-0.39	-1.08
HL_event	2.25e-06	8.49e-06	-0.66	2510275	bamA	EAE_RS11885	+	50	FALSE	FALSE		Termination	0.00902	0.0177	-0.66	-0.07	-0.8	0.72
HL_event	0.835	0.87	-0.66	2510675	bamA	EAE_RS11885	+	50	FALSE	FALSE		Termination	0.00022	0.000669	-0.66	-0.08	-0.69	0.62
HL_event	0.15	0.204	1.56	2512725			+	150	FALSE	FALSE		HL_event	0.15	0.204	1.56	NA	NA	NA
HL_event	0.46	0.534	0.34	2512925	skp	EAE_RS11890	+	50	FALSE	FALSE		Termination	0.399	0.465	0.34	0.45	0.34	0.11
HL_event	0.000771	0.0018	-1.52	2513325	lpxD	EAE_RS11895	+	50	TRUE	FALSE		Termination	1.21e-10	1.59e-09	-1.52	-2.12	-1.52	-0.6
HL_event	0.111	0.157	-0.46	2515025	lpxA	EAE_RS11905	+	50	FALSE	FALSE		Termination	9.62e-05	0.000323	-0.46	-0.51	-0.46	-0.06
HL_event	1.61e-05	5.21e-05	-0.15	2518425	dnaE	EAE_RS11920	+	50	FALSE	FALSE		Termination	0.0229	0.0404	-0.15	-0.29	-0.15	-0.17
HL_event	0.02	0.0343	0.12	2520325	dnaE	EAE_RS11920	+	50	FALSE	FALSE		Termination	0.000149	0.000473	0.12	1.01	0.12	0.89
HL_event	0.766	0.815	0.36	2521025	accA	EAE_RS11925	+	50	FALSE	FALSE		Termination	0.000559	0.00155	0.36	0.11	0.36	-0.25
HL_event	0.044	0.0693	0.98	2526125	EAE_RS11940	EAE_RS11940	+	50	FALSE	FALSE		Termination	1.91e-10	2.44e-09	0.98	1.72	0.98	0.73
HL_event	0.223	0.288	2.83	2536975			+	150	FALSE	FALSE		HL_event	0.223	0.284	2.83	NA	-0.2	NA
HL_event	0.297	0.368	1	2537175			+	50	FALSE	FALSE		Termination	0.00319	0.00704	1	0.56	1	-0.44
HL_event	0.709	0.766	0.98	2537425			+	50	FALSE	FALSE		Termination	0.0594	0.0915	0.98	0.16	0.98	-0.82
HL_event	0.147	0.2	-0.25	2537575			+	50	FALSE	FALSE		Termination	0.013	0.0243	-0.25	-1.05	-0.25	-0.79
HL_event	0.696	0.755	-0.62	2537775			+	50	FALSE	FALSE		Termination	0.00954	0.0185	-0.62	0.1	-0.62	0.72
HL_event	0.289	0.36	3.1	2539100			+	100	FALSE	FALSE		HL_event	0.289	0.354	3.1	NA	3.1	NA
HL_event	0.773	0.818	0.57	2539275			+	50	FALSE	FALSE		Termination	0.0437	0.0703	NA	0.2	0.57	0.29
HL_event	0.238	0.304	-0.92	2539475			+	50	FALSE	FALSE		Termination	0.00584	0.012	-0.92	-0.74	-0.92	-0.03
HL_event	0.6	0.669	0.15	2539675			+	50	FALSE	FALSE		Termination	0.673	0.725	0.15	-0.24	0.15	-0.39
HL_event	0.0328	0.0534	0.92	2541175			+	50	FALSE	FALSE		Termination	5.52e-05	0.000197	0.92	-0.46	0.92	-1.51
HL_event	0.0996	0.143	-1.35	2541875			+	50	FALSE	FALSE		iTSS_II	0.000411	0.00116	-1.35	1.33	-1.35	2.82
HL_event	0.334	0.41	1.67	2542450			+	300	FALSE	FALSE		HL_event	0.334	0.404	1.67	NA	NA	NA
HL_event	0.897	0.921	1.96	2546525			+	50	FALSE	FALSE		Termination	1.47e-14	4.25e-13	1.96	0.04	1.96	-1.92
HL_event	0.000153	0.000411	-1.2	2547375			+	50	FALSE	FALSE		Termination	2.24e-05	8.82e-05	-1.2	-2.28	-1.2	-1.12
HL_event	0.0154	0.0269	-1.49	2557775			+	50	FALSE	FALSE		Termination	3.28e-08	2.64e-07	-1.49	-0.84	-1.26	0.42
HL_event	0.00109	0.00245	0.81	2559725	EAE_RS12130	EAE_RS12130	+	50	FALSE	FALSE		HL_event	0.00109	0.00276	0.81	NA	-0.32	NA
HL_event	0.00175	0.00374	-0.35	2560675	EAE_RS12130	EAE_RS12130	+	50	FALSE	FALSE		Termination	4.89e-05	0.000178	-0.35	-0.73	-0.35	-0.4
HL_event	0.876	0.904	1.53	2568500			+	100	FALSE	FALSE		Termination	1e-06	5.39e-06	1.53	-0.06	1.53	-1.59
HL_event	0.00946	0.0174	1.12	2570925	gpt	EAE_RS12185	+	50	TRUE	FALSE		Termination	1.05e-06	5.61e-06	1.12	-1.55	1.01	-2.56
HL_event	0.19	0.25	-0.69	2656125	EAE_RS12600	EAE_RS12600	+	50	FALSE	FALSE		Termination	0.204	0.264	-0.69	-1.03	-0.69	-0.51
HL_event	0.119	0.167	1.84	2659275	EAE_RS12625	EAE_RS12625	+	50	FALSE	FALSE		Termination	3.27e-06	1.56e-05	1.84	1.04	2.09	-1.05
HL_event	0.143	0.195	1.7	2682425	tgt	EAE_RS12720	+	50	FALSE	FALSE		Termination	9.03e-23	9.53e-21	1.7	1	1.77	-0.77
HL_event	0.00203	0.00428	-1.42	2683375	secD	EAE_RS12730	+	50	TRUE	TRUE		Termination	3.48e-05	0.000131	-1.42	-1.34	-1.37	0.03
HL_event	0.22	0.284	0.12	2683575	secD	EAE_RS12730	+	50	FALSE	FALSE		Termination	0.284	0.349	0.12	-0.44	0.12	-0.56
HL_event	9.02e-07	3.64e-06	1.67	2690875	ribE	EAE_RS12770	+	50	FALSE	FALSE		Termination	8.27e-28	1.59e-25	1.67	2.62	1.67	0.95
HL_event	0.832	0.868	-0.19	2691675	nusB	EAE_RS12775	+	50	FALSE	FALSE		Termination	0.384	0.451	-0.19	0.21	-0.19	0.4
HL_event	0.25	0.318	0.24	2701500	EAE_RS12830	EAE_RS12830	+	100	FALSE	FALSE		Termination	0.0234	0.0411	NA	-1.58	0.24	-2.03
HL_event	1.55e-12	1.57e-11	0.78	2732875			+	50	FALSE	FALSE		Termination	6.67e-11	9.51e-10	0.78	1.61	0.72	0.89
HL_event	0.57	0.639	0.17	2749225	EAE_RS13040	EAE_RS13040	+	50	FALSE	FALSE		Termination	0.28	0.345	0.17	-0.1	0.17	-0.27
HL_event	0.0378	0.0605	0.46	2757175	EAE_RS13075	EAE_RS13075	+	50	FALSE	FALSE		Termination	0.193	0.252	0.46	1.43	0.46	0.97
HL_event	0.0102	0.0186	-1.24	2780375	dnaX	EAE_RS13205	+	50	TRUE	TRUE		Termination	7.48e-05	0.00026	-1.24	-1.1	-1.3	0.2
HL_event	0.0003	0.000764	0.86	2781575	dnaX	EAE_RS13205	+	50	FALSE	FALSE		iTSS_II	8.6e-13	1.78e-11	0.86	3.18	0.9	2.28
HL_event	0.403	0.478	-0.06	2782875	htpG	EAE_RS13220	+	50	FALSE	FALSE		Termination	0.0097	0.0187	-0.06	-1.14	-0.06	-1.08
HL_event	0.0833	0.122	-1.28	2786625			+	50	FALSE	FALSE		Termination	1.02e-11	1.64e-10	-1.28	-0.65	-1.28	0.64
HL_event	0.692	0.752	-0.38	2807125	EAE_RS13320	EAE_RS13320	+	150	FALSE	FALSE		Termination	0.366	0.434	NA	0.14	-0.38	0.49
HL_event	0.143	0.195	4.55	2840725	EAE_RS13460	EAE_RS13460	+	150	FALSE	FALSE		HL_event	0.143	0.195	4.55	NA	4.55	NA
HL_event	0.149	0.203	0.69	2844325	cadB	EAE_RS13475	+	50	FALSE	FALSE		HL_event	0.149	0.202	0.69	NA	0.11	NA
HL_event	0.429	0.503	0.31	2845725	cadA	EAE_RS13480	+	50	FALSE	FALSE		Termination	6.43e-08	4.87e-07	0.31	-0.16	0.31	-0.47
HL_event	0.738	0.792	0.13	2847225	cadA	EAE_RS13480	+	50	FALSE	FALSE		Termination	0.19	0.249	0.13	-0.1	0.13	-0.22
HL_event	0.0779	0.115	-0.88	2847575	cadA	EAE_RS13480	+	50	FALSE	FALSE		Termination	3.56e-05	0.000133	-0.88	-0.78	-0.88	0.1
HL_event	0.243	0.309	0.1	2848575	dtpD	EAE_RS13485	+	50	FALSE	FALSE		Termination	0.28	0.345	0.1	-0.54	0.1	-0.64
HL_event	0.0741	0.11	1.03	2849375			+	50	FALSE	FALSE		Termination	0.00121	0.00303	1.03	0.91	1.03	-0.03
HL_event	0.238	0.304	0.36	2849575	lysS	EAE_RS13490	+	150	FALSE	FALSE		Termination	0.0405	0.0658	0.36	0.35	0.36	0.24
HL_event	0.261	0.33	1.32	2861050	EAE_RS13540	EAE_RS13540	+	100	FALSE	FALSE		Termination	2.97e-06	1.44e-05	1.32	-0.38	1.32	-1.79
HL_event	0.0172	0.0298	1.96	2862325	EAE_RS13550	EAE_RS13550	+	150	FALSE	TRUE		HL_event	0.0172	0.0311	1.96	NA	1.96	NA
HL_event	0.0507	0.0785	-0.39	2862675	EAE_RS13550	EAE_RS13550	+	50	FALSE	FALSE		Termination	0.0195	0.0349	-0.39	-1.79	-0.39	-1.4
HL_event	0.46	0.534	-0.35	2867075	EAE_RS13575	EAE_RS13575	+	50	FALSE	FALSE		Termination	0.0107	0.0203	NA	-0.19	-0.35	0.13
HL_event	0.181	0.241	1.87	2896875	EAE_RS13705	EAE_RS13705	+	50	FALSE	FALSE		Termination	2.04e-10	2.59e-09	1.87	0.41	1.87	-1.46
HL_event	0.416	0.49	-0.07	2897075	EAE_RS13710	EAE_RS13710	+	50	FALSE	FALSE		Termination	0.753	0.794	-0.07	0.49	-0.07	0.56
HL_event	0.18	0.24	-0.32	2961925	ahpC	EAE_RS13990	+	50	FALSE	FALSE		Termination	0.0402	0.0654	-0.32	-0.45	-0.32	-0.13
HL_event	0.019	0.0328	-2.9	2962450			+	100	FALSE	FALSE		Termination	4.74e-08	3.76e-07	-2.9	-3.21	-2.9	-0.52
HL_event	0.837	0.872	0.15	2963725	ahpF	EAE_RS13995	+	50	FALSE	FALSE		Termination	0.74	0.783	0.15	0.1	0.15	-0.04
HL_event	0.0612	0.0928	2.04	2968675	cspE	EAE_RS14025	+	50	FALSE	FALSE		iTSS_II	2.81e-09	2.87e-08	2.04	6.02	2.04	3.98
HL_event	0.0249	0.0417	1.35	2970325	tatE	EAE_RS14040	+	50	FALSE	FALSE		iTSS_II	1.85e-08	1.56e-07	1.35	3.35	1.51	1.84
HL_event	0.0106	0.0192	5.55	3001575			+	50	FALSE	FALSE		Termination	6.5e-46	6.86e-43	5.55	0.98	5.55	-4.57
HL_event	0.00471	0.0092	-1.72	3001850			+	200	FALSE	FALSE		Termination	1.47e-05	6.06e-05	-1.72	-1.49	-1.72	0.21
HL_event	0.0736	0.109	-4.34	3002225			+	50	FALSE	FALSE		iTSS_II	0.000834	0.00219	-4.34	-0.87	-4.34	3.36
HL_event	8.66e-06	2.99e-05	-0.29	3009175	nagE	EAE_RS14245	+	50	FALSE	FALSE		Termination	0.0917	0.133	-0.29	-0.81	-0.33	-0.49
HL_event	0.653	0.717	-0.73	3009625	nagE	EAE_RS14245	+	50	FALSE	FALSE		Termination	0.0361	0.0598	-0.73	-0.25	-0.73	0.48
HL_event	0.604	0.672	0.08	3010575	nagE	EAE_RS14245	+	50	FALSE	FALSE		Termination	0.782	0.814	0.08	0.17	0.08	0.09
HL_event	0.181	0.241	0.92	3023225	seqA	EAE_RS14310	+	50	FALSE	FALSE		Termination	3.43e-10	4.19e-09	0.92	0.4	0.92	-0.52
HL_event	0.833	0.868	-0.48	3024625	pgm	EAE_RS14315	+	50	FALSE	FALSE		Termination	8.14e-05	0.00028	-0.48	-0.06	-0.48	0.41
HL_event	0.106	0.151	0.6	3033275	EAE_RS14350	EAE_RS14350	+	50	FALSE	FALSE		Termination	0.217	0.278	0.6	1.21	0.6	0.61
HL_event	0.455	0.53	0.21	3037525	pxpB	EAE_RS14370	+	50	FALSE	FALSE		Termination	0.376	0.443	0.21	0.18	0.21	-0.03
HL_event	0.133	0.184	-0.68	3037925	pxpB	EAE_RS14370	+	50	FALSE	FALSE		Termination	0.0018	0.00429	-0.68	-0.4	-0.6	0.2
HL_event	0.000116	0.000321	0.99	3041650	pcp	EAE_RS14395	+	100	FALSE	FALSE		HL_event	0.000116	0.000381	0.99	NA	-0.15	NA
HL_event	0.304	0.377	0.24	3041825	pcp	EAE_RS14395	+	50	FALSE	FALSE		Termination	0.0979	0.141	0.24	-0.39	0.24	-0.62
HL_event	0.242	0.309	-0.62	3042275	nei	EAE_RS14400	+	50	FALSE	FALSE		Termination	0.000125	0.000408	-0.62	-0.5	-0.62	0.11
HL_event	0.0126	0.0225	0.3	3047975	sdhB	EAE_RS14425	+	50	FALSE	FALSE		Termination	0.00282	0.0063	0.3	0.65	0.16	0.48
HL_event	0.000723	0.0017	-0.09	3049225	sucA	EAE_RS14430	+	50	FALSE	FALSE		Termination	0.384	0.451	-0.09	-0.25	-0.18	-0.08
HL_event	0.79	0.833	-0.55	3049625	sucA	EAE_RS14430	+	50	FALSE	FALSE		Termination	0.00154	0.00375	-0.55	0.13	-0.55	0.69
HL_event	0.276	0.346	0.39	3049825	sucA	EAE_RS14430	+	50	FALSE	FALSE		Termination	0.0727	0.109	0.39	0.45	0.39	0.07
HL_event	0.585	0.654	-0.56	3054075	sucD	EAE_RS14445	+	50	FALSE	FALSE		Termination	1.47e-05	6.06e-05	-0.56	0.13	-0.56	0.7
HL_event	0.45	0.525	1.66	3054550	sucD	EAE_RS14445	+	100	FALSE	FALSE		HL_event	0.45	0.515	1.66	NA	1.66	NA
HL_event	0.0281	0.0464	0.6	3055575			+	50	FALSE	FALSE		Termination	0.136	0.188	0.6	-0.07	0.56	-0.63
HL_event	0.346	0.422	0.08	3057025	cydA	EAE_RS14450	+	50	FALSE	FALSE		Termination	0.65	0.704	0.08	-0.23	0.08	-0.31
HL_event	0.00778	0.0145	-1.54	3057375	cydB	EAE_RS14455	+	50	TRUE	FALSE		Termination	8e-07	4.53e-06	-1.54	-0.97	-1.54	0.54
HL_event	5.51e-06	1.95e-05	-0.21	3060975	tolA	EAE_RS14485	+	50	FALSE	FALSE		Termination	0.000107	0.000355	-0.21	-1.03	-0.18	-0.85
HL_event	5.16e-06	1.84e-05	0.89	3061925			+	50	FALSE	FALSE		Termination	5.85e-11	8.46e-10	0.89	1.3	0.89	0.41
HL_event	0.0149	0.0262	1.44	3063125	tolB	EAE_RS14490	+	150	FALSE	TRUE		HL_event	0.0149	0.0275	1.44	NA	NA	NA
HL_event	7.19e-07	2.97e-06	-1.27	3063875	cpoB	EAE_RS14500	+	50	FALSE	FALSE		Termination	1.97e-12	3.75e-11	-1.27	-4.03	-1.27	-2.85
HL_event	0.0525	0.0809	-3.55	3065075			+	250	FALSE	FALSE		HL_event	0.0525	0.082	-3.55	NA	-2.78	NA
HL_event	0.446	0.521	1.51	3082250	pgl	EAE_RS14615	+	100	FALSE	FALSE		HL_event	0.446	0.512	1.51	NA	1.51	NA
HL_event	0.427	0.501	-1.4	3088550			+	300	FALSE	FALSE		iTSS_II	0.051	0.0802	-1.4	0.36	-1.4	1.76
HL_event	0.00949	0.0174	1.08	3114375	moaA	EAE_RS14770	+	50	FALSE	TRUE		Termination	5.36e-11	7.86e-10	1.08	0.79	1.08	-0.29
HL_event	0.0472	0.0738	-0.22	3115425	moaD	EAE_RS14785	+	50	FALSE	FALSE		Termination	0.00594	0.0122	-0.22	-0.52	-0.22	-0.29
HL_event	3.51e-05	0.000107	2.1	3130075			+	50	FALSE	TRUE		Termination	0.000423	0.0012	2.1	2.05	2.1	-0.06
HL_event	0.319	0.393	-0.03	3130650	ybiB	EAE_RS14855	+	100	FALSE	FALSE		Termination	0.678	0.729	-0.03	-0.32	-0.03	-0.35
HL_event	0.07	0.104	0.11	3141225	ompX	EAE_RS14915	+	50	FALSE	FALSE		iTSS_II	0.00701	0.0141	NA	1.84	0.04	2.31
HL_event	0.164	0.221	0.77	3169075	gsiA	EAE_RS15020	+	50	FALSE	FALSE		Termination	5.73e-19	3.18e-17	0.77	0.25	0.83	-0.58
HL_event	6.56e-05	0.00019	-0.81	3171225	gsiC	EAE_RS15030	+	50	TRUE	FALSE		Termination	5.32e-06	2.45e-05	-0.81	-0.41	-0.7	0.28
HL_event	0.388	0.463	0.73	3189275	nfsA	EAE_RS15130	+	50	FALSE	FALSE		Termination	3.77e-05	0.00014	0.73	0.16	0.73	-0.57
HL_event	0.00572	0.011	0.73	3191675			+	250	FALSE	FALSE		Termination	6.42e-06	2.88e-05	0.73	-1.32	0.73	-2.05
HL_event	7.81e-09	4.57e-08	1.4	3225875	clpS	EAE_RS15300	+	50	TRUE	FALSE		Termination	1.76e-21	1.55e-19	1.4	1.66	1.4	0.26
HL_event	0.417	0.491	0.2	3228175	clpA	EAE_RS15305	+	50	FALSE	FALSE		Termination	0.0705	0.106	0.2	0.43	0.2	0.23
HL_event	0.000193	0.000506	-1.02	3235625			+	50	FALSE	FALSE		Termination	4.05e-10	4.8e-09	-1.02	-1.71	-1.02	-0.69
HL_event	0.876	0.904	-0.34	3236525	ftsK	EAE_RS15340	+	50	FALSE	FALSE		Termination	0.623	0.68	-0.34	0.05	0.2	-0.15
HL_event	0.0156	0.0273	0.08	3239925	lolA	EAE_RS15345	+	50	FALSE	FALSE		Termination	0.00075	0.002	0.08	0.85	0.15	0.7
HL_event	0.000303	0.00077	-0.45	3246075	dmsB	EAE_RS15365	+	50	FALSE	FALSE		Termination	0.0239	0.0418	-0.45	-1.31	-0.45	-0.86
HL_event	0.0153	0.0268	-0.56	3257125			+	50	FALSE	FALSE		Termination	7.5e-07	4.28e-06	NA	-0.54	-0.56	-0.03
HL_event	0.237	0.303	-0.52	3257875	aroA	EAE_RS15410	+	50	FALSE	FALSE		Termination	0.000981	0.00252	-0.52	-0.25	-0.52	0.27
HL_event	0.0226	0.0383	1.24	3259375			+	50	FALSE	FALSE		iTSS_II	0.000144	0.000461	1.24	2.35	1.24	1.11
HL_event	0.21	0.274	-0.26	3260025	rpsA	EAE_RS15420	+	50	FALSE	FALSE		Termination	0.000753	0.002	-0.26	-0.33	-0.26	-0.05
HL_event	5.83e-06	2.06e-05	0.27	3266775			+	50	FALSE	FALSE		Termination	0.0467	0.0743	0.27	0.67	0.29	0.38
HL_event	0.213	0.277	-0.45	3267225	EAE_RS15445	EAE_RS15445	+	50	FALSE	FALSE		Termination	0.229	0.291	-0.45	-0.4	-0.45	0.04
HL_event	1.06e-08	6.02e-08	-0.26	3273125	mukE	EAE_RS15480	+	50	FALSE	FALSE		Termination	9.98e-16	3.57e-14	-0.26	-1.09	-0.26	-0.83
HL_event	0.243	0.309	-0.31	3279775	ldtD	EAE_RS15490	+	50	FALSE	FALSE		Termination	0.0104	0.0199	-0.31	0.42	-0.31	0.72
HL_event	0.669	0.732	-0.36	3289525	pepN	EAE_RS15525	+	50	FALSE	FALSE		Termination	0.00019	0.000584	-0.36	0.1	-0.36	0.45
HL_event	0.0738	0.109	-2.83	3296175			+	150	FALSE	FALSE		iTSS_II	1.33e-14	3.95e-13	-2.83	-0.81	-2.83	2.11
HL_event	0.000221	0.000575	-0.45	3300025	rlmKL	EAE_RS15570	+	50	FALSE	FALSE		Termination	1.87e-05	7.56e-05	-0.45	-0.59	-0.45	-0.13
HL_event	0.727	0.782	-1.34	3303375	pqiB	EAE_RS15585	+	50	FALSE	FALSE		iTSS_II	0.0657	0.0997	-1.34	-0.2	-1.34	1.15
HL_event	0.464	0.537	0.4	3303525	pqiB	EAE_RS15585	+	50	FALSE	FALSE		Termination	0.355	0.423	0.4	-0.26	0.4	-0.66
HL_event	0.023	0.0388	3.68	3305625			+	250	FALSE	TRUE		Termination	7.4e-08	5.48e-07	3.68	3.19	3.68	-0.14
HL_event	0.714	0.77	2.15	3305875	rmf	EAE_RS15595	+	50	FALSE	FALSE		Termination	0.00466	0.00981	2.15	0.64	2.15	-1.51
HL_event	0.0423	0.067	0.52	3309100			+	100	FALSE	FALSE		Termination	0.00164	0.00396	0.52	-1.24	0.45	-1.69
HL_event	0.0523	0.0807	3.16	3341200			+	200	FALSE	FALSE		HL_event	0.0523	0.0818	3.16	NA	3.16	NA
HL_event	0.064	0.0965	0.47	3355575	motB	EAE_RS15790	+	50	FALSE	FALSE		Termination	0.000646	0.00177	0.47	0.44	0.47	-0.04
HL_event	0.00424	0.00836	-0.29	3356375	cheA	EAE_RS15795	+	50	FALSE	FALSE		Termination	0.00168	0.00404	-0.29	-0.77	-0.29	-0.48
HL_event	0.593	0.662	0.74	3357825	cheW	EAE_RS15800	+	50	FALSE	FALSE		Termination	0.00051	0.00142	0.74	0.19	0.74	-0.55
HL_event	0.000729	0.00172	-0.22	3360875	EAE_RS15810	EAE_RS15810	+	50	FALSE	FALSE		Termination	1.59e-05	6.52e-05	-0.22	-0.72	-0.34	-0.37
HL_event	0.22	0.284	1.49	3363675			+	50	FALSE	FALSE		Termination	8.38e-37	2.95e-34	1.49	0.27	1.49	-1.22
HL_event	1.24e-05	4.13e-05	-1.29	3364775			+	50	FALSE	FALSE		Termination	4.63e-06	2.16e-05	-1.29	-2.16	-1.29	-0.91
HL_event	0.141	0.193	-1.7	3365225	flhB	EAE_RS15835	+	150	FALSE	FALSE		iTSS_II	3.51e-11	5.33e-10	-1.7	-0.65	-1.7	1.04
HL_event	0.77	0.817	-0.03	3372225	flgE	EAE_RS15880	+	50	FALSE	FALSE		Termination	0.903	0.917	-0.03	-0.08	-0.03	-0.05
HL_event	0.365	0.44	-0.39	3372925	flgE	EAE_RS15880	+	50	FALSE	FALSE		Termination	0.032	0.054	-0.39	-0.55	-0.39	-0.16
HL_event	0.0152	0.0267	-0.54	3373525	EAE_RS15885	EAE_RS15885	+	50	FALSE	FALSE		Termination	1.25e-06	6.56e-06	-0.54	-0.83	-0.54	-0.29
HL_event	4.85e-07	2.07e-06	-0.71	3374950			+	100	FALSE	FALSE		HL_event	4.85e-07	2.89e-06	-0.71	NA	-0.8	NA
HL_event	0.218	0.282	0.52	3378625	flgK	EAE_RS15910	+	50	FALSE	FALSE		Termination	1.94e-08	1.62e-07	0.52	-0.36	0.52	-0.88
HL_event	0.00107	0.00241	0.42	3379725	flgL	EAE_RS15915	+	50	FALSE	FALSE		Termination	4.47e-10	5.27e-09	0.42	0.86	0.42	0.45
HL_event	0.789	0.833	-0.11	3380425	flgL	EAE_RS15915	+	50	FALSE	FALSE		Termination	0.405	0.471	-0.11	0.21	-0.11	0.32
HL_event	0.703	0.761	-5.03	3451275			+	150	FALSE	FALSE		iTSS_II	1.28e-11	2.05e-10	NA	0.15	-5.03	5
HL_event	0.00016	0.000427	2.12	3472150			+	100	FALSE	TRUE		HL_event	0.00016	0.000502	2.12	NA	2.12	NA
HL_event	0.138	0.19	1.7	3502525	EAE_RS16495	EAE_RS16495	+	50	FALSE	FALSE		Termination	4.86e-07	2.89e-06	NA	1.32	1.7	-0.31
HL_event	2.89e-06	1.07e-05	-0.43	3506925	mdoG	EAE_RS16515	+	50	FALSE	FALSE		Termination	9.75e-12	1.58e-10	-0.43	-1.32	-0.43	-0.89
HL_event	1.82e-05	5.85e-05	-1.63	3521925	murJ	EAE_RS16600	+	50	TRUE	FALSE		Termination	2.15e-13	5.04e-12	-1.63	-1.13	-1.63	0.42
HL_event	4.77e-05	0.000142	0.55	3534025	EAE_RS16645	EAE_RS16645	+	50	FALSE	FALSE		Termination	0.00217	0.00505	0.55	0.47	0.37	0.1
HL_event	0.0266	0.0443	0.9	3535725	fabG	EAE_RS16655	+	50	TRUE	FALSE		Termination	9.41e-09	8.6e-08	0.9	1.11	0.9	0.21
HL_event	0.000539	0.0013	0.52	3541375	holB	EAE_RS16685	+	50	FALSE	FALSE		Termination	0.102	0.146	0.52	0.68	-0.01	0.69
HL_event	0.334	0.41	-0.31	3543275	ptsG	EAE_RS16695	+	50	FALSE	FALSE		Termination	0.0112	0.0212	-0.31	-0.23	-0.31	0.08
HL_event	0.0148	0.0261	-1.12	3543975			+	50	FALSE	FALSE		Termination	0.000965	0.00249	-1.12	-5.94	-1.21	-4.73
HL_event	0.42	0.494	-0.11	3545425	lpoB	EAE_RS16710	+	50	FALSE	FALSE		Termination	0.107	0.153	-0.11	-0.51	-0.12	-0.39
HL_event	0.0815	0.12	-0.6	3546675	nagZ	EAE_RS16720	+	50	FALSE	FALSE		Termination	7.48e-05	0.00026	-0.6	-0.47	-0.6	0.12
HL_event	0.000695	0.00164	1.32	3547325	nagZ	EAE_RS16720	+	50	FALSE	FALSE		Termination	4.24e-11	6.35e-10	1.32	2.16	1.32	0.84
HL_event	0.000278	0.00071	1.28	3560825	lolD	EAE_RS16770	+	50	TRUE	FALSE		Termination	4.71e-07	2.82e-06	1.28	-0.65	0.95	-1.61
HL_event	0.519	0.592	-0.7	3561275	lolE	EAE_RS16775	+	50	FALSE	FALSE		Termination	0.00153	0.00373	-0.7	0.16	-0.7	0.86
HL_event	0.000181	0.000478	-1.09	3572125			+	50	FALSE	FALSE		Termination	0.000146	0.000466	-1.09	-0.52	-0.88	0.36
HL_event	0.857	0.889	0.29	3580325	icd	EAE_RS16865	+	50	FALSE	FALSE		Termination	0.306	0.373	NA	0.1	0.29	0.29
HL_event	0.594	0.663	0.35	3580825	icd	EAE_RS16865	+	50	FALSE	FALSE		Termination	0.0328	0.055	0.35	-0.18	0.35	-0.66
HL_event	0.0621	0.094	-0.91	3581325	icd	EAE_RS16865	+	50	FALSE	FALSE		Termination	0.0038	0.0082	-0.91	-0.71	-0.91	0.2
HL_event	2.76e-05	8.58e-05	-0.32	3594000	EAE_RS16935	EAE_RS16935	+	100	FALSE	FALSE		Termination	0.764	0.803	-0.32	-0.06	-0.27	0.21
HL_event	0.000322	0.000809	-0.73	3611475	prmC	EAE_RS17005	+	50	FALSE	FALSE		Termination	1e-08	8.94e-08	-0.73	-1.75	-0.96	-0.8
HL_event	0.0647	0.0975	-0.91	3612875	sirB1	EAE_RS17015	+	50	FALSE	FALSE		Termination	0.00108	0.00274	-0.91	-0.94	-0.91	-0.03
HL_event	0.0111	0.02	0.09	3613825	kdsA	EAE_RS17020	+	50	FALSE	FALSE		Termination	0.0672	0.102	0.09	-0.58	-0.22	-0.36
HL_event	0.854	0.886	0.06	3635975	EAE_RS17105	EAE_RS17105	+	50	FALSE	FALSE		Termination	0.672	0.724	0.06	0.02	0.06	-0.03
HL_event	0.00923	0.017	0.01	3638975	narH	EAE_RS17110	+	50	FALSE	FALSE		Termination	0.118	0.166	0.01	-0.34	0.01	-0.35
HL_event	0.00125	0.00278	0.24	3639975	narH	EAE_RS17110	+	50	FALSE	FALSE		Termination	4.13e-07	2.54e-06	0.24	-0.58	0.24	-0.82
HL_event	0.0167	0.029	-0.68	3640975	narI	EAE_RS17120	+	50	FALSE	FALSE		Termination	8.87e-05	0.000302	-0.68	-0.59	-0.68	0.09
HL_event	0.157	0.212	1.1	3647275	rssB	EAE_RS17170	+	150	FALSE	FALSE		iTSS_II	2.3e-05	9.02e-05	1.1	2.26	1.1	1.16
HL_event	0.317	0.391	0.61	3647625	galU	EAE_RS17175	+	50	FALSE	FALSE		Termination	0.0208	0.0369	0.61	0.99	0.61	0.38
HL_event	0.0288	0.0475	-1.19	3648575			+	150	FALSE	FALSE		Termination	0.000181	0.00056	-1.19	-2.94	-1.19	-1.75
HL_event	5.8e-08	2.93e-07	-0.31	3657525	oppB	EAE_RS17205	+	50	FALSE	FALSE		Termination	0.00161	0.0039	-0.31	-0.28	-0.46	0.18
HL_event	0.342	0.418	-0.15	3670325	thrS	EAE_RS17275	+	50	FALSE	FALSE		Termination	0.159	0.214	-0.15	-0.27	-0.15	-0.12
HL_event	3.38e-06	1.23e-05	-1.93	3671925	rplT	EAE_RS17290	+	150	FALSE	TRUE		HL_event	3.38e-06	1.6e-05	-1.93	NA	0.09	NA
HL_event	0.526	0.599	0.96	3672325	pheS	EAE_RS17300	+	50	FALSE	FALSE		Termination	3.13e-06	1.5e-05	0.96	0.3	0.96	-0.66
HL_event	0.191	0.252	0.2	3675675	ihfA	EAE_RS17310	+	50	FALSE	FALSE		Termination	0.248	0.311	0.2	-0.58	0.2	-0.78
HL_event	0.521	0.594	-1.32	3682925	EAE_RS17345	EAE_RS17345	+	50	FALSE	FALSE		iTSS_II	1.31e-05	5.51e-05	-1.32	0.26	-1.32	1.58
HL_event	0.951	0.964	-1.08	3683575	btuD	EAE_RS17350	+	50	FALSE	FALSE		Termination	1.9e-05	7.67e-05	-1.08	0.02	-0.96	0.88
HL_event	0.505	0.578	-0.13	3694675	EAE_RS17395	EAE_RS17395	+	50	FALSE	FALSE		Termination	0.541	0.604	-0.13	-0.1	-0.13	0.03
HL_event	0.631	0.696	-1.04	3704725	sufE	EAE_RS17450	+	50	FALSE	FALSE		iTSS_II	3.12e-06	1.5e-05	-1.04	-0.11	-1.04	1.11
HL_event	0.11	0.156	1.93	3705925			+	150	FALSE	FALSE		HL_event	0.11	0.156	1.93	NA	1.93	NA
HL_event	0.125	0.174	-1.37	3843925			+	250	FALSE	FALSE		Termination	4.58e-07	2.76e-06	-1.37	-5.79	-1.37	-4.42
HL_event	0.00376	0.0075	2.41	3847925	EAE_RS18125	EAE_RS18125	+	150	FALSE	TRUE		HL_event	0.00376	0.00814	2.41	NA	-0.13	NA
HL_event	0.0363	0.0584	1.23	3852650	sodC	EAE_RS18160	+	100	FALSE	FALSE		Termination	1.81e-09	1.92e-08	1.23	-0.63	1.23	-1.85
HL_event	0.172	0.23	0.51	3853150	sodC	EAE_RS18160	+	100	FALSE	FALSE		Termination	0.00134	0.00333	0.51	-0.41	0.51	-0.86
HL_event	0.00718	0.0136	0.98	3861600			+	100	FALSE	FALSE		Termination	5.29e-09	5.01e-08	0.98	0.48	0.99	-0.5
HL_event	0.0854	0.125	-0.2	3862575	tyrS	EAE_RS18210	+	50	FALSE	FALSE		Termination	0.137	0.189	-0.2	-0.52	-0.2	-0.32
HL_event	0.45	0.525	0.21	3903375	pntA	EAE_RS18410	+	50	FALSE	FALSE		Termination	0.0613	0.0937	0.21	-0.98	0.21	-1.19
HL_event	0.772	0.818	-0.28	3904750	pntA	EAE_RS18410	+	100	FALSE	FALSE		HL_event	0.772	0.806	-0.28	NA	-0.28	NA
HL_event	0.236	0.302	0.14	3905925	pntB	EAE_RS18415	+	50	FALSE	FALSE		Termination	0.288	0.353	0.14	0.51	0.14	0.37
HL_event	0.591	0.66	-0.34	3977775	dcp	EAE_RS18740	+	50	FALSE	FALSE		Termination	0.162	0.218	-0.34	0.11	-0.34	0.45
HL_event	0.404	0.479	-1.81	3978725			+	250	FALSE	FALSE		HL_event	0.404	0.47	-1.81	NA	-1.81	NA
HL_event	0.381	0.456	-1.63	3986225			+	250	FALSE	FALSE		Termination	8.65e-05	0.000296	-1.63	-6.38	-1.63	-4.74
HL_event	0.0497	0.0772	-1.51	4014925	EAE_RS18935	EAE_RS18935	+	50	FALSE	FALSE		iTSS_II	4.74e-14	1.24e-12	-1.51	0.92	-1.51	2.42
HL_event	0.707	0.764	-0.61	4095875	EAE_RS19360	EAE_RS19360	+	250	FALSE	FALSE		HL_event	0.707	0.754	-0.61	NA	-0.61	NA
HL_event	0.694	0.754	0.32	4201875	katG	EAE_RS19880	+	50	FALSE	FALSE		Termination	0.00501	0.0105	0.32	-0.38	0.32	-0.7
HL_event	0.183	0.243	0.33	4202375	katG	EAE_RS19880	+	50	FALSE	FALSE		Termination	0.015	0.0277	0.33	0.83	0.33	0.49
HL_event	0.256	0.325	-0.32	4202550	katG	EAE_RS19880	+	100	FALSE	FALSE		HL_event	0.256	0.32	-0.32	NA	-0.32	NA
HL_event	0.597	0.666	-0.34	4203675	katG	EAE_RS19880	+	50	FALSE	FALSE		Termination	0.00511	0.0106	-0.34	0.26	-0.34	0.54
HL_event	0.701	0.759	-0.61	4203825	katG	EAE_RS19880	+	50	FALSE	FALSE		Termination	0.0451	0.0723	-0.61	-0.24	-0.61	0.37
HL_event	0.166	0.223	1.02	4203975			+	50	FALSE	FALSE		Termination	0.000662	0.0018	1.02	-1.75	1.02	-2.77
HL_event	0.169	0.227	-1.02	4237575	adhP	EAE_RS20030	+	50	FALSE	FALSE		Termination	0.102	0.146	NA	-1.09	-1.02	-0.25
HL_event	0.956	0.968	-0.42	4237925	adhP	EAE_RS20030	+	50	FALSE	FALSE		Termination	0.0495	0.0783	-0.42	0.03	-0.42	0.46
HL_event	0.111	0.157	0.17	4294075	ansP	EAE_RS20305	+	50	FALSE	FALSE		Termination	0.395	0.461	0.17	0.23	0.17	0.05
HL_event	5.84e-06	2.06e-05	-0.16	4361875	gap	EAE_RS20640	+	50	FALSE	FALSE		Termination	0.00479	0.01	NA	-1.08	-0.16	-0.88
HL_event	1.18e-05	3.95e-05	-1.31	4408275			+	50	FALSE	FALSE		Termination	1.32e-08	1.15e-07	-1.31	-4.45	-1.31	-3.15
HL_event	0.0912	0.132	-1.28	4415425			+	150	FALSE	FALSE		Termination	2.51e-10	3.15e-09	-1.28	-0.77	-1.28	0.51
HL_event	0.101	0.145	0.61	4430325	EAE_RS20925	EAE_RS20925	+	50	FALSE	FALSE		Termination	8.17e-07	4.6e-06	0.61	0.38	0.61	-0.23
HL_event	0.156	0.211	0.88	4570575	EAE_RS21590	EAE_RS21590	+	50	FALSE	FALSE		Termination	0.000384	0.0011	0.88	1.37	0.88	0.44
HL_event	0.9	0.923	0.07	4591400	trpB	EAE_RS21665	+	300	FALSE	FALSE		HL_event	0.9	0.914	0.07	NA	0.07	NA
HL_event	0.0391	0.0623	0.95	4609450	katE	EAE_RS21760	+	100	FALSE	FALSE		HL_event	0.0391	0.0638	0.95	NA	0.95	NA
HL_event	1.72e-07	8.05e-07	-1	4631575			+	50	FALSE	FALSE		Termination	2.09e-06	1.06e-05	-1	-1.72	-1.18	-0.54
HL_event	0.0246	0.0413	-0.82	4647525	gapA	EAE_RS21950	+	50	TRUE	FALSE		iTSS_II	0.112	0.158	-0.82	1.51	-0.89	2.31
HL_event	0.767	0.815	-0.5	4649075	EAE_RS21955	EAE_RS21955	+	50	FALSE	FALSE		Termination	0.00345	0.00755	-0.5	0.13	-0.5	0.63
HL_event	0.173	0.231	-1.02	4651500	yeaG	EAE_RS21965	+	100	FALSE	FALSE		Termination	0.000623	0.00172	-1.02	-0.55	-1.02	0.41
HL_event	0.397	0.472	-0.8	4652750			+	100	FALSE	FALSE		Termination	0.00132	0.00329	-0.8	-0.29	-0.8	0.54
HL_event	0.948	0.961	1.9	4741325			+	150	FALSE	FALSE		Termination	0.11	0.156	1.9	-0.09	1.9	-1.99
HL_event	0.000134	0.000364	1.29	4795375	minC	EAE_RS22720	+	50	FALSE	TRUE		Termination	8.98e-07	4.94e-06	1.29	0.98	1.29	-0.31
HL_event	1.13e-07	5.42e-07	1.68	4805975	sdaA	EAE_RS22780	+	50	FALSE	FALSE		iTSS_II	2.69e-19	1.58e-17	1.68	2.94	1.68	1.25
HL_event	0.372	0.447	-0.29	4806725	sdaA	EAE_RS22780	+	50	FALSE	FALSE		Termination	0.0668	0.101	-0.29	-0.36	-0.29	-0.07
HL_event	0.192	0.253	-0.13	4807175	sdaA	EAE_RS22780	+	50	FALSE	FALSE		Termination	0.343	0.413	-0.13	0.84	-0.13	0.98
HL_event	0.264	0.334	-0.22	4812575	EAE_RS22800	EAE_RS22800	+	50	FALSE	FALSE		Termination	0.0756	0.113	-0.22	-0.54	-0.22	-0.32
HL_event	0.205	0.268	-0.74	4813275	EAE_RS22805	EAE_RS22805	+	50	FALSE	FALSE		Termination	0.023	0.0404	-0.74	-1.25	-0.74	-0.51
HL_event	0.422	0.496	-0.32	4813625	EAE_RS22805	EAE_RS22805	+	50	FALSE	FALSE		iTSS_II	0.0838	0.123	-0.32	0.88	-0.32	1.64
HL_event	0.138	0.19	-1.22	4813850	EAE_RS22810	EAE_RS22810	+	100	FALSE	FALSE		Termination	0.0291	0.0495	-1.22	-4.82	-1.22	-3.6
HL_event	0.141	0.193	2.11	4854125	pyk	EAE_RS23015	+	150	FALSE	FALSE		HL_event	0.141	0.193	2.11	NA	NA	NA
HL_event	0.0847	0.124	0.24	4973525	hisIE	EAE_RS23635	+	50	FALSE	FALSE		Termination	0.0166	0.0301	0.24	0.48	0.44	0.04
HL_event	0.0537	0.0826	-0.49	5026075	baeR	EAE_RS23835	+	50	FALSE	FALSE		Termination	0.0396	0.0646	-0.49	-1.13	-0.49	-0.64
HL_event	0.877	0.904	-1.29	5026725			+	50	FALSE	FALSE		iTSS_II	9.41e-10	1.05e-08	-1.29	0.07	-1.29	1.36
HL_event	0.269	0.339	1.26	5028175			+	50	FALSE	FALSE		Termination	9.81e-14	2.44e-12	1.26	0.28	1.26	-0.98
HL_event	0.00429	0.00845	0.98	5044575	EAE_RS23920	EAE_RS23920	+	50	FALSE	FALSE		Termination	2.02e-14	5.69e-13	0.98	-1.58	0.98	-2.56
HL_event	0.88	0.907	-0.06	5045575	EAE_RS23920	EAE_RS23920	+	50	FALSE	FALSE		Termination	0.672	0.724	-0.06	-0.04	-0.06	0.02
HL_event	0.678	0.739	-0.74	5072125	EAE_RS24040	EAE_RS24040	+	50	FALSE	FALSE		Termination	5.28e-05	0.00019	-0.74	0.1	-0.63	0.73
HL_event	0.000738	0.00173	1.48	5090375	cdd	EAE_RS24130	+	50	FALSE	FALSE		Termination	7.37e-13	1.54e-11	1.48	2.23	1.34	0.99
HL_event	7.67e-07	3.16e-06	-1.29	5091325			+	50	FALSE	FALSE		Termination	4.21e-12	7.17e-11	-1.29	-2.4	-1.25	-1.15
HL_event	0.45	0.525	-0.12	5099825	fghA	EAE_RS24170	+	50	FALSE	FALSE		Termination	0.629	0.685	-0.12	-0.48	-0.12	-0.35
HL_event	0.00606	0.0116	2.31	5134975			+	50	FALSE	FALSE		iTSS_II	7.73e-17	3.08e-15	2.31	7.8	2.31	5.49
HL_event	0.0037	0.00739	1.5	5143875			+	150	FALSE	FALSE		iTSS_II	5.98e-08	4.66e-07	1.5	4.99	1.45	3.55
HL_event	0.412	0.486	-0.06	5144175	eco	EAE_RS24375	+	50	FALSE	FALSE		Termination	0.679	0.729	-0.06	-0.53	-0.06	-0.47
HL_event	0.00186	0.00396	1.73	5158275	rcsD	EAE_RS24420	+	50	TRUE	FALSE		Termination	5.4e-07	3.16e-06	1.73	1.66	0.91	0.75
HL_event	7.13e-06	2.49e-05	-0.37	5166800	nrdA	EAE_RS24445	+	100	FALSE	FALSE		HL_event	7.13e-06	3.19e-05	-0.37	NA	-0.6	NA
HL_event	0.0282	0.0465	-0.12	5168475	nrdB	EAE_RS24450	+	50	FALSE	FALSE		Termination	0.0378	0.0621	-0.12	-0.4	-0.12	-0.27
HL_event	0.309	0.382	0.6	5213225	alaA	EAE_RS24645	+	50	FALSE	FALSE		Termination	4.35e-07	2.65e-06	0.6	-0.28	0.6	-0.88
HL_event	1.08e-05	3.65e-05	0.08	5220925	pta	EAE_RS24680	+	50	FALSE	FALSE		Termination	0.12	0.168	0.08	0.14	0.16	-0.02
HL_event	0.907	0.928	-0.54	5221325	pta	EAE_RS24680	+	50	FALSE	FALSE		Termination	0.0524	0.0819	-0.54	-0.07	-0.54	0.47
HL_event	0.00394	0.00781	-1.08	5224775	EAE_RS24710	EAE_RS24710	+	50	TRUE	TRUE		Termination	9.34e-10	1.04e-08	-1.08	-1.38	-1.08	-0.35
HL_event	0.00112	0.00251	-1.2	5225925	EAE_RS24715	EAE_RS24715	+	50	FALSE	FALSE		Termination	1.04e-10	1.42e-09	-1.2	-0.84	-1.2	0.36
HL_event	0.407	0.482	-0.23	5258625	fadL	EAE_RS24885	+	50	FALSE	FALSE		Termination	0.055	0.0854	-0.23	0.46	-0.23	0.69
HL_event	7.02e-08	3.47e-07	-0.49	5248776	EAE_RS24840	EAE_RS24840	-	50	FALSE	FALSE		Termination	0.0341	0.0571	-0.49	-0.11	-0.44	0.33
HL_event	3.56e-07	1.56e-06	-0.72	5243726			-	50	FALSE	FALSE		Termination	9.58e-10	1.05e-08	-0.72	-3.44	-0.88	-2.56
HL_event	0.0859	0.125	-0.87	5239926	EAE_RS24800	EAE_RS24800	-	50	FALSE	FALSE		Termination	1.38e-08	1.19e-07	-0.87	-0.74	-0.87	0.14
HL_event	3.97e-07	1.73e-06	-1.69	5235876	folC	EAE_RS24780	-	50	TRUE	FALSE		iTSS_II	0.00424	0.00901	-1.69	-0.35	-1.47	1.12
HL_event	0.146	0.199	0.34	5234576	dedD	EAE_RS24775	-	50	FALSE	FALSE		Termination	0.237	0.3	0.34	0.8	0.34	0.4
HL_event	0.72	0.775	-0.14	5232976	purF	EAE_RS24765	-	50	FALSE	FALSE		Termination	0.296	0.362	-0.14	-0.07	-0.14	0.07
HL_event	0.1	0.144	-1.17	5229351			-	100	FALSE	FALSE		Termination	5.8e-06	2.64e-05	-1.17	-0.86	-1.17	0.31
HL_event	0.0553	0.0848	-1.48	5217851			-	200	FALSE	FALSE		iTSS_II	8.87e-07	4.9e-06	-1.48	1.18	-1.48	2.66
HL_event	0.0187	0.0323	3.09	5217001	EAE_RS24665	EAE_RS24665	-	200	FALSE	TRUE		HL_event	0.0187	0.0338	3.09	NA	3.09	NA
HL_event	0.524	0.597	-0.23	5216276	EAE_RS24660	EAE_RS24660	-	50	FALSE	FALSE		Termination	0.108	0.154	-0.23	-0.29	-0.23	0.01
HL_event	0.000268	0.000688	-0.07	5207926	nuoC	EAE_RS24620	-	50	FALSE	FALSE		Termination	0.000873	0.00228	-0.07	-0.3	-0.23	-0.07
HL_event	1.51e-05	4.94e-05	-0.39	5201176	nuoH	EAE_RS24600	-	50	FALSE	FALSE		Termination	0.15	0.204	-0.39	0.21	-0.2	0.4
HL_event	0.0355	0.0574	0.31	5196776	nuoM	EAE_RS24575	-	50	FALSE	FALSE		Termination	1.7e-06	8.71e-06	0.31	-0.28	0.31	-0.59
HL_event	4.34e-05	0.00013	0.5	5187626	menB	EAE_RS24535	-	50	FALSE	FALSE		Termination	1.47e-08	1.26e-07	0.5	1.34	0.5	0.84
HL_event	0.00184	0.00392	-0.78	5186676	menC	EAE_RS24530	-	50	TRUE	FALSE		Termination	1.01e-08	9e-08	-0.78	-0.81	-0.55	-0.26
HL_event	0.00245	0.0051	-0.07	5178026	EAE_RS24490	EAE_RS24490	-	50	FALSE	FALSE		Termination	0.409	0.475	-0.07	-0.02	-0.25	0.23
HL_event	0.117	0.165	-0.33	5171276	glpT	EAE_RS24465	-	50	FALSE	FALSE		Termination	0.0855	0.125	-0.33	-0.36	-0.33	-0.03
HL_event	0.507	0.58	-0.26	5170251	glpQ	EAE_RS24460	-	100	FALSE	FALSE		HL_event	0.507	0.571	-0.26	NA	-0.26	NA
HL_event	0.607	0.675	0.09	5163376	gyrA	EAE_RS24435	-	50	FALSE	FALSE		Termination	0.831	0.859	0.09	0.13	0.09	0.04
HL_event	0.176	0.235	-0.37	5162826	gyrA	EAE_RS24435	-	50	FALSE	FALSE		Termination	0.00668	0.0135	-0.37	-0.37	-0.37	0
HL_event	0.532	0.604	0.05	5153976	EAE_RS24415	EAE_RS24415	-	50	FALSE	FALSE		Termination	0.662	0.716	NA	0.36	0.05	0.28
HL_event	0.765	0.814	-0.25	5112726	fruK	EAE_RS24230	-	50	FALSE	FALSE		Termination	4.97e-06	2.31e-05	-0.25	-0.05	-0.25	0.19
HL_event	7.94e-05	0.000227	-1.23	5098376	EAE_RS24160	EAE_RS24160	-	50	TRUE	FALSE		Termination	5.57e-11	8.11e-10	-1.23	-2.14	-1.23	-0.91
HL_event	0.966	0.975	-0.4	5068576	bglX	EAE_RS24030	-	50	FALSE	FALSE		Termination	0.000447	0.00126	-0.4	0.01	-0.4	0.41
HL_event	0.138	0.19	0.29	5056726	apbC	EAE_RS23970	-	50	FALSE	FALSE		Termination	0.028	0.0479	0.29	-0.91	0.29	-1.2
HL_event	0.049	0.0763	3.5	5040751	fbaB	EAE_RS23890	-	100	FALSE	FALSE		HL_event	0.049	0.0777	3.5	NA	3.5	NA
HL_event	0.347	0.422	-0.24	5039826	fbaB	EAE_RS23890	-	50	FALSE	FALSE		Termination	0.66	0.714	-0.24	-0.49	-0.24	-0.27
HL_event	0.211	0.275	0.73	5012026			-	50	FALSE	FALSE		Termination	2.41e-07	1.58e-06	0.73	0.27	0.73	-0.45
HL_event	0.225	0.29	0.04	5009726	asmA	EAE_RS23780	-	50	FALSE	FALSE		Termination	0.189	0.248	NA	0.41	0.04	0.39
HL_event	9.58e-07	3.84e-06	-1.1	5006026			-	50	FALSE	FALSE		Termination	5.48e-21	4.63e-19	-1.1	-0.88	-1.14	0.26
HL_event	0.00442	0.00869	0.84	5004576			-	50	FALSE	FALSE		Termination	6.21e-10	7.01e-09	0.84	1	0.84	0.16
HL_event	0.000953	0.00218	0.56	4965026	EAE_RS23585	EAE_RS23585	-	50	FALSE	FALSE		Termination	0.269	0.334	0.56	-0.27	0.5	-0.77
HL_event	0.987	0.99	0	4963476	plaP	EAE_RS23575	-	50	FALSE	FALSE		Termination	0.838	0.863	0	0.24	-0.01	0.25
HL_event	0.0038	0.00756	1.8	4941776	EAE_RS23480	EAE_RS23480	-	50	FALSE	FALSE		Termination	3.13e-15	1.05e-13	1.8	1.04	2.11	-1.06
HL_event	0.0154	0.0269	-1.87	4906276	yedQ	EAE_RS23290	-	150	FALSE	FALSE		iTSS_II	3.09e-06	1.5e-05	-1.87	-0.69	-1.87	1.18
HL_event	0.038	0.0608	5.49	4892176	EAE_RS23215	EAE_RS23215	-	50	FALSE	FALSE		Termination	3.57e-51	7.54e-48	5.49	4.22	5.49	-1.27
HL_event	0.411	0.486	-0.49	4890026			-	50	FALSE	FALSE		Termination	1.41e-05	5.86e-05	-0.49	-0.21	-0.49	0.28
HL_event	0.375	0.45	-0.39	4865826	aspS	EAE_RS23070	-	50	FALSE	FALSE		Termination	0.168	0.225	-0.39	-0.74	-0.39	-0.36
HL_event	0.391	0.466	-0.21	4864726	aspS	EAE_RS23070	-	50	FALSE	FALSE		Termination	0.341	0.411	-0.21	0.22	-0.21	0.43
HL_event	5.21e-05	0.000154	1.19	4852926			-	50	FALSE	FALSE		iTSS_II	1.39e-06	7.21e-06	1.19	2.26	1.19	1.07
HL_event	0.0319	0.0522	0.66	4849126	EAE_RS22995	EAE_RS22995	-	50	FALSE	FALSE		Termination	1.44e-08	1.24e-07	NA	1.3	0.66	0.76
HL_event	0.149	0.203	-1.29	4844851	ptrB	EAE_RS22975	-	100	FALSE	FALSE		Termination	0.0212	0.0376	-1.29	-0.39	-1.29	0.9
HL_event	2.2e-06	8.31e-06	-0.19	4824176	prc	EAE_RS22870	-	50	FALSE	FALSE		Termination	0.858	0.88	-0.19	0	-0.05	0.04
HL_event	5.39e-07	2.28e-06	-1	4819976			-	50	FALSE	FALSE		Termination	8.16e-06	3.61e-05	-1	-2.94	-1.69	-1.24
HL_event	0.0576	0.088	-0.32	4800226	EAE_RS22745	EAE_RS22745	-	150	FALSE	FALSE		Termination	0.166	0.222	-0.32	-0.54	-0.32	-0.22
HL_event	0.452	0.526	0.98	4673076	EAE_RS22095	EAE_RS22095	-	50	FALSE	FALSE		Termination	0.0153	0.0281	0.98	0.6	0.98	-0.09
HL_event	0.241	0.307	-0.68	4647926			-	50	FALSE	FALSE		Termination	0.101	0.145	-0.68	-1.27	-0.68	-0.6
HL_event	0.0196	0.0336	-0.49	4638126	EAE_RS25080	EAE_RS25080	-	50	FALSE	FALSE		Termination	4.66e-07	2.8e-06	-0.49	-0.58	-0.49	-0.09
HL_event	0.0012	0.00268	-0.41	4637126	EAE_RS25080	EAE_RS25080	-	50	FALSE	FALSE		Termination	2.65e-05	0.000102	-0.41	-1.03	-0.41	-0.61
HL_event	0.238	0.304	0.9	4636076	hchA	EAE_RS21895	-	50	FALSE	FALSE		Termination	1.26e-06	6.6e-06	0.9	-0.3	0.9	-1.2
HL_event	0.461	0.535	1.33	4635176	EAE_RS21890	EAE_RS21890	-	50	FALSE	FALSE		Termination	1.61e-10	2.09e-09	1.33	-0.17	1.33	-1.5
HL_event	0.821	0.859	0.41	4634376	EAE_RS21890	EAE_RS21890	-	50	FALSE	FALSE		Termination	0.0165	0.03	0.41	0.12	0.41	-0.31
HL_event	0.139	0.191	-1.84	4634126			-	150	FALSE	FALSE		Termination	0.00013	0.000422	-1.84	-1.44	-1.84	0.4
HL_event	0.00346	0.00695	0.66	4585426	yciV	EAE_RS21645	-	50	FALSE	FALSE		Termination	0.000762	0.00203	0.66	1.16	0.66	0.51
HL_event	0.187	0.247	-0.16	4568726	topA	EAE_RS21585	-	50	FALSE	FALSE		Termination	0.106	0.151	-0.16	-0.23	-0.16	-0.07
HL_event	2.15e-07	9.89e-07	1.86	4565426			-	250	FALSE	FALSE		Termination	8.03e-14	2.02e-12	1.86	-1.81	1.86	-3.67
HL_event	0.872	0.901	-0.1	4562926	acnA	EAE_RS21570	-	250	FALSE	FALSE		HL_event	0.872	0.891	-0.1	NA	-0.1	NA
HL_event	0.000271	0.000694	0.73	4559376			-	50	FALSE	FALSE		Termination	3.17e-08	2.56e-07	0.73	-1.22	0.94	-2.16
HL_event	0.218	0.282	0.38	4474201	pspA	EAE_RS21135	-	100	FALSE	FALSE		HL_event	0.218	0.279	0.38	NA	0.38	NA
HL_event	0.0359	0.0579	-2.06	4474026			-	50	FALSE	FALSE		iTSS_II	9.36e-15	2.86e-13	NA	-1.11	-2.06	1.17
HL_event	0.584	0.653	-0.59	4472776	EAE_RS21115	EAE_RS21115	-	50	FALSE	FALSE		Termination	8.28e-05	0.000284	-0.59	-0.23	-0.59	0.36
HL_event	0.00205	0.00432	-0.43	4471076	EAE_RS21110	EAE_RS21110	-	50	FALSE	FALSE		Termination	0.000179	0.000556	-0.43	-0.69	-0.43	-0.26
HL_event	0.354	0.429	2.8	4418226			-	50	FALSE	FALSE		iTSS_II	0.000601	0.00166	2.8	9.35	2.8	6.55
HL_event	0.563	0.632	-0.51	4379526	hrpA	EAE_RS20710	-	50	FALSE	FALSE		Termination	0.0859	0.126	-0.51	-0.21	-0.51	0.31
HL_event	0.227	0.292	0.57	4351226	EAE_RS20590	EAE_RS20590	-	50	FALSE	FALSE		Termination	3.85e-06	1.81e-05	0.57	0.43	0.57	-0.17
HL_event	0.53	0.602	-1.05	4339801	EAE_RS20540	EAE_RS20540	-	200	FALSE	FALSE		iTSS_II	0.0297	0.0503	-1.05	0.37	-1.05	1.43
HL_event	0.029	0.0477	-1.06	4329351			-	100	FALSE	TRUE		Termination	0.00591	0.0121	-1.06	-0.89	-1.06	0.17
HL_event	0.356	0.431	1.94	4299626	EAE_RS20330	EAE_RS20330	-	50	FALSE	FALSE		Termination	1.69e-06	8.68e-06	1.94	0.29	1.98	-1.69
HL_event	0.0804	0.118	1.21	4281876	pptA	EAE_RS20240	-	50	FALSE	FALSE		Termination	4.83e-06	2.25e-05	1.21	1.14	1.21	-0.07
HL_event	0.119	0.167	-0.34	4258826	fdnG	EAE_RS20135	-	50	FALSE	FALSE		Termination	0.0105	0.0201	-0.34	-0.6	-0.34	-0.29
HL_event	0.000451	0.0011	0.08	4257576	fdnG	EAE_RS20135	-	50	FALSE	FALSE		Termination	6.73e-08	5.07e-07	0.08	-1.16	0.08	-1.24
HL_event	0.456	0.53	-0.4	4225676	EAE_RS19975	EAE_RS19975	-	50	FALSE	FALSE		Termination	0.109	0.155	NA	-0.51	-0.4	-0.28
HL_event	0.347	0.422	-2.57	4225451			-	100	FALSE	FALSE		iTSS_II	0.000176	0.000547	-2.57	-0.31	-2.57	2.3
HL_event	0.54	0.611	-0.05	4217851	EAE_RS19935	EAE_RS19935	-	100	FALSE	FALSE		Termination	0.768	0.805	-0.05	0.21	-0.05	0.26
HL_event	0.976	0.982	0.3	4158276	tssC	EAE_RS19675	-	50	FALSE	FALSE		Termination	0.4	0.466	0.3	0.01	0.3	-0.36
HL_event	0.384	0.459	0.42	4157026	EAE_RS19670	EAE_RS19670	-	50	FALSE	FALSE		Termination	0.351	0.42	0.42	0.51	0.42	0.39
HL_event	0.422	0.496	1.26	4137251	EAE_RS19575	EAE_RS19575	-	100	FALSE	FALSE		Termination	0.0923	0.134	1.26	0.62	1.26	-0.63
HL_event	0.55	0.62	1.06	4127276			-	150	FALSE	FALSE		Termination	2.13e-05	8.45e-05	1.06	-0.1	1.06	-1.2
HL_event	0.11	0.156	-0.51	4052376	EAE_RS19140	EAE_RS19140	-	50	FALSE	FALSE		Termination	0.0634	0.0965	-0.51	-1.05	-0.51	-0.54
HL_event	0.278	0.349	0.79	3994026	marB	EAE_RS18825	-	50	FALSE	FALSE		Termination	0.000391	0.00112	0.79	0.54	0.79	-0.25
HL_event	0.281	0.351	-1.67	3987826			-	50	FALSE	FALSE		iTSS_II	2.13e-06	1.07e-05	-1.67	2.15	-1.67	3.82
HL_event	8.11e-05	0.000232	-1.95	3975176	EAE_RS18730	EAE_RS18730	-	50	TRUE	FALSE		Termination	6.3e-08	4.8e-07	-1.95	-1.31	-1.55	0.24
HL_event	0.00485	0.00944	0.49	3962001			-	100	FALSE	FALSE		Termination	6.33e-05	0.000223	0.49	0.79	0.49	0.3
HL_event	0.0596	0.0906	-0.83	3960726	EAE_RS18660	EAE_RS18660	-	50	FALSE	FALSE		Termination	0.00363	0.00791	-0.83	-0.58	-0.83	0.25
HL_event	0.485	0.558	-0.29	3952426	EAE_RS18625	EAE_RS18625	-	50	FALSE	FALSE		iTSS_II	0.0327	0.055	-0.29	0.73	-0.29	1.02
HL_event	0.188	0.248	1.11	3925326	EAE_RS18505	EAE_RS18505	-	50	FALSE	FALSE		Termination	3.48e-05	0.000131	1.11	0.4	1.11	-0.71
HL_event	0.00375	0.00748	1.76	3907576	uspE	EAE_RS18425	-	50	FALSE	TRUE		Termination	3.3e-15	1.09e-13	1.76	1.69	1.75	-0.06
HL_event	0.752	0.804	0.21	3901976	ydgH	EAE_RS18405	-	50	FALSE	FALSE		Termination	0.542	0.605	0.21	0.15	0.21	-0.06
HL_event	0.0827	0.121	-0.42	3888076	EAE_RS18345	EAE_RS18345	-	50	FALSE	FALSE		Termination	0.00876	0.0172	-0.42	-0.46	-0.42	-0.04
HL_event	0.0595	0.0906	-0.08	3882001	yedE	EAE_RS18320	-	100	FALSE	FALSE		Termination	0.943	0.953	NA	0.04	0.06	-0.02
HL_event	0.307	0.38	-0.71	3872026	rsxB	EAE_RS18255	-	50	FALSE	FALSE		Termination	0.152	0.206	-0.71	-0.18	-0.46	0.28
HL_event	0.0658	0.099	0.94	3864426	gstA	EAE_RS18220	-	50	FALSE	FALSE		HL_event	0.0658	0.0998	0.94	NA	0.42	NA
HL_event	0.000251	0.000647	-2.85	3863901			-	100	FALSE	TRUE		HL_event	0.000251	0.000752	-2.85	NA	-2.85	NA
HL_event	0.556	0.626	1.24	3850676	EAE_RS18145	EAE_RS18145	-	50	FALSE	FALSE		Termination	0.00145	0.00357	1.24	0.19	1.24	-1.05
HL_event	0.275	0.345	-0.73	3849726	EAE_RS18140	EAE_RS18140	-	50	FALSE	FALSE		iTSS_II	0.0432	0.0696	-0.73	0.87	-0.73	1.67
HL_event	0.741	0.794	0.27	3845626	sodB	EAE_RS18110	-	50	FALSE	FALSE		Termination	0.832	0.859	0.27	0.32	0.27	0.05
HL_event	0.743	0.796	0.24	3845376	sodB	EAE_RS18110	-	50	FALSE	FALSE		Termination	0.368	0.436	0.24	-0.22	0.24	-0.68
HL_event	0.311	0.384	1.48	3840076			-	50	FALSE	FALSE		Termination	4.38e-06	2.05e-05	1.48	2.1	1.48	0.62
HL_event	0.216	0.28	0.88	3833426	EAE_RS18030	EAE_RS18030	-	50	FALSE	FALSE		Termination	1.75e-07	1.2e-06	0.88	-0.27	0.88	-1.16
HL_event	0.867	0.896	-0.27	3780426	budA	EAE_RS17815	-	50	FALSE	FALSE		Termination	0.709	0.756	-0.27	-0.04	-0.27	0.23
HL_event	0.187	0.247	1.39	3707826	pykF	EAE_RS17465	-	50	FALSE	FALSE		iTSS_II	2.57e-07	1.66e-06	1.39	2.86	1.39	1.46
HL_event	0.0103	0.0187	1.9	3706126	EAE_RS17460	EAE_RS17460	-	150	FALSE	TRUE		HL_event	0.0103	0.0198	1.9	NA	1.9	NA
HL_event	0.94	0.956	-0.32	3666726	pfkB	EAE_RS17265	-	50	FALSE	FALSE		Termination	0.502	0.566	-0.32	0.03	-0.32	0.26
HL_event	0.0257	0.0429	0.76	3631276	narX	EAE_RS17095	-	50	TRUE	FALSE		Termination	7.16e-06	3.2e-05	0.76	1.06	0.76	0.34
HL_event	0.181	0.241	0.98	3630976	narL	EAE_RS17090	-	50	FALSE	FALSE		Termination	0.000112	0.000369	0.98	0.38	1.1	-0.72
HL_event	0.0642	0.0968	-0.36	3617576	EAE_RS17045	EAE_RS17045	-	50	FALSE	FALSE		Termination	0.04	0.0651	-0.36	-1.32	-0.36	-0.96
HL_event	4.1e-09	2.46e-08	1.35	3607426	ispE	EAE_RS16985	-	50	TRUE	FALSE		iTSS_II	1.83e-19	1.17e-17	1.35	2.66	1.35	1.31
HL_event	6.41e-09	3.77e-08	-0.87	3606101			-	100	FALSE	FALSE		Termination	3.6e-09	3.57e-08	-0.87	-2.42	-0.87	-1.55
HL_event	0.103	0.147	1.78	3583576			-	250	FALSE	FALSE		Termination	4.9e-08	3.87e-07	1.78	0.28	1.78	-1.5
HL_event	6.51e-11	5.22e-10	1.18	3576926	purB	EAE_RS16840	-	150	FALSE	TRUE		HL_event	6.51e-11	9.35e-10	1.18	NA	0.39	NA
HL_event	0.631	0.696	-0.21	3575776	purB	EAE_RS16840	-	50	FALSE	FALSE		Termination	0.349	0.418	-0.21	0.11	-0.21	0.31
HL_event	0.000326	0.000818	2.19	3567101	potC	EAE_RS16800	-	300	FALSE	TRUE		HL_event	0.000326	0.000943	2.19	NA	2.19	NA
HL_event	0.222	0.287	0.14	3566576	potD	EAE_RS16795	-	50	FALSE	FALSE		Termination	0.149	0.202	0.14	-0.39	0.14	-0.54
HL_event	0.000678	0.00161	-0.6	3556176	mfd	EAE_RS16760	-	50	FALSE	FALSE		Termination	2.13e-05	8.45e-05	-0.6	-0.6	-0.6	0
HL_event	6.09e-08	3.07e-07	-0.13	3527376	rne	EAE_RS16615	-	50	FALSE	FALSE		Termination	0.0154	0.0282	-0.13	-0.39	-0.17	-0.23
HL_event	0.899	0.923	-0.48	3525676	rne	EAE_RS16615	-	50	FALSE	FALSE		Termination	0.203	0.263	-0.48	-0.08	-0.48	0.4
HL_event	0.364	0.44	-0.79	3460501	putA	EAE_RS16310	-	100	FALSE	FALSE		iTSS_II	0.0479	0.0761	-0.79	0.55	-0.79	1.34
HL_event	0.00631	0.012	3.17	3458951	EAE_RS16305	EAE_RS16305	-	200	FALSE	TRUE		HL_event	0.00631	0.0128	3.17	NA	3.17	NA
HL_event	0.102	0.146	-0.8	3458626	EAE_RS16305	EAE_RS16305	-	50	FALSE	FALSE		iTSS_II	0.00501	0.0105	-0.8	0.59	-0.79	1.31
HL_event	0.363	0.439	-0.02	3450376	wrbA	EAE_RS16250	-	50	FALSE	FALSE		Termination	0.587	0.647	-0.02	-0.73	-0.02	-0.88
HL_event	0.262	0.331	-0.66	3408426	fliS	EAE_RS16075	-	50	FALSE	FALSE		Termination	2.27e-07	1.51e-06	-0.66	-0.29	-0.66	0.37
HL_event	0.0128	0.0228	-1.79	3407976	fliT	EAE_RS16070	-	50	TRUE	TRUE		Termination	5.85e-07	3.4e-06	-1.79	-1.03	-1.09	0.07
HL_event	0.00172	0.00369	-0.22	3402526	fliH	EAE_RS16040	-	50	FALSE	FALSE		Termination	0.00015	0.000475	-0.22	-0.42	-0.22	-0.2
HL_event	0.0269	0.0447	-0.55	3397826	fliM	EAE_RS16015	-	50	FALSE	FALSE		Termination	0.124	0.173	-0.55	0.57	-0.34	0.91
HL_event	0.000319	0.000803	0.31	3395276	fliR	EAE_RS15990	-	150	FALSE	FALSE		HL_event	0.000319	0.000928	0.31	NA	-0.17	NA
HL_event	0.241	0.307	-0.46	3349476	EAE_RS15765	EAE_RS15765	-	50	FALSE	FALSE		Termination	0.0731	0.11	-0.46	-0.34	-0.46	0.1
HL_event	0.000249	0.000642	-1.14	3338426	tusE	EAE_RS15705	-	150	FALSE	FALSE		Termination	2.13e-07	1.44e-06	-1.14	-2.2	-1.14	-1.05
HL_event	0.577	0.646	1.19	3306576			-	50	FALSE	FALSE		Termination	0.00023	0.000696	1.19	0.45	1.06	-0.61
HL_event	3.74e-06	1.36e-05	1.15	3286326	pncB	EAE_RS15520	-	50	FALSE	FALSE		Termination	3.01e-12	5.38e-11	1.15	1.81	1.15	0.65
HL_event	0.00119	0.00266	0.45	3282776	EAE_RS15505	EAE_RS15505	-	50	FALSE	FALSE		Termination	1.89e-07	1.28e-06	0.45	-1.15	0.45	-1.6
HL_event	0.234	0.3	-0.28	3282076	EAE_RS15505	EAE_RS15505	-	50	FALSE	FALSE		Termination	0.0224	0.0396	-0.28	0.43	-0.28	0.71
HL_event	0.095	0.137	2.21	3252076	pflB	EAE_RS15385	-	50	FALSE	FALSE		Termination	2.95e-05	0.000112	2.21	1.6	1.82	-0.21
HL_event	0.00155	0.00337	-2.15	3233401			-	100	FALSE	TRUE		Termination	1.29e-20	1.01e-18	-2.15	-2.25	-2.15	-0.09
HL_event	0.65	0.714	-0.08	3231401	cydC	EAE_RS15320	-	100	FALSE	FALSE		Termination	0.881	0.898	-0.08	-0.08	-0.08	0
HL_event	0.00037	0.000923	-4.09	3219026			-	150	FALSE	FALSE		iTSS_II	9.52e-08	6.88e-07	NA	-1.99	-4.09	2.09
HL_event	9.19e-06	3.15e-05	-1.18	3212426	ltaE	EAE_RS15245	-	50	FALSE	FALSE		iTSS_II	3.02e-13	6.86e-12	-1.18	1.59	-1.18	2.78
HL_event	0.000124	0.000341	-1.27	3211051	EAE_RS15240	EAE_RS15240	-	100	TRUE	TRUE		Termination	1e-19	6.6e-18	-1.27	-1.15	-1.27	0.12
HL_event	0.00252	0.00523	1.14	3203176			-	50	FALSE	TRUE		Termination	9.96e-09	8.94e-08	NA	1.16	1.14	0.07
HL_event	0.0127	0.0227	-1.32	3202301	artQ	EAE_RS15195	-	100	TRUE	TRUE		Termination	0.000344	0.000992	-1.32	-1.43	-1.32	-0.11
HL_event	0.000731	0.00172	-1.24	3176101			-	100	FALSE	FALSE		Termination	2.27e-05	8.92e-05	NA	-2.13	-1.24	-0.9
HL_event	0.00354	0.00711	2.87	3141551			-	200	FALSE	FALSE		Termination	0.00215	0.00501	2.87	0.92	2.87	-1.95
HL_event	0.413	0.487	-0.9	3139176	dps	EAE_RS14905	-	50	FALSE	FALSE		iTSS_II	0.00866	0.0171	-0.9	1.45	-0.9	2.38
HL_event	0.56	0.629	-0.61	3138576	glnH	EAE_RS14900	-	50	FALSE	FALSE		iTSS_II	0.0174	0.0315	NA	0.34	-0.61	1.23
HL_event	2.49e-06	9.3e-06	-0.91	3137926			-	50	FALSE	FALSE		Termination	2.57e-18	1.32e-16	-0.91	-2.18	-0.91	-1.27
HL_event	0.00647	0.0123	-4.01	3112376	yvcK	EAE_RS14765	-	50	TRUE	FALSE		iTSS_II	0.00389	0.00837	-4.01	-0.84	-4.01	3.17
HL_event	0.954	0.966	-0.12	3083426	EAE_RS14620	EAE_RS14620	-	50	FALSE	FALSE		Termination	0.743	0.785	-0.12	-0.02	-0.12	0.1
HL_event	0.0625	0.0945	1.17	3077276	modF	EAE_RS14580	-	50	FALSE	FALSE		Termination	1.24e-08	1.08e-07	1.17	0.89	1.17	-0.28
HL_event	0.0539	0.0829	0.96	3075576	galE	EAE_RS14575	-	50	FALSE	FALSE		Termination	1.48e-12	2.92e-11	0.96	0.66	0.96	-0.31
HL_event	0.491	0.564	-0.26	3068826	EAE_RS14545	EAE_RS14545	-	50	FALSE	FALSE		Termination	0.542	0.605	NA	-0.51	-0.26	-0.24
HL_event	0.446	0.521	-0.71	3007626			-	50	FALSE	FALSE		Termination	1.83e-06	9.35e-06	-0.71	-0.22	-0.71	0.42
HL_event	0.00121	0.00269	4.37	3001726	EAE_RS14190	EAE_RS14190	-	50	FALSE	FALSE		Termination	6.34e-06	2.85e-05	4.37	1.29	4.41	-3.64
HL_event	2.84e-05	8.79e-05	0.11	2998526			-	50	FALSE	FALSE		Termination	0.000138	0.000443	0.11	0.84	0.1	0.74
HL_event	2.43e-10	1.79e-09	-0.97	2994826	lnt	EAE_RS14155	-	50	TRUE	FALSE		Termination	5.96e-05	0.000211	-0.97	-0.63	-0.98	0.36
HL_event	3.35e-06	1.22e-05	-0.19	2978626	mrdA	EAE_RS14080	-	50	FALSE	FALSE		Termination	0.948	0.956	-0.19	-0.05	0.02	-0.08
HL_event	0.000167	0.000443	0.98	2976701	mrdB	EAE_RS14075	-	200	TRUE	FALSE		Termination	4.49e-10	5.27e-09	0.98	1.47	1.12	0.38
HL_event	0.0282	0.0465	-0.98	2973576	lipB	EAE_RS14055	-	50	FALSE	FALSE		Termination	2.53e-05	9.85e-05	-0.98	-1.02	-0.98	-0.04
HL_event	0.465	0.538	-0.97	2966101	rna	EAE_RS14010	-	100	FALSE	FALSE		Termination	2.49e-07	1.62e-06	-0.97	-0.18	-0.97	0.79
HL_event	0.00856	0.0159	1.82	2965076	rnk	EAE_RS14005	-	50	FALSE	FALSE		Termination	2e-11	3.15e-10	1.82	1.28	1.82	-0.54
HL_event	0.402	0.477	-0.32	2964601			-	200	FALSE	FALSE		Termination	0.106	0.151	-0.32	0.62	-0.32	0.94
HL_event	0.0585	0.0893	1.39	2955476	EAE_RS13955	EAE_RS13955	-	50	FALSE	FALSE		Termination	8.71e-05	0.000297	1.39	0.7	1.39	-0.7
HL_event	0.00247	0.00514	0.8	2910926	EAE_RS13765	EAE_RS13765	-	50	FALSE	FALSE		Termination	1.93e-09	2.02e-08	0.8	0.67	0.8	-0.13
HL_event	0.964	0.974	0.66	2905076	betB	EAE_RS13745	-	150	FALSE	FALSE		Termination	1.25e-06	6.56e-06	0.66	-0.01	0.66	-0.73
HL_event	0.0241	0.0405	-0.16	2904401	betA	EAE_RS13740	-	100	FALSE	FALSE		Termination	0.139	0.191	-0.16	-0.61	-0.16	-0.52
HL_event	0.643	0.708	-0.98	2903276	betA	EAE_RS13740	-	150	FALSE	FALSE		Termination	0.0149	0.0275	-0.98	-0.21	-0.98	0.77
HL_event	0.00139	0.00307	2.76	2894651			-	100	FALSE	FALSE		Termination	2.57e-11	4.02e-10	2.76	1.39	2.76	-1.38
HL_event	8.81e-05	0.000249	-1.73	2811076	lpxH	EAE_RS13340	-	50	TRUE	FALSE		Termination	1.67e-36	5.04e-34	-1.73	-4.33	-1.73	-2.6
HL_event	0.0178	0.0308	2.59	2797176			-	250	FALSE	FALSE		Termination	2.26e-06	1.13e-05	2.59	1.87	2.59	-0.72
HL_event	0.699	0.758	-0.19	2796876	copA	EAE_RS13265	-	50	FALSE	FALSE		Termination	0.613	0.67	-0.19	-0.14	-0.19	0.05
HL_event	0.188	0.248	-0.05	2788726	EAE_RS13240	EAE_RS13240	-	50	FALSE	FALSE		Termination	0.481	0.545	-0.05	-0.4	-0.05	-0.35
HL_event	4.35e-12	4.02e-11	2.03	2773776			-	50	FALSE	FALSE		Termination	8.45e-15	2.62e-13	2.03	2.92	2.03	0.89
HL_event	0.268	0.338	-0.3	2771626	acrB	EAE_RS13165	-	50	FALSE	FALSE		Termination	7e-08	5.26e-07	-0.3	-0.19	-0.3	0.11
HL_event	0.759	0.81	0.99	2767776	maa	EAE_RS13150	-	50	FALSE	FALSE		Termination	3.69e-09	3.64e-08	0.99	0.1	0.99	-0.9
HL_event	0.974	0.981	-2.08	2767201			-	100	FALSE	FALSE		iTSS_II	5.45e-10	6.22e-09	-2.08	-0.01	-2.08	2.07
HL_event	0.00192	0.00407	-1.11	2731201	ampG	EAE_RS12960	-	100	FALSE	FALSE		Termination	1.1e-10	1.49e-09	-1.11	-2.69	-1.11	-1.58
HL_event	0.772	0.818	-1.06	2729976	ampG	EAE_RS12960	-	50	FALSE	FALSE		Termination	0.0427	0.0689	-1.06	-0.08	-1.06	0.92
HL_event	0.0761	0.112	0.48	2728326	cyoA	EAE_RS12955	-	50	FALSE	FALSE		Termination	3.53e-10	4.28e-09	0.48	0.37	0.48	-0.11
HL_event	0.0106	0.0192	-0.2	2725276	cyoE	EAE_RS12935	-	50	FALSE	FALSE		iTSS_II	0.00997	0.0192	-0.2	0.81	-0.2	1.01
HL_event	0.00309	0.00627	1.69	2699601	EAE_RS12815	EAE_RS12815	-	100	FALSE	FALSE		Termination	1.58e-12	3.06e-11	1.69	-0.89	1.69	-2.58
HL_event	7.08e-05	0.000205	-0.21	2694976	dxs	EAE_RS12795	-	50	FALSE	FALSE		Termination	0.0297	0.0503	-0.21	-0.44	-0.2	-0.24
HL_event	0.000188	0.000494	1.93	2694226	EAE_RS12790	EAE_RS12790	-	50	FALSE	FALSE		Termination	2.61e-12	4.75e-11	1.93	-1.4	1.93	-3.33
HL_event	0.00431	0.00848	2.69	2679626	EAE_RS12705	EAE_RS12705	-	50	FALSE	FALSE		iTSS_II	8.31e-07	4.64e-06	2.69	5.62	2.69	2.93
HL_event	0.318	0.392	0.15	2679351	EAE_RS12705	EAE_RS12705	-	100	FALSE	FALSE		HL_event	0.318	0.386	0.15	NA	0.15	NA
HL_event	0.0537	0.0826	1.08	2645726	hemB	EAE_RS12545	-	50	FALSE	FALSE		Termination	6.4e-15	2.02e-13	1.08	0.78	1.08	-0.29
HL_event	0.473	0.547	0.72	2611726	proA	EAE_RS12385	-	50	FALSE	FALSE		Termination	6.23e-05	0.00022	0.72	-0.16	0.72	-0.88
HL_event	0.767	0.815	-0.59	2611176	proA	EAE_RS12385	-	50	FALSE	FALSE		Termination	0.00675	0.0136	-0.59	-0.08	-0.59	0.51
HL_event	0.0706	0.105	-0.36	2582676	EAE_RS12240	EAE_RS12240	-	50	FALSE	FALSE		Termination	0.102	0.146	-0.36	-0.33	-0.36	0.02
HL_event	1.69e-05	5.45e-05	-1.18	2548726	mltD	EAE_RS12065	-	50	FALSE	FALSE		iTSS_II	4.02e-13	8.93e-12	-1.18	1.28	-1.15	2.57
HL_event	0.168	0.226	-0.11	2541626			-	50	FALSE	FALSE		Termination	0.435	0.501	NA	0.3	-0.11	0.51
HL_event	0.219	0.283	-0.44	2540726			-	50	FALSE	FALSE		Termination	2.19e-05	8.66e-05	-0.44	-0.25	-0.44	0.14
HL_event	0.761	0.811	0.65	2538926			-	250	FALSE	FALSE		Termination	0.00747	0.0149	0.65	0.12	0.65	-0.52
HL_event	0.296	0.368	-0.17	2538126			-	50	FALSE	FALSE		Termination	0.0734	0.11	-0.17	-0.5	-0.17	-0.54
HL_event	2.49e-06	9.3e-06	1.82	2534126	metQ	EAE_RS11990	-	50	FALSE	FALSE		Termination	7.22e-20	4.92e-18	1.82	2.09	1.82	0.35
HL_event	0.938	0.955	-0.68	2533251			-	100	FALSE	FALSE		Termination	3.6e-07	2.25e-06	-0.68	0.02	-0.68	0.7
HL_event	8.67e-05	0.000246	-1.22	2500976	glnD	EAE_RS11835	-	150	FALSE	FALSE		Termination	1.57e-16	5.92e-15	NA	-2.15	-1.22	-0.9
HL_event	0.00309	0.00627	1.46	2498326	dapD	EAE_RS11830	-	50	FALSE	FALSE		iTSS_II	7.71e-18	3.54e-16	1.46	4.39	1.46	2.93
HL_event	0.793	0.836	-0.09	2497776	dapD	EAE_RS11830	-	50	FALSE	FALSE		Termination	0.893	0.909	-0.09	-0.13	-0.09	-0.05
HL_event	0.000213	0.000555	-1.41	2488526	btuF	EAE_RS11795	-	50	FALSE	TRUE		Termination	4.57e-10	5.33e-09	-1.41	-1.82	-1.41	-0.41
HL_event	0.184	0.244	-2.25	2469976			-	150	FALSE	FALSE		iTSS_II	0.0134	0.025	-2.25	-1.28	-2.17	1.11
HL_event	8.22e-07	3.36e-06	0.99	2466576	panB	EAE_RS11710	-	50	TRUE	FALSE		Termination	5.2e-09	4.94e-08	0.99	-1.03	0.76	-1.79
HL_event	7.64e-09	4.48e-08	0.92	2465126	panD	EAE_RS11700	-	50	FALSE	FALSE		Termination	9.68e-09	8.81e-08	0.92	1.16	0.82	0.34
HL_event	0.0842	0.123	-2	2451176			-	50	FALSE	FALSE		Termination	0.0423	0.0684	-2	-1.52	-2	0.35
HL_event	0.131	0.182	-0.12	2435826	aroP	EAE_RS11585	-	50	FALSE	FALSE		Termination	0.411	0.477	-0.12	-0.47	-0.12	-0.35
HL_event	0.123	0.172	0.81	2424476	zapD	EAE_RS11530	-	50	FALSE	FALSE		Termination	0.000644	0.00177	0.81	0.59	0.81	-0.22
HL_event	5.05e-06	1.81e-05	-0.3	2356176	surA	EAE_RS11250	-	50	FALSE	FALSE		Termination	0.00232	0.00538	-0.3	-0.08	-0.24	0.16
HL_event	0.614	0.681	0.77	2351726			-	50	FALSE	FALSE		Termination	9.31e-07	5.07e-06	0.77	0.26	0.77	-0.51
HL_event	0.241	0.307	1.4	2309826	rpsT	EAE_RS11060	-	50	FALSE	FALSE		Termination	0.0103	0.0198	1.4	0.92	1.4	-0.47
HL_event	0.0191	0.0329	0.82	2273526	arcA	EAE_RS10895	-	50	FALSE	FALSE		Termination	0.00119	0.00299	0.82	0.01	0.76	-0.75
HL_event	0.483	0.556	-0.39	2262826	ettA	EAE_RS10845	-	50	FALSE	FALSE		Termination	0.00538	0.0111	-0.39	-0.25	-0.39	0.19
HL_event	0.0407	0.0646	1.7	2256526			-	50	FALSE	FALSE		Termination	2.76e-17	1.19e-15	1.7	-0.66	1.7	-2.36
HL_event	0.116	0.164	4.99	2244176			-	250	FALSE	FALSE		HL_event	0.116	0.164	4.99	NA	4.99	NA
HL_event	1.13e-10	8.69e-10	2.02	2232476	EAE_RS10665	EAE_RS10665	-	50	FALSE	TRUE		Termination	1.63e-21	1.5e-19	2.02	1.58	1.9	-0.32
HL_event	0.00128	0.00284	-2.03	2231876			-	250	FALSE	TRUE		Termination	5.21e-27	9.17e-25	-2.03	-2.33	-2.03	-0.3
HL_event	4.72e-05	0.000141	-0.56	2135976	rbbA	EAE_RS10225	-	50	FALSE	FALSE		Termination	0.000381	0.00109	-0.56	-0.59	-0.56	-0.03
HL_event	0.0014	0.00308	-1.92	2133026			-	50	FALSE	FALSE		iTSS_II	2.74e-12	4.94e-11	NA	1.11	-1.92	2.93
HL_event	0.107	0.152	-0.42	2131976			-	50	FALSE	FALSE		Termination	1.88e-06	9.54e-06	-0.42	-0.31	-0.42	0.11
HL_event	0.543	0.613	0	2129576			-	50	FALSE	FALSE		Termination	0.526	0.591	0	-0.31	0	-0.31
HL_event	0.781	0.825	-0.23	2065776	pepA	EAE_RS09960	-	50	FALSE	FALSE		Termination	0.558	0.62	NA	-0.15	-0.23	0.08
HL_event	0.121	0.17	-0.95	2065376			-	50	FALSE	FALSE		Termination	0.000134	0.000433	-0.95	-0.82	-0.93	0.11
HL_event	0.013	0.0231	-0.38	2063776	EAE_RS09950	EAE_RS09950	-	50	FALSE	FALSE		Termination	5.51e-05	0.000197	-0.38	-0.79	-0.37	-0.42
HL_event	0.112	0.158	0.69	2057801	pyrB	EAE_RS09915	-	100	FALSE	FALSE		HL_event	0.112	0.158	0.69	NA	NA	NA
HL_event	0.239	0.305	1.11	2056976	pyrI	EAE_RS09910	-	50	FALSE	FALSE		Termination	2.64e-07	1.7e-06	1.11	0.35	1.11	-0.62
HL_event	2.86e-13	3.18e-12	1.76	2049326	treB	EAE_RS09885	-	50	FALSE	FALSE		iTSS_II	4.92e-20	3.58e-18	1.76	4.22	1.76	2.46
HL_event	0.000132	0.00036	-0.51	2047626	treC	EAE_RS09880	-	50	FALSE	FALSE		Termination	1.84e-09	1.94e-08	-0.51	-0.7	-0.51	-0.18
HL_event	1.92e-05	6.15e-05	-0.79	2046476	treC	EAE_RS09880	-	50	TRUE	FALSE		Termination	3.07e-07	1.95e-06	-0.79	-0.8	-0.7	-0.1
HL_event	8.98e-06	3.09e-05	-0.48	2039726	nrdD	EAE_RS09855	-	50	FALSE	FALSE		Termination	0.000116	0.000381	-0.48	-0.52	-0.52	0
HL_event	0.00864	0.016	-0.76	2039376			-	150	FALSE	FALSE		Termination	0.000791	0.00209	-0.76	-1.61	-0.76	-0.86
HL_event	0.576	0.645	-0.62	2024876	fbp	EAE_RS09770	-	50	FALSE	FALSE		Termination	3.98e-05	0.000147	NA	-0.22	-0.62	0.44
HL_event	0.803	0.844	-0.45	2011976	msrA	EAE_RS09725	-	50	FALSE	FALSE		Termination	0.00787	0.0156	-0.45	-0.11	-0.45	0.34
HL_event	0.336	0.412	-0.01	2006901	cpdB	EAE_RS09700	-	100	FALSE	FALSE		Termination	0.652	0.706	-0.01	-0.18	-0.01	-0.17
HL_event	0.982	0.987	-0.13	2004901	EAE_RS09685	EAE_RS09685	-	300	FALSE	FALSE		HL_event	0.982	0.985	-0.13	NA	-0.13	NA
HL_event	0.0744	0.11	7.29	1965151			-	100	FALSE	FALSE		HL_event	0.0744	0.111	7.29	NA	7.29	NA
HL_event	0.563	0.632	-1.34	1964901			-	100	FALSE	FALSE		iTSS_II	0.0255	0.0442	NA	-0.27	-1.34	1.22
HL_event	0.159	0.215	1.25	1961926			-	50	FALSE	FALSE		Termination	1.62e-13	3.89e-12	1.25	0.33	1.25	-0.91
HL_event	8.12e-07	3.33e-06	-0.83	1960626	mscM	EAE_RS09440	-	50	TRUE	FALSE		Termination	0.00273	0.00613	-0.83	-2.17	-0.83	-1.34
HL_event	0.875	0.903	-0.23	1951576	frdD	EAE_RS09410	-	50	FALSE	FALSE		Termination	0.0779	0.116	-0.23	-0.06	-0.23	0.17
HL_event	2.42e-09	1.52e-08	-0.44	1930376	EAE_RS09300	EAE_RS09300	-	50	FALSE	FALSE		Termination	0.271	0.336	-0.44	-0.25	-0.26	0
HL_event	0.00103	0.00233	1.11	1927326	EAE_RS09290	EAE_RS09290	-	50	FALSE	FALSE		Termination	7.34e-18	3.44e-16	1.11	1.36	1.11	0.25
HL_event	0.104	0.149	0.17	1859276	cbpA	EAE_RS08985	-	50	FALSE	FALSE		Termination	0.163	0.219	0.17	-1.2	0.17	-1.36
HL_event	0.0467	0.0731	-0.81	1858576	cbpM	EAE_RS08980	-	50	FALSE	FALSE		Termination	3.77e-05	0.00014	-0.81	-0.64	-0.81	0.17
HL_event	0.916	0.936	-2.25	1831426	EAE_RS08850	EAE_RS08850	-	50	FALSE	FALSE		iTSS_II	9.5e-08	6.88e-07	-2.25	-0.04	-2.25	2.21
HL_event	0.0445	0.07	0	1785726	plsB	EAE_RS08625	-	50	FALSE	FALSE		Termination	0.0899	0.131	0	-0.49	0	-0.49
HL_event	0.141	0.193	-1.52	1743326			-	50	FALSE	FALSE		iTSS_II	0.0281	0.048	-1.52	1.33	-1.52	2.85
HL_event	0.00221	0.00464	-0.46	1741776			-	50	FALSE	FALSE		Termination	2.4e-07	1.58e-06	-0.46	-0.67	-0.46	-0.22
HL_event	0.143	0.195	1.19	1740876			-	150	FALSE	FALSE		HL_event	0.143	0.195	1.19	NA	1.19	NA
HL_event	0.344	0.419	-0.88	1703701			-	200	FALSE	FALSE		HL_event	0.344	0.414	-0.88	NA	-0.88	NA
HL_event	0.192	0.253	0.49	1702576			-	50	FALSE	FALSE		Termination	0.351	0.42	0.49	0.37	0.49	-0.28
HL_event	6.64e-12	6.03e-11	-2.55	1698576			-	250	FALSE	TRUE		HL_event	6.64e-12	1.1e-10	-2.55	NA	-2.55	NA
HL_event	0.0466	0.073	-1.33	1695076			-	50	FALSE	FALSE		HL_event	0.0466	0.0743	-1.33	NA	NA	NA
HL_event	0.305	0.378	0.21	1694876			-	50	FALSE	FALSE		Termination	0.0881	0.129	0.21	-0.47	0.21	-0.69
HL_event	0.0884	0.128	1.46	1610026			-	50	FALSE	FALSE		Termination	1.24e-07	8.73e-07	1.46	-1.03	1.46	-2.49
HL_event	0.952	0.965	-2.33	1609351			-	100	FALSE	FALSE		iTSS_II	0.00203	0.00475	-2.33	-0.04	-2.33	2.08
HL_event	0.0122	0.0218	-0.49	1608576			-	50	FALSE	FALSE		Termination	7.88e-08	5.78e-07	-0.49	-0.57	-0.49	-0.08
HL_event	0.173	0.231	-1.15	1605876			-	50	FALSE	FALSE		Termination	5.01e-05	0.000181	NA	-0.97	-1.15	0.23
HL_event	0.555	0.625	0.78	1604576			-	50	FALSE	FALSE		Termination	1.15e-07	8.15e-07	0.78	0.33	0.78	-0.46
HL_event	0.0194	0.0334	1.03	1586101	EAE_RS07700	EAE_RS07700	-	100	FALSE	TRUE		HL_event	0.0194	0.0348	1.03	NA	NA	NA
HL_event	1.91e-08	1.04e-07	0.91	1573426	hslV	EAE_RS07650	-	50	FALSE	FALSE		Termination	7.66e-11	1.07e-09	0.91	1.71	0.91	0.8
HL_event	0.0192	0.0331	-1.73	1571026	menA	EAE_RS07640	-	50	TRUE	FALSE		Termination	3.11e-07	1.97e-06	-1.73	-1.18	-1.73	0.55
HL_event	2.96e-07	1.32e-06	-0.47	1566176	cpxA	EAE_RS07610	-	50	FALSE	FALSE		Termination	1.24e-10	1.62e-09	-0.47	-1.33	-0.48	-0.85
HL_event	0.0429	0.0678	-0.15	1545926	fdnG	EAE_RS07510	-	50	FALSE	FALSE		Termination	0.00021	0.000642	NA	-0.32	-0.15	-0.2
HL_event	0.697	0.756	-0.62	1543226	fdhE	EAE_RS07495	-	50	FALSE	FALSE		Termination	4.1e-11	6.18e-10	-0.62	-0.08	-0.6	0.59
HL_event	0.265	0.335	-0.43	1541276	EAE_RS07490	EAE_RS07490	-	50	FALSE	FALSE		Termination	0.383	0.45	-0.43	-0.46	-0.43	-0.03
HL_event	0.18	0.24	0.92	1532626	glnA	EAE_RS07445	-	50	FALSE	FALSE		HL_event	0.18	0.238	0.92	NA	0.58	NA
HL_event	0.169	0.227	-0.22	1531876	glnA	EAE_RS07445	-	50	FALSE	FALSE		Termination	0.00725	0.0146	-0.22	-0.42	-0.22	-0.21
HL_event	0.00011	0.000305	-1.4	1531226			-	150	FALSE	TRUE		HL_event	0.00011	0.000364	-1.4	NA	-1.4	NA
HL_event	0.821	0.859	0.6	1530026	glnG	EAE_RS07435	-	50	FALSE	FALSE		Termination	1.8e-09	1.92e-08	0.6	-0.05	0.69	-0.75
HL_event	3.86e-05	0.000116	-2.71	1517026			-	50	FALSE	FALSE		iTSS_II	1.13e-05	4.82e-05	-2.71	1.58	-2.71	4.29
HL_event	0.0812	0.119	-0.52	1515926			-	50	FALSE	FALSE		Termination	2.3e-07	1.52e-06	-0.52	-0.38	-0.52	0.14
HL_event	0.647	0.712	2.12	1514551			-	100	FALSE	FALSE		HL_event	0.647	0.702	2.12	NA	2.12	NA
HL_event	0.00116	0.00259	1.31	1491551	atpE	EAE_RS07270	-	100	TRUE	TRUE		HL_event	0.00116	0.00293	1.31	NA	0.26	NA
HL_event	0.296	0.368	-0.36	1490926	atpF	EAE_RS07265	-	50	FALSE	FALSE		Termination	7.53e-05	0.000261	-0.36	-1.03	-0.36	-0.67
HL_event	0.257	0.326	-0.26	1487676	atpD	EAE_RS07245	-	50	FALSE	FALSE		Termination	1.02e-06	5.47e-06	-0.26	0.25	-0.26	0.52
HL_event	0.00149	0.00325	0.08	1483926			-	50	FALSE	FALSE		Termination	0.00406	0.00868	0.08	0.58	0.19	0.39
HL_event	0.173	0.231	-1.35	1478776	pstA	EAE_RS07210	-	50	FALSE	FALSE		Termination	0.000656	0.00179	-1.35	-0.38	-1.35	0.97
HL_event	0.217	0.281	1.36	1478426	pstA	EAE_RS07210	-	150	FALSE	FALSE		Termination	0.00138	0.00342	1.36	0.34	1.36	-1.01
HL_event	0.00473	0.00923	-0.5	1477326	pstB	EAE_RS07205	-	50	FALSE	FALSE		iTSS_II	3.3e-05	0.000125	-0.5	0.55	-0.5	1.04
HL_event	0.769	0.817	0.15	1476451	phoU	EAE_RS07200	-	100	FALSE	FALSE		Termination	0.475	0.539	0.15	-0.1	0.15	-0.25
HL_event	0.274	0.344	-0.52	1460076	dnaN	EAE_RS07110	-	50	FALSE	FALSE		Termination	0.00752	0.015	-0.52	-0.2	-0.4	0.2
HL_event	0.26	0.329	-0.58	1458176	recF	EAE_RS07105	-	50	FALSE	FALSE		Termination	0.00331	0.00727	-0.58	-0.62	-0.58	-0.04
HL_event	0.212	0.276	-0.3	1444176	ibpB	EAE_RS07040	-	50	FALSE	FALSE		Termination	0.0128	0.0239	-0.3	-0.86	-0.3	-0.56
HL_event	0.769	0.817	-0.99	1328726	pyrE	EAE_RS06480	-	50	FALSE	FALSE		Termination	0.0414	0.0671	-0.99	-0.16	-0.99	0.8
HL_event	0.00103	0.00233	0.96	1324926			-	50	FALSE	FALSE		iTSS_II	1.7e-08	1.44e-07	0.96	3.28	1.21	2.06
HL_event	0.27	0.34	0.97	1307826	tdh	EAE_RS06365	-	50	FALSE	FALSE		Termination	3.97e-09	3.86e-08	0.97	0.83	0.97	-0.14
HL_event	0.601	0.669	-0.4	1307676	tdh	EAE_RS06365	-	50	FALSE	FALSE		Termination	0.103	0.148	-0.4	-0.29	-0.4	0.11
HL_event	0.0144	0.0255	1.02	1300526	EAE_RS06335	EAE_RS06335	-	50	FALSE	TRUE		Termination	9.76e-09	8.84e-08	1.02	0.8	1.02	-0.21
HL_event	0.00425	0.00837	0.04	1283476	selB	EAE_RS06245	-	50	FALSE	FALSE		Termination	0.00515	0.0107	0.04	-0.66	-0.13	-0.53
HL_event	0.192	0.253	-0.2	1281476	yiaY	EAE_RS06240	-	50	FALSE	FALSE		Termination	0.00888	0.0174	-0.2	-0.49	-0.2	-0.29
HL_event	0.209	0.273	-0.35	1264026	glyS	EAE_RS06165	-	50	FALSE	FALSE		Termination	0.0626	0.0953	-0.35	-0.3	-0.35	0.05
HL_event	0.446	0.521	-0.7	1263376	glyS	EAE_RS06165	-	50	FALSE	FALSE		Termination	1.33e-07	9.3e-07	-0.7	0.09	-0.7	0.8
HL_event	0.394	0.469	-0.02	1262226	glyS	EAE_RS06165	-	50	FALSE	FALSE		Termination	0.0338	0.0566	-0.02	0.95	-0.02	0.97
HL_event	0.772	0.818	-1.8	1235626			-	150	FALSE	FALSE		iTSS_II	0.221	0.282	-1.8	-0.38	-1.8	1.42
HL_event	0.672	0.735	2.8	1235401	EAE_RS06035	EAE_RS06035	-	100	FALSE	FALSE		HL_event	0.672	0.724	2.8	NA	2.8	NA
HL_event	0.000882	0.00203	0.28	1229676	bcsA	EAE_RS06005	-	50	FALSE	FALSE		Termination	0.00217	0.00505	0.28	-0.65	0.28	-0.93
HL_event	0.847	0.88	-0.33	1228526	bcsA	EAE_RS06005	-	50	FALSE	FALSE		Termination	0.0417	0.0676	-0.33	-0.04	-0.33	0.29
HL_event	0.0536	0.0825	-5.26	1220376	hmsP	EAE_RS05985	-	50	FALSE	FALSE		iTSS_II	0.0443	0.0712	-5.26	-0.45	-5.26	4.8
HL_event	7.08e-06	2.48e-05	-0.31	1141576	ftsX	EAE_RS05605	-	50	FALSE	FALSE		Termination	0.00173	0.00414	-0.31	-0.81	-0.34	-0.49
HL_event	0.00533	0.0103	-1.63	1121526			-	250	FALSE	TRUE		HL_event	0.00533	0.0111	-1.63	NA	0.21	NA
HL_event	9.92e-05	0.000277	1.92	1120326			-	50	FALSE	FALSE		iTSS_II	3.27e-18	1.64e-16	1.92	3.59	1.92	1.67
HL_event	0.00252	0.00523	-0.76	1119676	gntU	EAE_RS05495	-	50	FALSE	FALSE		Termination	4.12e-15	1.34e-13	-0.76	-1.37	-0.64	-0.73
HL_event	1.48e-06	5.74e-06	0.63	1117876	asd	EAE_RS05490	-	50	FALSE	FALSE		Termination	8.45e-07	4.69e-06	0.63	1.01	1.31	-0.3
HL_event	2.36e-07	1.07e-06	-1.08	1116176	glgB	EAE_RS05485	-	50	TRUE	FALSE		Termination	2.72e-10	3.38e-09	-1.08	-2.14	-1.08	-1.06
HL_event	0.203	0.266	0.45	1115376	glgB	EAE_RS05485	-	50	FALSE	FALSE		Termination	0.00959	0.0186	0.45	-0.22	0.45	-0.71
HL_event	0.674	0.736	-0.09	1113551	glgX	EAE_RS05480	-	100	FALSE	FALSE		Termination	0.707	0.754	-0.09	-0.08	-0.09	0.01
HL_event	0.312	0.385	0.59	1112376			-	50	FALSE	FALSE		Termination	1.96e-05	7.87e-05	0.59	0.17	0.59	-0.41
HL_event	0.126	0.176	3.36	1091401	EAE_RS05405	EAE_RS05405	-	200	FALSE	FALSE		HL_event	0.126	0.176	3.36	NA	3.36	NA
HL_event	0.138	0.19	-2.56	1091126			-	150	FALSE	FALSE		iTSS_II	0.00955	0.0185	-2.56	-1.61	-2.56	1.54
HL_event	0.000147	0.000396	-0.09	1058526	aroB	EAE_RS05255	-	50	FALSE	FALSE		Termination	0.00552	0.0114	-0.09	-0.86	-0.02	-0.84
HL_event	3.57e-08	1.86e-07	0.8	1056226	dam	EAE_RS05245	-	50	FALSE	FALSE		Termination	3.56e-10	4.29e-09	0.8	0.42	0.9	-0.48
HL_event	0.114	0.161	-0.26	1055026	gph	EAE_RS05235	-	50	FALSE	FALSE		Termination	0.000917	0.00238	-0.26	0.34	-0.26	0.6
HL_event	0.000244	0.000631	0.8	1044126	EAE_RS05180	EAE_RS05180	-	50	FALSE	FALSE		Termination	5.26e-07	3.11e-06	0.8	0.42	0.84	-0.42
HL_event	0.00435	0.00855	1.39	1032626	kefB	EAE_RS05135	-	50	FALSE	FALSE		iTSS_II	9.24e-07	5.05e-06	1.39	2.24	1.15	1.09
HL_event	0.000307	0.000778	-0.24	1030826	fkpA	EAE_RS05115	-	50	FALSE	FALSE		Termination	0.0467	0.0743	-0.24	-0.36	-0.34	-0.02
HL_event	0.0104	0.0189	1.29	1028476	tusB	EAE_RS05095	-	50	FALSE	FALSE		iTSS_II	2.64e-14	7.33e-13	1.29	3.74	1.32	2.41
HL_event	0.821	0.859	-0.12	1027526	rpsG	EAE_RS05085	-	50	FALSE	FALSE		Termination	0.0491	0.0778	-0.12	-0.05	-0.12	0.07
HL_event	0.00182	0.00388	0.24	1025476	fusA	EAE_RS05080	-	50	FALSE	FALSE		Termination	5.05e-09	4.82e-08	0.24	1.21	0.24	0.97
HL_event	0.773	0.818	-0.29	1024576	tuf	EAE_RS05075	-	50	FALSE	FALSE		Termination	0.000799	0.00211	-0.29	-0.15	-0.29	0.14
HL_event	0.703	0.761	0.12	1022151	rpsJ	EAE_RS05055	-	100	FALSE	FALSE		HL_event	0.703	0.751	0.12	NA	0.12	NA
HL_event	0.859	0.89	-0.19	1021026	rplD	EAE_RS05045	-	50	FALSE	FALSE		Termination	0.00683	0.0138	-0.19	-0.05	-0.19	0.14
HL_event	0.0355	0.0574	-0.36	1020076	rplB	EAE_RS05035	-	50	FALSE	FALSE		Termination	0.00265	0.00599	-0.36	-1.06	-0.36	-0.7
HL_event	0.00762	0.0143	-0.24	1018426	rpsC	EAE_RS05020	-	50	FALSE	FALSE		Termination	3.36e-05	0.000127	-0.24	-0.81	-0.24	-0.57
HL_event	0.627	0.693	-0.35	1017676	rplP	EAE_RS05015	-	50	FALSE	FALSE		Termination	0.0353	0.0588	-0.35	-0.21	-0.35	0.14
HL_event	3.92e-05	0.000118	-0.1	1009876	rpoA	EAE_RS04925	-	50	FALSE	FALSE		Termination	0.0765	0.114	-0.1	-0.33	-0.12	-0.21
HL_event	0.603	0.671	-0.54	1009026	rpoA	EAE_RS04925	-	50	FALSE	FALSE		Termination	2.41e-06	1.19e-05	-0.54	-0.24	-0.56	0.32
HL_event	0.323	0.397	3.47	997726			-	50	FALSE	FALSE		Termination	0.000162	0.000507	3.47	3.36	3.47	-0.11
HL_event	0.09	0.131	0.24	997426			-	50	FALSE	FALSE		Termination	0.362	0.431	0.24	0.42	0.24	0.26
HL_event	0.342	0.418	0.57	997076			-	50	FALSE	FALSE		Termination	0.134	0.186	0.57	-0.5	0.57	-0.75
HL_event	0.971	0.979	-0.62	996901			-	100	FALSE	FALSE		HL_event	0.971	0.976	-0.62	NA	-0.62	NA
HL_event	0.658	0.722	0.4	996376			-	50	FALSE	FALSE		Termination	0.106	0.151	0.4	-0.25	0.4	-0.72
HL_event	2.63e-05	8.21e-05	2.29	995826			-	50	FALSE	FALSE		Termination	0.0014	0.00345	2.29	-1.37	2.63	-4
HL_event	0.0916	0.133	-0.09	995276			-	50	FALSE	FALSE		Termination	0.118	0.166	-0.09	-0.54	-0.09	-0.43
HL_event	0.371	0.446	0.57	994551			-	100	FALSE	FALSE		HL_event	0.371	0.439	0.57	NA	0.57	NA
HL_event	0.213	0.277	-0.82	994301			-	100	FALSE	FALSE		HL_event	0.213	0.274	-0.82	NA	-0.82	NA
HL_event	0.00102	0.00231	0.61	974376	mreB	EAE_RS04735	-	50	FALSE	FALSE		Termination	0.000314	0.000917	0.61	0.11	0.54	-0.43
HL_event	7.77e-08	3.8e-07	-0.33	972676	mreC	EAE_RS04730	-	50	FALSE	FALSE		Termination	5.11e-05	0.000185	-0.33	-0.96	-0.22	-0.75
HL_event	0.00386	0.00768	-1.44	969176	yhdP	EAE_RS04710	-	50	TRUE	FALSE		Termination	1.79e-08	1.51e-07	-1.44	-0.84	-1.44	0.55
HL_event	0.73	0.784	-0.39	966626	yhdP	EAE_RS04710	-	150	FALSE	FALSE		Termination	0.243	0.305	-0.39	-0.11	-0.39	0.33
HL_event	1.23e-07	5.84e-07	2.39	942826			-	50	FALSE	FALSE		iTSS_II	1.56e-24	1.94e-22	2.39	5.62	2.39	3.23
HL_event	9.29e-07	3.73e-06	-1.06	941701			-	200	FALSE	FALSE		Termination	4.42e-14	1.17e-12	-1.06	-2.75	-1.06	-1.69
HL_event	0.575	0.645	-0.12	940626	sspB	EAE_RS04575	-	50	FALSE	FALSE		Termination	0.338	0.408	-0.12	0.64	-0.12	0.77
HL_event	0.000154	0.000413	1.11	930026	elbB	EAE_RS04550	-	150	FALSE	TRUE		HL_event	0.000154	0.000485	1.11	NA	0.41	NA
HL_event	3.08e-05	9.47e-05	0.32	918676	mlaD	EAE_RS04475	-	50	FALSE	FALSE		Termination	6.41e-08	4.87e-07	0.32	1.06	0.32	0.74
HL_event	0.154	0.209	-0.37	916576	murA	EAE_RS04455	-	50	FALSE	FALSE		Termination	0.0121	0.0228	-0.37	-0.41	-0.37	-0.03
HL_event	2.07e-05	6.58e-05	-1.31	913076	EAE_RS04430	EAE_RS04430	-	50	TRUE	TRUE		Termination	0.000298	0.000881	-1.31	-1.04	-1.04	0
HL_event	2.91e-06	1.08e-05	1.66	912476	EAE_RS04430	EAE_RS04430	-	50	FALSE	TRUE		Termination	5.23e-10	6e-09	1.66	1.33	1.66	-0.33
HL_event	0.719	0.774	-0.07	911676	cgtA	EAE_RS04425	-	50	FALSE	FALSE		Termination	0.762	0.801	-0.07	0.11	-0.07	0.18
HL_event	0.0119	0.0213	-0.67	908926			-	50	FALSE	FALSE		Termination	0.000261	0.00078	-0.67	-1.05	-0.64	-0.42
HL_event	0.478	0.551	-0.24	895626	infB	EAE_RS04335	-	50	FALSE	FALSE		Termination	0.0591	0.0911	-0.24	-0.49	-0.24	-0.26
HL_event	0.0166	0.0289	-0.89	893376	truB	EAE_RS04325	-	50	FALSE	FALSE		Termination	0.00465	0.0098	-0.89	-0.97	-0.89	-0.08
HL_event	0.211	0.275	-0.64	892776	truB	EAE_RS04325	-	50	FALSE	FALSE		Termination	0.0207	0.0368	-0.64	-0.38	-0.64	0.26
HL_event	0.0125	0.0223	-0.92	891926			-	50	FALSE	FALSE		Termination	2.51e-24	2.94e-22	-0.92	-2.88	-0.92	-1.96
HL_event	0.00125	0.00278	-0.32	887176	EAE_RS04300	EAE_RS04300	-	50	FALSE	FALSE		Termination	0.00103	0.00263	-0.32	-0.95	-0.32	-0.63
HL_event	0.0801	0.118	-0.77	880826			-	50	FALSE	FALSE		Termination	1.13e-06	5.99e-06	-0.77	-0.58	-0.82	0.24
HL_event	0.537	0.608	0.18	857251			-	100	FALSE	FALSE		HL_event	0.537	0.601	0.18	NA	0.18	NA
HL_event	0.024	0.0403	-0.91	843326	EAE_RS04055	EAE_RS04055	-	50	TRUE	FALSE		Termination	6.65e-10	7.47e-09	-0.91	-0.44	-0.91	0.47
HL_event	0.443	0.518	1.41	842226			-	50	FALSE	FALSE		Termination	2.92e-09	2.96e-08	1.41	0.33	1.41	-1.08
HL_event	0.0115	0.0206	-2.07	820176			-	50	FALSE	FALSE		iTSS_II	0.00313	0.00692	-2.07	-1.05	-2.07	1.03
HL_event	0.000527	0.00128	-1.38	803351			-	100	FALSE	TRUE		Termination	1.2e-10	1.58e-09	-1.38	-1.37	-1.16	-0.21
HL_event	0.254	0.322	-0.42	759726	glnE	EAE_RS03705	-	50	FALSE	FALSE		Termination	1.78e-05	7.23e-05	-0.42	0.16	-0.42	0.58
HL_event	1.6e-05	5.18e-05	-0.3	747926	parE	EAE_RS03635	-	50	FALSE	FALSE		Termination	0.000132	0.000427	-0.3	-0.65	-0.26	-0.39
HL_event	0.688	0.748	-1.37	736826	ftsP	EAE_RS03590	-	50	FALSE	FALSE		iTSS_II	0.0255	0.0442	-1.37	-0.21	-1.37	1.16
HL_event	0.0251	0.042	-0.31	722576	EAE_RS03520	EAE_RS03520	-	50	FALSE	FALSE		Termination	0.288	0.353	-0.31	-0.92	-0.31	-0.61
HL_event	0.71	0.767	0.35	699926	lysM	EAE_RS03410	-	50	FALSE	FALSE		Termination	0.387	0.454	NA	0.29	0.35	-0.21
HL_event	0.0368	0.0592	1.91	665376	EAE_RS03260	EAE_RS03260	-	150	FALSE	FALSE		HL_event	0.0368	0.0608	1.91	NA	NA	NA
HL_event	0.00477	0.0093	0.51	646976	speA	EAE_RS03145	-	50	FALSE	FALSE		Termination	4.58e-05	0.000168	0.51	1.03	0.51	0.53
HL_event	0.0324	0.0529	-0.1	646126	speA	EAE_RS03145	-	50	FALSE	FALSE		Termination	0.035	0.0584	-0.1	-0.59	-0.1	-0.48
HL_event	0.76	0.811	-0.7	643326	speB	EAE_RS03135	-	50	FALSE	FALSE		Termination	0.0267	0.046	-0.7	-0.16	-0.7	0.54
HL_event	0.0877	0.128	0.14	625726	tkt	EAE_RS03045	-	50	FALSE	FALSE		Termination	0.0893	0.13	0.14	-0.8	-0.13	-0.68
HL_event	0.868	0.897	-0.26	624476	tkt	EAE_RS03045	-	50	FALSE	FALSE		Termination	0.0518	0.0812	-0.26	0.04	-0.26	0.3
HL_event	0.843	0.876	-0.57	623926	tkt	EAE_RS03045	-	50	FALSE	FALSE		Termination	0.0104	0.0199	-0.57	-0.1	-0.57	0.47
HL_event	0.187	0.247	-0.09	621376	pgk	EAE_RS03035	-	50	FALSE	FALSE		Termination	0.527	0.591	-0.09	0.28	-0.09	0.36
HL_event	0.0172	0.0298	0.58	621051	fbaA	EAE_RS03030	-	100	FALSE	FALSE		HL_event	0.0172	0.0311	0.58	NA	0.58	NA
[truncated: 75 more rows]

## Sheet: PCC7002
event	p_value HL	p_adjusted HL	FC_HL	event_position	gene	locus_tag	strand	gap_fragments	in_gene	in_tu		associated event	p_value	p_adjusted	FC_HL	FC_intensity	FC_HL_adapted	synthesis_ratio
[truncated: 1,700 more rows]

[truncated: 1 more sheets: PCC6803]
