# Supplementary material for: Improved RNA stability estimation indicates that transcriptional interference is frequent in diverse bacteria
Source: Commun Biol. 2023 Jul 15;6:732. doi: 10.1038/s42003-023-05097-2 (PMC10349824; doi:10.1038/s42003-023-05097-2)
Supplement: Supplementary file 8 — Supplementary Data 5 [file 42003_2023_5097_MOESM8_ESM.zip]

Archive with 5 entries (5 files):
- R_objects/BW25113.Rdata
- R_objects/K_aerogenes.Rdata
- R_objects/MG1655.Rdata
- R_objects/PCC6803.Rdata
- R_objects/PCC7002.Rdata
